# Supplementary material for: Genome-wide analysis of R2R3-MYB transcription factors family in the autopolyploid Saccharum spontaneum: an exploration of dominance expression and stress response
Source: BMC Genomics. 2021 Aug 18;22:622. doi: 10.1186/s12864-021-07689-w (PMC8371785; doi:10.1186/s12864-021-07689-w)
Supplement: Supplementary file 1 — Additional file 1: Table S1. Members of identified MYB family in S. spontaneum. [file 12864_2021_7689_MOESM1_ESM.xlsx]

## Sheet: MYB-related family
Representive MYB name	Representive gene model	Soghum orthologs	Number of MYB doamin		Gene ID	Chromosome	Starting position	End position		Gene ID	Chromosome	Starting position	End position		Gene ID	Chromosome	Starting position	End position		Gene ID	Chromosome	Starting position	End position
SsMYB-related	Sspon.01G0001810-1A	NA	1		Sspon.01G0001810-1A	Chr1A	5170595	5174293
SsMYB-related	Sspon.01G0002140-1A	Sobic.001G512700	1		Sspon.01G0002140-1A	Chr1A	6067091	6073274		Sspon.01G0002140-2C	Chr1C	5942709	5947178		Sspon.01G0002140-3D	Chr1D	5865009	5868207
SsMYB-related	Sspon.01G0006440-1A	Sobic.001G440800	1		Sspon.01G0006440-1A	Chr1A	16983565	16987661		Sspon.01G0006440-2B	Chr1B	20018671	20023307
SsMYB-related	Sspon.01G0008780-1A	Sobic.001G384300	1		Sspon.01G0008780-1A	Chr1A	24410051	24414091		Sspon.01G0008780-2B	Chr1B	27270643	27278981
SsMYB-related	Sspon.01G0008780-1P	Sobic.001G384300	1		Sspon.01G0008780-1P	Chr1B	27674845	27682819
SsMYB-related	Sspon.01G0008780-2P	Sobic.001G384300	1		Sspon.01G0008780-2P	Chr1B	27234358	27238399
SsMYB-related	Sspon.01G0008780-3P	Sobic.001G384300	1		Sspon.01G0008780-3P	Chr1D	26496647	26502262
SsMYB-related	Sspon.01G0008790-1A	Sobic.001G386700	1		Sspon.01G0008790-1A	Chr1A	24437380	24439523		Sspon.01G0008790-2D	Chr1D	25565199	25567781
SsMYB-related	Sspon.01G0008790-1T	Sobic.001G386700	1		Sspon.01G0008790-1T	Chr1D	25538344	25540926
SsMYB-related	Sspon.01G0014260-1A	Sobic.001G295600	1		Sspon.01G0014260-1A	Chr1A	39876032	39877793		Sspon.01G0014260-2C	Chr1C	42453990	42455482		Sspon.01G0014260-3D	Chr1D	43302743	43304318
SsMYB-related	Sspon.01G0014260-1T	Sobic.001G295600	1		Sspon.01G0014260-1T	Chr1A	39911984	39912747
SsMYB-related	Sspon.01G0014260-2T	Sobic.001G295600	1		Sspon.01G0014260-2T	Chr1C	42548532	42550024
SsMYB-related	Sspon.01G0021770-1A	Sobic.001G190000	1		Sspon.01G0021770-1A	Chr1A	80220904	80223003		Sspon.01G0021770-2B	Chr1B	83710380	83713799
SsMYB-related	Sspon.01G0021920-1A	Sobic.001G190000	1		Sspon.01G0021920-1A	Chr1A	80456900	80458828		Sspon.01G0021920-2B	Chr1B	83661931	83665196		Sspon.01G0021920-3C	Chr1C	79393313	79395241
SsMYB-related	Sspon.01G0024150-1A	Sobic.001G156900	1		Sspon.01G0024150-1A	Chr1A	86880989	86884212		Sspon.01G0024150-2B	Chr1B	92717951	92720155		Sspon.01G0024150-3D	Chr1D	84252638	84253379
SsMYB-related	Sspon.01G0024150-1P	Sobic.001G156900	1		Sspon.01G0024150-1P	Chr1B	92252244	92258376
SsMYB-related	Sspon.01G0026380-1A	Sobic.001G333800	1		Sspon.01G0026380-1A	Chr1A	91632652	91634223
SsMYB-related	Sspon.01G0027470-1A	Sobic.001G109800	1		Sspon.01G0027470-1A	Chr1A	96229592	96234808		Sspon.01G0027470-2C	Chr1C	94775510	94781136		Sspon.01G0027470-3D	Chr1D	90792624	90798253
SsMYB-related	Sspon.01G0035940-1B	Sobic.001G459200	1		Sspon.01G0035940-1B	Chr1B	15919707	15922578		Sspon.01G0035940-2D	Chr1D	34296793	34299154
SsMYB-related	Sspon.01G0035940-1P	Sobic.001G459200	1		Sspon.01G0035940-1P	Chr1D	34181351	34184306
SsMYB-related	Sspon.01G0036210-1B	Sobic.001G451000	1		Sspon.01G0036210-1B	Chr1B	17779820	17787128		Sspon.01G0036210-2D	Chr1D	14864326	14873336
SsMYB-related	Sspon.01G0036210-1T	Sobic.001G451000	1		Sspon.01G0036210-1T	Chr1B	17792499	17799189
SsMYB-related	Sspon.01G0039930-1B	Sobic.002G320300	1		Sspon.01G0039930-1B	Chr1B	37719667	37723683
SsMYB-related	Sspon.01G0041460-1B	NA	1		Sspon.01G0041460-1B	Chr1B	49723079	49731249
SsMYB-related	Sspon.01G0048790-1B	NA	1		Sspon.01G0048790-1B	Chr1B	110370612	110371956
SsMYB-related	Sspon.01G0049040-1B	Sobic.001G078900	1		Sspon.01G0049040-1B	Chr1B	111129324	111131168		Sspon.01G0049040-2D	Chr1D	97199201	97200088
SsMYB-related	Sspon.01G0049040-1P	Sobic.001G078900	1		Sspon.01G0049040-1P	Chr1D	97217723	97219395
SsMYB-related	Sspon.01G0049080-1B	Sobic.001G077800	1		Sspon.01G0049080-1B	Chr1B	111248583	111255273		Sspon.01G0049080-2C	Chr1C	95943695	95949773		Sspon.01G0049080-3D	Chr1D	97343196	97343833
SsMYB-related	Sspon.01G0049870-1B	NA	1		Sspon.01G0049870-1B	Chr1B	116484065	116486554
SsMYB-related	Sspon.01G0053850-1C	Sobic.001G088100	1		Sspon.01G0053850-1C	Chr1C	43192893	43199480
SsMYB-related	Sspon.01G0053850-1P	Sobic.001G088100	1		Sspon.01G0053850-1P	Chr1D	95331984	95338138
SsMYB-related	Sspon.01G0055930-1C	NA	1		Sspon.01G0055930-1C	Chr1C	85286277	85290578
SsMYB-related	Sspon.02G0000080-1A	Sobic.002G337800	1		Sspon.02G0000080-1A	Chr2A	580094	581505		Sspon.02G0000080-3C	Chr2C	18420367	18421802
SsMYB-related	Sspon.02G0000080-1P	Sobic.002G337800	1		Sspon.02G0000080-1P	Chr2B	16175217	16176643
SsMYB-related	Sspon.02G0000840-1A	Sobic.002G422000	1		Sspon.02G0000840-1A	Chr2A	2916526	2929527		Sspon.02G0000840-2B	Chr2B	3616681	3617902		Sspon.02G0000840-3C	Chr2C	3255480	3257930		Sspon.02G0000840-4D	Chr2D	4077171	4079624
SsMYB-related	Sspon.02G0008270-2B	Sobic.002G291850	1		Sspon.02G0008270-2B	Chr2B	22731549	22735676
SsMYB-related	Sspon.02G0014700-1T	Sobic.002G201000	1		Sspon.02G0014700-1T	Chr2C	42199762	42201340
SsMYB-related	Sspon.02G0017050-2C	Sobic.002G161800	1		Sspon.02G0017050-2C	Chr2C	52576689	52583083
SsMYB-related	Sspon.02G0017090-3D	Sobic.002G161700	1		Sspon.02G0017090-3D	Chr2D	43614033	43615535
SsMYB-related	Sspon.02G0019770-1A	Sobic.002G121600	1		Sspon.02G0019770-1A	Chr2A	64162560	64165264		Sspon.02G0019770-2B	Chr2B	64525615	64534162		Sspon.02G0019770-4D	Chr2D	59739956	59754070
SsMYB-related	Sspon.02G0026590-1P	Sobic.002G320500	1		Sspon.02G0026590-1P	Chr2C	20736504	20741236
SsMYB-related	Sspon.02G0026590-3D	Sobic.002G320500	1		Sspon.02G0026590-3D	Chr2D	13799346	13805900		Sspon.02G0026590-2C	Chr2C	20611479	20617602
SsMYB-related	Sspon.02G0028760-1T	Sobic.008G131400	1		Sspon.02G0028760-1T	Chr2C	115860786	115861263
SsMYB-related	Sspon.02G0029970-1A	Sobic.008G147101	1		Sspon.02G0029970-1A	Chr2A	108971488	108974107		Sspon.02G0029970-2B	Chr2B	105557348	105559918		Sspon.02G0029970-3C	Chr2C	111331638	111333974		Sspon.02G0029970-4D	Chr2D	96535239	96538058
SsMYB-related	Sspon.03G0000850-1A	Sobic.003G393300	1		Sspon.03G0000850-1A	Chr3A	2427894	2432000		Sspon.03G0000850-2B	Chr3B	10191716	10196194
SsMYB-related	Sspon.03G0000850-1T	Sobic.003G393300	1		Sspon.03G0000850-1T	Chr3B	10180703	10185188
SsMYB-related	Sspon.03G0002820-1A	Sobic.003G353700	1		Sspon.03G0002820-1A	Chr3A	7060409	7062580		Sspon.03G0002820-2C	Chr3C	22707460	22708137		Sspon.03G0002820-3D	Chr3D	14902760	14904931
SsMYB-related	Sspon.03G0010520-1A	Sobic.003G231800	1		Sspon.03G0010520-1A	Chr3A	28682717	28683577		Sspon.03G0010520-2C	Chr3C	44043378	44043772		Sspon.03G0010520-3D	Chr3D	33617222	33617628
SsMYB-related	Sspon.03G0010520-1P	Sobic.003G231800	1		Sspon.03G0010520-1P	Chr7A	3242070	3242336
SsMYB-related	Sspon.03G0010520-2P	Sobic.003G231800	1		Sspon.03G0010520-2P	Chr7D	2619330	2619596
SsMYB-related	Sspon.03G0010520-3P	Sobic.003G231800	1		Sspon.03G0010520-3P	Chr7D	2533053	2534114
SsMYB-related	Sspon.03G0011890-1A	Sobic.003G211200	1		Sspon.03G0011890-1A	Chr3A	32432882	32434409		Sspon.03G0011890-2B	Chr3B	39585520	39587514		Sspon.03G0011890-3D	Chr3D	36928997	36930959
SsMYB-related	Sspon.03G0012200-1A	Sobic.003G202600	1		Sspon.03G0012200-1A	Chr3A	33771252	33776270		Sspon.03G0012200-2B	Chr3B	43883148	43887902
SsMYB-related	Sspon.03G0012200-1P	Sobic.003G202600	1		Sspon.03G0012200-1P	Chr3A	33806664	33811760
SsMYB-related	Sspon.03G0016530-1A	Sobic.003G132300	1		Sspon.03G0016530-1A	Chr3A	52311668	52312637		Sspon.03G0016530-2B	Chr3B	76237396	76239161		Sspon.03G0016530-3C	Chr3C	72583670	72585294
SsMYB-related	Sspon.03G0016530-1T	Sobic.003G132300	1		Sspon.03G0016530-1T	Chr3C	72440564	72442189
SsMYB-related	Sspon.03G0018470-1P	Sobic.003G128900	1		Sspon.03G0018470-1P	Chr3B	76914109	76914897
SsMYB-related	Sspon.03G0020280-1P	Sobic.003G076500	1		Sspon.03G0020280-1P	Chr3C	93683106	93683835
SsMYB-related	Sspon.03G0021040-1A	Sobic.003G064200	1		Sspon.03G0021040-1A	Chr3A	64772308	64774459		Sspon.03G0021040-2B	Chr3B	86636989	86638257
SsMYB-related	Sspon.03G0021040-1P	Sobic.003G064200	1		Sspon.03G0021040-1P	Chr3A	64792429	64794546
SsMYB-related	Sspon.03G0021310-1A	Sobic.003G059200	1		Sspon.03G0021310-1A	Chr3A	65462912	65465447		Sspon.03G0021310-2B	Chr3B	87909384	87914587
SsMYB-related	Sspon.03G0021310-1P	Sobic.003G059200	1		Sspon.03G0021310-1P	Chr3A	65539664	65542264
SsMYB-related	Sspon.03G0022670-1P	Sobic.003G036600	1		Sspon.03G0022670-1P	Chr3A	69390509	69394823
SsMYB-related	Sspon.03G0022670-2C	Sobic.003G036600	1		Sspon.03G0022670-2C	Chr3C	87970150	87974551
SsMYB-related	Sspon.03G0022850-1T	Sobic.003G034500	1		Sspon.03G0022850-1T	Chr3B	92630957	92631473
SsMYB-related	Sspon.03G0022960-1A	Sobic.003G033000	1		Sspon.03G0022960-1A	Chr3A	70046853	70058581		Sspon.03G0022960-2B	Chr3B	92382020	92390183		Sspon.03G0022960-3D	Chr3D	55235071	55243448
SsMYB-related	Sspon.03G0025320-1A	Sobic.003G002600	1		Sspon.03G0025320-1A	Chr3A	76571988	76574973		Sspon.03G0025320-3C	Chr3C	94854929	94861240
SsMYB-related	Sspon.03G0025320-1P	Sobic.003G002600	1		Sspon.03G0025320-1P	Chr3C	95045603	95051515
SsMYB-related	Sspon.03G0025710-1B	Sobic.003G443601	1		Sspon.03G0025710-1B	Chr3B	599199	600017		Sspon.03G0025710-2C	Chr3C	4638745	4639566
SsMYB-related	Sspon.03G0025710-1P	Sobic.003G443601	1		Sspon.03G0025710-1P	Chr3C	4661530	4662350
SsMYB-related	Sspon.03G0031520-1B	Sobic.003G273300	1		Sspon.03G0031520-1B	Chr3B	28572821	28576787		Sspon.03G0031520-2D	Chr3D	26487078	26507895
SsMYB-related	Sspon.03G0031530-1B	Sobic.003G273400	1		Sspon.03G0031530-1B	Chr3B	28585315	28624836
SsMYB-related	Sspon.03G0036190-1P	Sobic.003G053200	1		Sspon.03G0036190-1P	Chr3C	83856889	83857969
SsMYB-related	Sspon.03G0036680-1B	Sobic.003G034300	1		Sspon.03G0036680-1B	Chr3B	92218097	92220132		Sspon.03G0036680-2C	Chr3C	88462205	88464122
SsMYB-related	Sspon.03G0036680-1P	Sobic.003G034300	1		Sspon.03G0036680-1P	Chr3B	92554872	92557186
SsMYB-related	Sspon.03G0036680-2P	Sobic.003G034300	1		Sspon.03G0036680-2P	Chr3B	92374153	92376066
SsMYB-related	Sspon.03G0036680-3P	Sobic.003G034300	1		Sspon.03G0036680-3P	Chr7B	44651672	44653491
SsMYB-related	Sspon.03G0036680-4P	Sobic.003G034300	1		Sspon.03G0036680-4P	Chr7C	65376300	65377532
SsMYB-related	Sspon.03G0036680-5P	Sobic.003G034300	1		Sspon.03G0036680-5P	Chr7C	34681286	34682549
SsMYB-related	Sspon.03G0043720-1C	NA	1		Sspon.03G0043720-1C	Chr3C	83707120	83709223
SsMYB-related	Sspon.03G0043730-1C	NA	1		Sspon.03G0043730-1C	Chr3C	83741347	83742849
SsMYB-related	Sspon.03G0044930-1D	NA	1		Sspon.03G0044930-1D	Chr3D	5522939	5612699
SsMYB-related	Sspon.04G0000680-3P	Sobic.004G303400	1		Sspon.04G0000680-3P	Chr5D	21540257	21541459
SsMYB-related	Sspon.04G0001550-1P	Sobic.010G064700	1		Sspon.04G0001550-1P	Chr8A	51533932	51538907
SsMYB-related	Sspon.04G0002360-1A	Sobic.004G316700	1		Sspon.04G0002360-1A	Chr4A	7182572	7187717
SsMYB-related	Sspon.04G0005600-1A	Sobic.004G270600	1		Sspon.04G0005600-1A	Chr4A	16062911	16065763		Sspon.04G0005600-2B	Chr4B	12028356	12030777		Sspon.04G0005600-3D	Chr4D	16399968	16402574
SsMYB-related	Sspon.04G0006090-1A	Sobic.004G279300	1		Sspon.04G0006090-1A	Chr4A	17264935	17267837		Sspon.04G0006090-3C	Chr4C	16732870	16735140		Sspon.04G0006090-4D	Chr4D	18189716	18191966
SsMYB-related	Sspon.04G0006270-1A	Sobic.004G281800	1		Sspon.04G0006270-1A	Chr4A	17756943	17765316
SsMYB-related	Sspon.04G0008290-2P	Sobic.004G216900	1		Sspon.04G0008290-2P	Chr5C	14670494	14671854
SsMYB-related	Sspon.04G0010480-1A	NA	1		Sspon.04G0010480-1A	Chr4A	31715954	31721301
SsMYB-related	Sspon.04G0014390-1A	Sobic.004G106300	1		Sspon.04G0014390-1A	Chr4A	53806689	53808681		Sspon.04G0014390-3D	Chr4D	59594259	59596423
SsMYB-related	Sspon.04G0016020-1A	Sobic.004G077600	1		Sspon.04G0016020-1A	Chr4A	58970529	58974297		Sspon.04G0016020-2B	Chr4B	63047529	63051394		Sspon.04G0016020-3C	Chr4C	64863543	64867336		Sspon.04G0016020-4D	Chr4D	68276201	68278332
SsMYB-related	Sspon.04G0016830-3D	Sobic.004G066500	1		Sspon.04G0016830-3D	Chr4D	70342162	70359603
SsMYB-related	Sspon.04G0017240-1A	Sobic.004G058700	1		Sspon.04G0017240-1A	Chr4A	62668775	62670860		Sspon.04G0017240-2B	Chr4B	66769908	66773378		Sspon.04G0017240-3C	Chr4C	68966734	68969475		Sspon.04G0017240-4D	Chr4D	71498535	71500534
SsMYB-related	Sspon.04G0017240-1P	Sobic.004G058700	1		Sspon.04G0017240-1P	Chr8A	12298265	12300305
SsMYB-related	Sspon.04G0017240-2P	Sobic.004G058700	1		Sspon.04G0017240-2P	Chr8C	12867558	12869593
SsMYB-related	Sspon.04G0017240-3P	Sobic.004G058700	1		Sspon.04G0017240-3P	Chr8D	4048033	4050860
SsMYB-related	Sspon.04G0028320-2C	Sobic.004G066600	1		Sspon.04G0028320-2C	Chr4C	67549877	67554485
SsMYB-related	Sspon.04G0028330-1B	NA	1		Sspon.04G0028330-1B	Chr4B	65130511	65134633
SsMYB-related	Sspon.04G0029080-2D	Sobic.004G036500	1		Sspon.04G0029080-2D	Chr4D	76145293	76146910
SsMYB-related	Sspon.04G0030430-1C	NA	1		Sspon.04G0030430-1C	Chr4C	1046026	1059197
SsMYB-related	Sspon.04G0030760-1C	Sobic.004G342200	1		Sspon.04G0030760-1C	Chr4C	2595547	2597734		Sspon.04G0030760-2D	Chr4D	4314802	4317005
SsMYB-related	Sspon.04G0032700-1C	Sobic.002G320500	1		Sspon.04G0032700-1C	Chr4C	30835491	30842708		Sspon.04G0032700-2D	Chr4D	31930150	31936163
SsMYB-related	Sspon.05G0001550-1A	Sobic.006G256200	1		Sspon.05G0001550-1A	Chr5A	4928988	4930492		Sspon.05G0001550-2B	Chr5B	1132622	1134023		Sspon.05G0001550-3D	Chr5D	3772883	3775433
SsMYB-related	Sspon.05G0004560-1A	Sobic.006G192100	1		Sspon.05G0004560-1A	Chr5A	13730250	13733890		Sspon.05G0004560-2B	Chr5B	8664367	8673509		Sspon.05G0004560-3D	Chr5D	16867610	16873815
SsMYB-related	Sspon.05G0004560-1P	Sobic.006G192100	1		Sspon.05G0004560-1P	Chr5B	8552722	8554719
SsMYB-related	Sspon.05G0008780-1A	Sobic.006G121300	1		Sspon.05G0008780-1A	Chr5A	26070361	26073818		Sspon.05G0008780-2B	Chr5B	20048481	20057393		Sspon.05G0008780-3C	Chr5C	17668002	17671940
SsMYB-related	Sspon.05G0013100-1P	Sobic.004G219800	1		Sspon.05G0013100-1P	Chr4B	19406152	19406787
SsMYB-related	Sspon.05G0017940-1A	Sobic.005G064000	1		Sspon.05G0017940-1A	Chr5A	75722495	75727066		Sspon.05G0017940-3D	Chr5D	72092352	72097405
SsMYB-related	Sspon.05G0017940-1P	Sobic.005G064000	1		Sspon.05G0017940-1P	Chr6C	42492334	42497021
SsMYB-related	Sspon.05G0017940-1T	Sobic.005G064000	1		Sspon.05G0017940-1T	Chr5A	75729596	75734348
SsMYB-related	Sspon.05G0017940-2P	Sobic.005G064000	1		Sspon.05G0017940-2P	Chr5D	72125865	72130916
SsMYB-related	Sspon.05G0021470-1A	Sobic.005G004000	1		Sspon.05G0021470-1A	Chr5A	90259266	90260821
SsMYB-related	Sspon.05G0035350-1C	NA	1		Sspon.05G0035350-1C	Chr5C	72528410	72532709
SsMYB-related	Sspon.05G0035360-1C	NA	1		Sspon.05G0035360-1C	Chr5C	72538203	72542867
SsMYB-related	Sspon.06G0002020-1A	Sobic.007G204200	1		Sspon.06G0002020-1A	Chr6A	6503540	6506172
SsMYB-related	Sspon.06G0007600-1A	NA	1		Sspon.06G0007600-1A	Chr6A	30889108	30901241		Sspon.06G0007600-2B	Chr6B	26416931	26424879		Sspon.06G0007600-3C	Chr6C	27511841	27519507		Sspon.06G0007600-4D	Chr6D	28077148	28084600
SsMYB-related	Sspon.06G0007600-1P	NA	1		Sspon.06G0007600-1P	Chr6B	26445415	26453364
SsMYB-related	Sspon.06G0010590-3C	Sobic.007G053700	1		Sspon.06G0010590-3C	Chr6C	46419446	46430014		Sspon.06G0010590-4D	Chr6D	41881009	41891203
SsMYB-related	Sspon.06G0010810-2C	Sobic.007G050500	1		Sspon.06G0010810-2C	Chr6C	46755165	46759000
SsMYB-related	Sspon.06G0010960-2B	Sobic.007G047400	1		Sspon.06G0010960-2B	Chr6B	47562375	47575768		Sspon.06G0010960-3C	Chr6C	47344694	47345181
SsMYB-related	Sspon.06G0012650-1A	Sobic.007G020500	1		Sspon.06G0012650-1A	Chr6A	66728008	66736097		Sspon.06G0012650-3D	Chr6D	50499026	50504104
SsMYB-related	Sspon.06G0012720-1A	NA	1		Sspon.06G0012720-1A	Chr6A	66889881	66896227
SsMYB-related	Sspon.06G0015630-2B	Sobic.005G155900	1		Sspon.06G0015630-2B	Chr6B	69458832	69461123
SsMYB-related	Sspon.06G0023980-1B	Sobic.007G039200	1		Sspon.06G0023980-1B	Chr6B	49838208	49843777		Sspon.06G0023980-2C	Chr6C	49164187	49175675		Sspon.06G0023980-3D	Chr6D	52586206	52591057
SsMYB-related	Sspon.06G0024060-1B	Sobic.007G037100	1		Sspon.06G0024060-1B	Chr6B	50713257	50716324		Sspon.06G0024060-2D	Chr6D	45957114	45961769
SsMYB-related	Sspon.06G0034300-1D	NA	1		Sspon.06G0034300-1D	Chr6D	42891593	42899568
SsMYB-related	Sspon.07G0000510-1A	Sobic.009G253300	1		Sspon.07G0000510-1A	Chr7A	1184743	1185671		Sspon.07G0000510-2B	Chr7B	832680	833306		Sspon.07G0000510-3C	Chr7C	721841	722768		Sspon.07G0000510-4D	Chr7D	780128	781047
SsMYB-related	Sspon.07G0000510-1T	Sobic.009G253300	1		Sspon.07G0000510-1T	Chr7D	723813	724732
SsMYB-related	Sspon.07G0000630-1A	Sobic.009G252300	1		Sspon.07G0000630-1A	Chr7A	1363005	1365179		Sspon.07G0000630-2C	Chr7C	808580	820963
SsMYB-related	Sspon.07G0005250-1A	Sobic.009G180500	1		Sspon.07G0005250-1A	Chr7A	13474327	13477606		Sspon.07G0005250-2B	Chr7B	12341295	12344718		Sspon.07G0005250-3C	Chr7C	8848015	8851199		Sspon.07G0005250-4D	Chr7D	11920376	11923920
SsMYB-related	Sspon.07G0005250-1T	Sobic.009G180500	1		Sspon.07G0005250-1T	Chr7B	12286369	12289814
SsMYB-related	Sspon.07G0006360-2C	NA	1		Sspon.07G0006360-2C	Chr7C	11867328	11869769
SsMYB-related	Sspon.07G0006960-1A	Sobic.003G365600	1		Sspon.07G0006960-1A	Chr7A	18205635	18207174		Sspon.07G0006960-3C	Chr7C	13843068	13843885		Sspon.07G0006960-4D	Chr3D	13378971	13380498
SsMYB-related	Sspon.07G0006960-1P	Sobic.003G365600	1		Sspon.07G0006960-1P	Chr3B	14755430	14756281
SsMYB-related	Sspon.07G0006960-2P	Sobic.003G365600	1		Sspon.07G0006960-2P	Chr3C	21013938	21015378
SsMYB-related	Sspon.07G0007150-1A	Sobic.009G151200	1		Sspon.07G0007150-1A	Chr7A	18847022	18854213		Sspon.07G0007150-2B	Chr7B	16764628	16772356
SsMYB-related	Sspon.07G0007170-1A	Sobic.009G178000	1		Sspon.07G0007170-1A	Chr7A	18905547	18908688		Sspon.07G0007170-2C	Chr7C	9095798	9100383		Sspon.07G0007170-3D	Chr7D	12226234	12230594
SsMYB-related	Sspon.07G0007190-1A	Sobic.009G178000	1		Sspon.07G0007190-1A	Chr7A	18928662	18933078		Sspon.07G0007190-2B	Chr7B	7581604	7586927
SsMYB-related	Sspon.07G0007990-1A	Sobic.009G137401	1		Sspon.07G0007990-1A	Chr7A	21677865	21678857		Sspon.07G0007990-2B	Chr7B	19077632	19078609		Sspon.07G0007990-4D	Chr7D	18390343	18391335
SsMYB-related	Sspon.07G0013390-1A	Sobic.009G039700	1		Sspon.07G0013390-1A	Chr7A	48234108	48255080		Sspon.07G0013390-2B	Chr7B	53918456	53919363		Sspon.07G0013390-4D	Chr7D	47788939	47789724
SsMYB-related	Sspon.07G0013450-1A	Sobic.009G039200	1		Sspon.07G0013450-1A	Chr7A	48430443	48432095		Sspon.07G0013450-2B	Chr7B	54128891	54130490		Sspon.07G0013450-3C	Chr7C	54832988	54833704
SsMYB-related	Sspon.07G0013450-1P	Sobic.009G039200	1		Sspon.07G0013450-1P	Chr7B	54098675	54100225
SsMYB-related	Sspon.07G0013450-2P	Sobic.009G039200	1		Sspon.07G0013450-2P	Chr7B	54072849	54073796
SsMYB-related	Sspon.07G0013480-1A	Sobic.009G039200	1		Sspon.07G0013480-1A	Chr7A	48476338	48484447		Sspon.07G0013480-2B	Chr7B	54198022	54199203		Sspon.07G0013480-3C	Chr7C	54845066	54846244
SsMYB-related	Sspon.07G0014400-1A	Sobic.009G027300	1		Sspon.07G0014400-1A	Chr7A	52140020	52145705		Sspon.07G0014400-2D	Chr7D	51908779	51916227
SsMYB-related	Sspon.07G0014400-1P	Sobic.009G027300	1		Sspon.07G0014400-1P	Chr7D	51303367	51309911
SsMYB-related	Sspon.07G0019170-3D	Sobic.008G050400	1		Sspon.07G0019170-3D	Chr7D	72302434	72315081
SsMYB-related	Sspon.07G0019490-2C	Sobic.008G056900	1		Sspon.07G0019490-2C	Chr7C	74139196	74151200		Sspon.07G0019490-3D	Chr7D	70933838	70945143
SsMYB-related	Sspon.07G0019500-1A	Sobic.008G057000	1		Sspon.07G0019500-1A	Chr7A	71995477	72001762		Sspon.07G0019500-2B	Chr7B	76331451	76337800
SsMYB-related	Sspon.07G0019500-1P	Sobic.008G057000	1		Sspon.07G0019500-1P	Chr7B	76389750	76396117
SsMYB-related	Sspon.07G0021300-1B	Sobic.009G244600	1		Sspon.07G0021300-1B	Chr7B	2000879	2001184
SsMYB-related	Sspon.07G0021300-1T	Sobic.009G244600	1		Sspon.07G0021300-1T	Chr7D	2548300	2548656
SsMYB-related	Sspon.07G0021590-1B	Sobic.009G235500	1		Sspon.07G0021590-1B	Chr7B	3408381	3408681		Sspon.07G0021590-2D	Chr7D	4140115	4142528
SsMYB-related	Sspon.07G0021590-1P	Sobic.009G235500	1		Sspon.07G0021590-1P	Chr7D	4032368	4032668
SsMYB-related	Sspon.07G0025260-1B	Sobic.009G083800	1		Sspon.07G0025260-1B	Chr7B	40159179	40176406
SsMYB-related	Sspon.07G0026530-1B	NA	1		Sspon.07G0026530-1B	Chr7B	54107853	54112963
SsMYB-related	Sspon.07G0026550-1B	NA	1		Sspon.07G0026550-1B	Chr7B	54169575	54170741
SsMYB-related	Sspon.07G0026560-1B	Sobic.009G039000	1		Sspon.07G0026560-1B	Chr7B	54205559	54206526		Sspon.07G0026560-2C	Chr7C	54746033	54747000
SsMYB-related	Sspon.07G0028990-2C	Sobic.008G036900	1		Sspon.07G0028990-2C	Chr7C	77825012	77827621
SsMYB-related	Sspon.07G0033440-1C	NA	1		Sspon.07G0033440-1C	Chr7C	60226969	60228123
SsMYB-related	Sspon.07G0037050-1D	NA	1		Sspon.07G0037050-1D	Chr7D	47944958	47946367
SsMYB-related	Sspon.08G0000090-1A	Sobic.010G223700	1		Sspon.08G0000090-1A	Chr8A	552053	557922		Sspon.08G0000090-2B	Chr8B	8827684	8833623		Sspon.08G0000090-3C	Chr8C	11431149	11436417		Sspon.08G0000090-4D	Chr8D	10359584	10365687
SsMYB-related	Sspon.08G0000100-1A	Sobic.010G224200	1		Sspon.08G0000100-1A	Chr8A	615910	618016		Sspon.08G0000100-2B	Chr8B	8796462	8799706		Sspon.08G0000100-4D	Chr8D	8268586	8269609
SsMYB-related	Sspon.08G0000130-1A	NA	1		Sspon.08G0000130-1A	Chr8A	668180	670795
SsMYB-related	Sspon.08G0000550-1A	Sobic.010G275700	1		Sspon.08G0000550-1A	Chr8A	1871877	1875070		Sspon.08G0000550-2B	Chr8B	516885	523937		Sspon.08G0000550-3C	Chr8C	567957	570982
SsMYB-related	Sspon.08G0000550-1P	Sobic.010G275700	1		Sspon.08G0000550-1P	Chr8A	2134504	2137716
SsMYB-related	Sspon.08G0000550-2P	Sobic.010G275700	1		Sspon.08G0000550-2P	Chr8A	1968152	1971347
SsMYB-related	Sspon.08G0005770-1A	NA	1		Sspon.08G0005770-1A	Chr8A	18044161	18046530
SsMYB-related	Sspon.08G0006350-1A	Sobic.010G186100	1		Sspon.08G0006350-1A	Chr8A	19866557	19870971		Sspon.08G0006350-2C	Chr8C	19420298	19420717
SsMYB-related	Sspon.08G0007760-1P	Sobic.010G160900	1		Sspon.08G0007760-1P	Chr8D	23679904	23682063
SsMYB-related	Sspon.08G0007760-1T	Sobic.010G160900	1		Sspon.08G0007760-1T	Chr8D	23694457	23695201
SsMYB-related	Sspon.08G0007760-2B	Sobic.010G160900	1		Sspon.08G0007760-2B	Chr8B	24151443	24153622		Sspon.08G0007760-3C	Chr8C	26042401	26044610		Sspon.08G0007760-4D	Chr8D	23680393	23681137
SsMYB-related	Sspon.08G0007760-2T	Sobic.010G160900	1		Sspon.08G0007760-2T	Chr8D	23693968	23696127
SsMYB-related	Sspon.08G0010230-1P	Sobic.010G111400	1		Sspon.08G0010230-1P	Chr8C	42699792	42702632
SsMYB-related	Sspon.08G0010230-1T	Sobic.010G111400	1		Sspon.08G0010230-1T	Chr8B	39590215	39591395
SsMYB-related	Sspon.08G0010230-4D	Sobic.010G111400	1		Sspon.08G0010230-4D	Chr8D	42978939	42995494		Sspon.08G0010230-2B	Chr8B	39574977	39576729		Sspon.08G0010230-3C	Chr1C	17034073	17035214
SsMYB-related	Sspon.08G0010240-1A	NA	1		Sspon.08G0010240-1A	Chr8A	44987193	44988138
SsMYB-related	Sspon.08G0010250-1A	Sobic.001G301100	1		Sspon.08G0010250-1A	Chr8A	44996554	44997733		Sspon.08G0010250-2B	Chr8B	39662750	39663930		Sspon.08G0010250-3D	Chr8D	42239996	42241747
SsMYB-related	Sspon.08G0010250-1T	Sobic.001G301100	1		Sspon.08G0010250-1T	Chr8B	39641116	39643683
SsMYB-related	Sspon.08G0010930-1A	Sobic.010G096300	1		Sspon.08G0010930-1A	Chr8A	48056355	48058497		Sspon.08G0010930-2B	Chr8B	44001472	44003407		Sspon.08G0010930-3C	Chr8C	45596451	45598829
SsMYB-related	Sspon.08G0010930-1P	Sobic.010G096300	1		Sspon.08G0010930-1P	Chr8B	43785375	43787303
SsMYB-related	Sspon.08G0012910-1T	Sobic.002G165300	1		Sspon.08G0012910-1T	Chr8C	52929399	52932542
SsMYB-related	Sspon.08G0012910-2B	Sobic.002G165300	1		Sspon.08G0012910-2B	Chr8B	51692470	51695561
SsMYB-related	Sspon.08G0013170-1A	Sobic.010G004300	1		Sspon.08G0013170-1A	Chr8A	55924036	55929337		Sspon.08G0013170-2B	Chr8B	64076500	64081683		Sspon.08G0013170-3D	Chr8D	65683052	65688397
SsMYB-related	Sspon.08G0013550-1A	Sobic.010G058000	1		Sspon.08G0013550-1A	Chr8A	56542342	56543042
SsMYB-related	Sspon.08G0013550-1P	Sobic.010G058000	1		Sspon.08G0013550-1P	Chr8B	52936992	52938095
SsMYB-related	Sspon.08G0017770-1B	NA	1		Sspon.08G0017770-1B	Chr8B	2894440	2899444
SsMYB-related	Sspon.08G0021340-2D	Sobic.010G109700	1		Sspon.08G0021340-2D	Chr8D	37860960	37866375
SsMYB-related	Sspon.08G0024970-1C	Sobic.010G254300	1		Sspon.08G0024970-1C	Chr8C	4341004	4345056		Sspon.08G0024970-2D	Chr8D	3761827	3765869
SsMYB-related	Sspon.08G0026210-2P	Sobic.010G191900	1		Sspon.08G0026210-2P	Chr8D	15409134	15410297
SsMYB-related	Sspon.01G0008110-2B	Sobic.001G397900	1		Sspon.01G0008110-2B	Chr1B	30375738	30381176
SsMYB-related	Sspon.01G0024880-2B	Sobic.001G143100	1		Sspon.01G0024880-2B	Chr1B	118988035	118988556
SsMYB-related	Sspon.01G0038470-1B	Sobic.001G398100	1		Sspon.01G0038470-1B	Chr1B	30272506	30274187
SsMYB-related	Sspon.02G0003090-1A	Sobic.002G384300	1		Sspon.02G0003090-1A	Chr2A	10126556	10137947
SsMYB-related	Sspon.03G0000150-2C	Sobic.003G409900	1		Sspon.03G0000150-2C	Chr3C	10329532	10342013
SsMYB-related	Sspon.03G0002490-1A	Sobic.003G359800	1		Sspon.03G0002490-1A	Chr3A	6140996	6141952
SsMYB-related	Sspon.03G0013570-2B	Sobic.003G183800	1		Sspon.03G0013570-2B	Chr3B	50901071	50901542
SsMYB-related	Sspon.03G0015440-1A	Sobic.003G145100	1		Sspon.03G0015440-1A	Chr3A	49267823	49268583
SsMYB-related	Sspon.03G0019490-1A	Sobic.003G087600	1		Sspon.03G0019490-1A	Chr3A	60768320	60769486
SsMYB-related	Sspon.04G0000650-4D	Sobic.004G303600	1		Sspon.04G0000650-4D	Chr4D	22230070	22233265
SsMYB-related	Sspon.04G0012780-3D	Sobic.004G123400	1		Sspon.04G0012780-3D	Chr4D	55798929	55799643
SsMYB-related	Sspon.05G0018090-2C	Sobic.005G062000	1		Sspon.05G0018090-2C	Chr5C	73106828	73107683
SsMYB-related	Sspon.06G0005920-3C	Sobic.007G136500	1		Sspon.06G0005920-3C	Chr6C	18663508	18663826
SsMYB-related	Sspon.06G0031730-1C	Sobic.005G217200	1		Sspon.06G0031730-1C	Chr6C	71802996	71804072
SsMYB-related	Sspon.07G0014190-2B	NA	1		Sspon.07G0014190-2B	Chr7B	53599903	53601141
SsMYB-related	Sspon.07G0031960-1C	Sobic.009G083800	1		Sspon.07G0031960-1C	Chr7C	39875452	39877125

## Sheet: R2R3-MYB family
Representive MYB name	Representive gene model	Soghum orthologs	Number of MYB doamin		Gene ID	MYB name	Chromosome	Starting position	End position		Gene ID	MYB name	Chromosome	Starting position	End position		Gene ID	MYB name	Chromosome	Starting position	End position		Gene ID	MYB name	Chromosome	Starting position	End position
SsMYB1	Sspon.01G0002470-1A	Sobic.001G508400	2		Sspon.01G0002470-1A	SsMYB1-1	Chr1A	6625877	6627056		Sspon.01G0002470-2D	SsMYB1-2	Chr1D	6628307	6629489
SsMYB2	Sspon.01G0009150-1A	Sobic.001G397900	2		Sspon.01G0009150-1A	SsMYB2-1	Chr1A	25707349	25710789		Sspon.01G0009150-2C	SsMYB2-2	Chr1C	22755612	22764455
SsMYB3	Sspon.01G0010650-1A	Sobic.001G358900	2		Sspon.01G0010650-1A	SsMYB3-1	Chr1A	29615272	29616633		Sspon.01G0010650-2C	SsMYB3-2	Chr1C	29997257	29998502		Sspon.01G0010650-3D	SsMYB3-3	Chr1D	31997774	31999055
SsMYB4	Sspon.01G0010890-1A	Sobic.001G356000	2		Sspon.01G0010890-1A	SsMYB4-1	Chr1A	30191525	30192566		Sspon.01G0010890-2B	SsMYB4-2	Chr1B	37578257	37579315
SsMYB5	Sspon.01G0019490-1A	Sobic.001G219200	2		Sspon.01G0019490-1A	SsMYB5-1	Chr1A	72974233	72976767		Sspon.01G0019490-2B	SsMYB5-2	Chr1B	78497035	78499180		Sspon.01G0019490-3D	SsMYB5-3	Chr1D	70796631	70798713
SsMYB6	Sspon.01G0020710-1A	Sobic.001G204400	2		Sspon.01G0020710-1A	SsMYB6-1	Chr1A	76774253	76777704		Sspon.01G0020710-2B	SsMYB6-2	Chr1B	81712294	81713504		Sspon.01G0020710-3C	SsMYB6-3	Chr1C	77678158	77679371		Sspon.01G0020710-4D	SsMYB6-4	Chr1D	74304810	74305953
SsMYB7	Sspon.01G0024880-1A	Sobic.001G143100	2		Sspon.01G0024880-1A	SsMYB7-1	Chr1A	88542094	88547978
SsMYB8	Sspon.02G0015020-1A	Sobic.002G196000	2		Sspon.02G0015020-1A	SsMYB8-1	Chr1A	94454908	94455747		Sspon.02G0015020-2B	SsMYB8-2	Chr2B	38684354	38685301		Sspon.02G0015020-3C	SsMYB8-3	Chr2C	45295560	45304561
SsMYB9	Sspon.01G0027410-1A	Sobic.001G110900	2		Sspon.01G0027410-1A	SsMYB9-1	Chr1A	96063793	96065756		Sspon.01G0027410-2C	SsMYB9-2	Chr1C	94310009	94311648
SsMYB10	Sspon.01G0028930-1P	Sobic.001G075300	2		Sspon.01G0028930-1P	SsMYB10-1	Chr1A	100121206	100122460
SsMYB11	Sspon.01G0028930-1A	Sobic.001G075300	2		Sspon.01G0028930-1A	SsMYB11-1	Chr1A	100833940	100835188		Sspon.01G0028930-2B	SsMYB11-2	Chr1B	110978369	110979627
SsMYB12	Sspon.01G0037750-1B	Sobic.001G158600	2		Sspon.01G0037750-1B	SsMYB12-1	Chr1B	25515812	25517895		Sspon.01G0037750-2C	SsMYB12-2	Chr1C	84663405	84668972
SsMYB13	Sspon.01G0037750-1T	Sobic.001G158600	2		Sspon.01G0037750-1T	SsMYB13-1	Chr1B	25536658	25538538
SsMYB14	Sspon.01G0038440-1B	Sobic.001G391500	2		Sspon.01G0038440-1B	SsMYB14-1	Chr1B	29971045	29972858		Sspon.01G0038440-2D	SsMYB14-2	Chr1D	33606069	33608212
SsMYB15	Sspon.01G0039760-1B	Sobic.002G388700	2		Sspon.01G0039760-1B	SsMYB15-1	Chr1B	36254181	36255940		Sspon.01G0039760-2C	SsMYB15-2	Chr2C	8631914	8652033
SsMYB16	Sspon.01G0019490-1P	Sobic.001G219200	2		Sspon.01G0019490-1P	SsMYB16-1	Chr1B	78310591	78312510
SsMYB17	Sspon.01G0024880-1P	Sobic.001G143100	2		Sspon.01G0024880-1P	SsMYB17-1	Chr1B	97524113	97533530
SsMYB18	Sspon.01G0038770-1P	Sobic.001G404400	2		Sspon.01G0038770-1P	SsMYB18-1	Chr1C	22305125	22307243
SsMYB19	Sspon.01G0038770-2C	Sobic.001G404400	2		Sspon.01G0038770-2C	SsMYB19-1	Chr1C	22421188	22423293		Sspon.01G0038770-3D	SsMYB19-2	Chr1D	21166610	21168661
SsMYB20	Sspon.01G0038470-2C	Sobic.001G398100	2		Sspon.01G0038470-2C	SsMYB20-1	Chr1C	22694708	22703362		Sspon.01G0038470-3D	SsMYB20-2	Chr2D	72891116	72895884
SsMYB21	Sspon.01G0012110-2C	Sobic.001G340900	2		Sspon.01G0012110-2C	SsMYB21-1	Chr1C	32669120	32670915		Sspon.01G0012110-3D	SsMYB21-2	Chr1D	36368628	36370437
SsMYB22	Sspon.01G0008110-3D	Sobic.001G397900	2		Sspon.01G0008110-3D	SsMYB22-1	Chr1D	22033322	22037471		Sspon.01G0008110-1A	SsMYB22-2	Chr1A	22673441	22678940
SsMYB23	Sspon.01G0038440-1P	Sobic.001G391500	2		Sspon.01G0038440-1P	SsMYB23-1	Chr1D	23147126	23149326
SsMYB24	Sspon.01G0038440-3P	Sobic.001G391500	2		Sspon.01G0038440-3P	SsMYB24-1	Chr1D	25233226	25235081
SsMYB25	Sspon.01G0008780-3D	Sobic.001G384300	2		Sspon.01G0008780-3D	SsMYB25-1	Chr1D	26887692	26906753
SsMYB26	Sspon.02G0033720-1P	Sobic.002G385450	2		Sspon.02G0033720-1P	SsMYB26-1	Chr1D	32679446	32680517
SsMYB27	Sspon.01G0027300-2D	Sobic.001G110900	2		Sspon.01G0027300-2D	SsMYB27-1	Chr1D	90438282	90439671
SsMYB28	Sspon.02G0000760-1A	Sobic.002G423300	2		Sspon.02G0000760-1A	SsMYB28-1	Chr2A	2665137	2666249		Sspon.02G0000760-2B	SsMYB28-2	Chr2B	3315565	3316700		Sspon.02G0000760-3C	SsMYB28-3	Chr2C	3089042	3090078		Sspon.02G0000760-4D	SsMYB28-4	Chr2D	4462283	4463397
SsMYB29	Sspon.01G0010650-1P	Sobic.001G358900	2		Sspon.01G0010650-1P	SsMYB29-1	Chr2A	8427252	8428844
SsMYB30	Sspon.01G0010890-1P	Sobic.001G356000	2		Sspon.01G0010890-1P	SsMYB30-1	Chr2A	10070276	10071750
SsMYB31	Sspon.02G0014200-1A	Sobic.002G209300	2		Sspon.02G0014200-1A	SsMYB31-1	Chr2A	37833814	37835197		Sspon.02G0014200-2B	SsMYB31-2	Chr2B	35850626	35852028		Sspon.02G0014200-3D	SsMYB31-3	Chr2D	31449655	31451039
SsMYB32	Sspon.02G0014200-1P	Sobic.002G209300	2		Sspon.02G0014200-1P	SsMYB32-1	Chr2A	37896160	37897562
SsMYB33	Sspon.02G0015010-1A	Sobic.002G196000	2		Sspon.02G0015010-1A	SsMYB33-1	Chr2A	40473043	40473992		Sspon.02G0015010-2B	SsMYB33-2	Chr2B	38671105	38672139		Sspon.02G0015010-3C	SsMYB33-3	Chr2C	45282931	45283965		Sspon.02G0015010-4D	SsMYB33-4	Chr2D	34701462	34702496
SsMYB34	Sspon.02G0015020-1P	Sobic.002G196000	2		Sspon.02G0015020-1P	SsMYB34-1	Chr2A	40496372	40505369
SsMYB35	Sspon.02G0015010-1P	Sobic.002G196000	2		Sspon.02G0015010-1P	SsMYB35-1	Chr2A	40516475	40517509
SsMYB36	Sspon.02G0018240-1A	Sobic.002G141300	2		Sspon.02G0018240-1A	SsMYB36-1	Chr2A	58547482	58548555		Sspon.02G0018240-2C	SsMYB36-2	Chr2C	61454134	61455402		Sspon.02G0018240-3D	SsMYB36-3	Chr2D	54407014	54408111
SsMYB37	Sspon.02G0018400-1A	Sobic.002G139800	2		Sspon.02G0018400-1A	SsMYB37-1	Chr2A	59016741	59018389		Sspon.02G0018400-2B	SsMYB37-2	Chr2B	60797923	60799369		Sspon.02G0018400-3C	SsMYB37-3	Chr2C	68353866	68355562		Sspon.02G0018400-4D	SsMYB37-4	Chr2D	54077283	54078992
SsMYB38	Sspon.02G0027270-1P	Sobic.008G100100	2		Sspon.02G0027270-1P	SsMYB38-1	Chr2A	98862010	98869667
SsMYB39	Sspon.02G0027270-1A	Sobic.008G100100	2		Sspon.02G0027270-1A	SsMYB39-1	Chr2A	98886279	98895901		Sspon.02G0027270-2C	SsMYB39-2	Chr2C	123163547	123168518		Sspon.02G0027270-3D	SsMYB39-3	Chr2D	107542381	107553370
SsMYB40	Sspon.02G0027790-1A	Sobic.008G112200	2		Sspon.02G0027790-1A	SsMYB40-1	Chr2A	100985252	100987815		Sspon.02G0027790-2B	SsMYB40-2	Chr2B	100840395	100843150		Sspon.02G0027790-3D	SsMYB40-3	Chr2D	104578317	104580962
SsMYB41	Sspon.02G0032360-1T	Sobic.008G187001	2		Sspon.02G0032360-1T	SsMYB41-1	Chr2A	120036728	120037459
SsMYB42	Sspon.02G0032360-1A	Sobic.008G187001	2		Sspon.02G0032360-1A	SsMYB42-1	Chr2A	120048600	120049370		Sspon.02G0032360-2B	SsMYB42-2	Chr2B	112376684	112377454		Sspon.02G0032360-3D	SsMYB42-3	Chr2D	87073179	87073910
SsMYB43	Sspon.01G0039760-1P	Sobic.002G388700	2		Sspon.01G0039760-1P	SsMYB43-1	Chr2B	7534718	7536680
SsMYB44	Sspon.02G0033720-1B	Sobic.002G385450	2		Sspon.02G0033720-1B	SsMYB44-1	Chr2B	8558407	8559718		Sspon.02G0033720-2C	SsMYB44-2	Chr2C	9124368	9125786		Sspon.02G0033720-3D	SsMYB44-3	Chr2D	7207728	7208922
SsMYB45	Sspon.02G0003090-2B	Sobic.002G384300	2		Sspon.02G0003090-2B	SsMYB45-1	Chr2B	8632939	8637234
SsMYB46	Sspon.02G0033760-1B	Sobic.002G384300	2		Sspon.02G0033760-1B	SsMYB46-1	Chr2B	8744421	8748963		Sspon.02G0033760-2C	SsMYB46-2	Chr2C	32448189	32451266
SsMYB47	Sspon.02G0000080-2B	Sobic.002G337800	2		Sspon.02G0000080-2B	SsMYB47-1	Chr2B	16387080	16388506
SsMYB48	Sspon.06G0003930-1P	Sobic.002G279100	2		Sspon.06G0003930-1P	SsMYB48-1	Chr2B	24367880	24368875		Sspon.06G0003930-2B	SsMYB48-2	Chr6B	10063613	10064736		Sspon.06G0003930-3C	SsMYB48-3	Chr2C	28516963	28517831		Sspon.06G0003930-4D	SsMYB48-4	Chr6D	9463819	9464723
SsMYB49	Sspon.02G0038080-1B	NA	2		Sspon.02G0038080-1B	SsMYB49-1	Chr2B	38705703	38706582
SsMYB50	Sspon.02G0042630-1B	NA	2		Sspon.02G0042630-1B	SsMYB50-1	Chr2B	85116799	85123507
SsMYB51	Sspon.02G0044620-1B	Sobic.008G133700	2		Sspon.02G0044620-1B	SsMYB51-1	Chr2B	103126860	103131223		Sspon.02G0044620-2C	SsMYB51-2	Chr2C	115455416	115456328
SsMYB52	Sspon.02G0044740-1B	Sobic.008G137500	2		Sspon.02G0044740-1B	SsMYB52-1	Chr2B	103932189	103933328		Sspon.02G0044740-2C	SsMYB52-2	Chr2C	114485168	114486307		Sspon.02G0044740-3D	SsMYB52-3	Chr2D	99185605	99186753
SsMYB53	Sspon.02G0014700-3C	Sobic.002G201000	2		Sspon.02G0014700-3C	SsMYB53-1	Chr2C	42190256	42191492		Sspon.02G0014700-1A	SsMYB53-2	Chr2A	39338003	39339735		Sspon.02G0014700-2B	SsMYB53-3	Chr2B	37517231	37518446		Sspon.02G0014700-4D	SsMYB53-4	Chr2D	33222496	33223838
SsMYB54	Sspon.02G0028760-4D	Sobic.008G131400	2		Sspon.02G0028760-4D	SsMYB54-1	Chr2D	97136833	97138686		Sspon.02G0028760-1A	SsMYB54-2	Chr2A	104606001	104607839		Sspon.02G0028760-2B	SsMYB54-3	Chr2B	97011802	97014094
SsMYB55	Sspon.03G0000150-1A	Sobic.003G409900	2		Sspon.03G0000150-1A	SsMYB55-1	Chr3A	348086	353930
SsMYB56	Sspon.03G0002490-1P	Sobic.003G359800	2		Sspon.03G0002490-1P	SsMYB56-1	Chr3A	6187780	6188779
SsMYB57	Sspon.03G0002620-1A	Sobic.003G357300	2		Sspon.03G0002620-1A	SsMYB57-1	Chr3A	6400511	6402310		Sspon.03G0002620-2D	SsMYB57-2	Chr3D	14431433	14435678
SsMYB58	Sspon.03G0005140-1A	Sobic.003G373000	2		Sspon.03G0005140-1A	SsMYB58-1	Chr3A	14700624	14701848		Sspon.03G0005140-2B	SsMYB58-2	Chr3B	13455208	13456564		Sspon.03G0005140-3C	SsMYB58-3	Chr7C	15103745	15104652		Sspon.03G0005140-4D	SsMYB58-4	Chr3D	11969206	11970116
SsMYB59	Sspon.03G0007330-1A	Sobic.K043500	2		Sspon.03G0007330-1A	SsMYB59-1	Chr3A	20046991	20050642		Sspon.03G0007330-2C	SsMYB59-2	Chr3C	44771064	44771894
SsMYB60	Sspon.03G0007910-1A	Sobic.003G274000	2		Sspon.03G0007910-1A	SsMYB60-1	Chr3A	21348160	21350297		Sspon.03G0007910-2B	SsMYB60-2	Chr3B	28399372	28401753		Sspon.03G0007910-3C	SsMYB60-3	Chr3C	36220322	36222187		Sspon.03G0007910-4D	SsMYB60-4	Chr3D	26332562	26334679
SsMYB61	Sspon.03G0008020-1A	Sobic.003G267400	2		Sspon.03G0008020-1A	SsMYB61-1	Chr3A	21694088	21694992		Sspon.03G0008020-2D	SsMYB61-2	Chr3D	27730733	27731638
SsMYB62	Sspon.03G0008110-1A	Sobic.003G270300	2		Sspon.03G0008110-1A	SsMYB62-1	Chr3A	22030343	22031495		Sspon.03G0008110-3D	SsMYB62-2	Chr7D	6879598	6880987
SsMYB63	Sspon.03G0009150-1A	Sobic.003G260300	2		Sspon.03G0009150-1A	SsMYB63-1	Chr3A	25139899	25141181		Sspon.03G0009150-2B	SsMYB63-2	Chr7B	5319231	5320499		Sspon.03G0009150-3D	SsMYB63-3	Chr3D	28885334	28886572
SsMYB64	Sspon.03G0010460-1A	Sobic.003G232800	2		Sspon.03G0010460-1A	SsMYB64-1	Chr3A	28592384	28593350		Sspon.03G0010460-2B	SsMYB64-2	Chr3B	35430419	35431392		Sspon.03G0010460-3C	SsMYB64-3	Chr3C	43960653	43961645
SsMYB65	Sspon.03G0013570-1A	Sobic.003G183800	2		Sspon.03G0013570-1A	SsMYB65-1	Chr3A	38872152	38875296		Sspon.03G0013570-3C	SsMYB65-2	Chr3C	55210310	55212323
SsMYB66	Sspon.03G0014130-1A	Sobic.003G164500	2		Sspon.03G0014130-1A	SsMYB66-1	Chr3A	43949792	43950478		Sspon.03G0014130-2B	SsMYB66-2	Chr3B	65761847	65764504
SsMYB67	Sspon.03G0015440-1P	Sobic.003G145100	2		Sspon.03G0015440-1P	SsMYB67-1	Chr3A	49496544	49501681
SsMYB68	Sspon.03G0016200-1A	Sobic.003G136600	2		Sspon.03G0016200-1A	SsMYB68-1	Chr3A	51596818	51598711		Sspon.03G0016200-2B	SsMYB68-2	Chr3B	75278050	75279478		Sspon.03G0016200-3C	SsMYB68-3	Chr3C	71710437	71712603		Sspon.03G0016200-4D	SsMYB68-4	Chr3D	38154925	38157091
SsMYB69	Sspon.03G0018460-1A	Sobic.003G129000	2		Sspon.03G0018460-1A	SsMYB69-1	Chr3A	56994483	56995461		Sspon.03G0018460-2B	SsMYB69-2	Chr3B	76933410	76934385
SsMYB70	Sspon.03G0018480-1A	Sobic.003G129100	2		Sspon.03G0018480-1A	SsMYB70-1	Chr3A	57045511	57046066		Sspon.03G0018480-2B	SsMYB70-2	Chr3B	76843683	76844748
SsMYB71	Sspon.03G0020280-1A	Sobic.003G076500	2		Sspon.03G0020280-1A	SsMYB71-1	Chr3A	62969169	62971182		Sspon.03G0020280-2C	SsMYB71-2	Chr3C	93729834	93733770
SsMYB72	Sspon.03G0021720-1P	Sobic.003G053300	2		Sspon.03G0021720-1P	SsMYB72-1	Chr3A	66074536	66075450
SsMYB73	Sspon.03G0024710-1P	Sobic.003G008600	2		Sspon.03G0024710-1P	SsMYB73-1	Chr3A	75077236	75083536
SsMYB74	Sspon.03G0027840-1B	NA	2		Sspon.03G0027840-1B	SsMYB74-1	Chr3B	6950385	6961243
SsMYB75	Sspon.03G0030130-1B	Sobic.003G331100	2		Sspon.03G0030130-1B	SsMYB75-1	Chr3B	19799820	19802411		Sspon.03G0030130-2C	SsMYB75-2	Chr3C	27423058	27427459
SsMYB76	Sspon.03G0031360-1B	Sobic.003G280000	2		Sspon.03G0031360-1B	SsMYB76-1	Chr3B	27195116	27196662		Sspon.03G0031360-2D	SsMYB76-2	Chr3D	25418973	25420123
SsMYB77	Sspon.03G0031760-1B	Sobic.003G260300	2		Sspon.03G0031760-1B	SsMYB77-1	Chr3B	30859659	30860745		Sspon.03G0031760-2D	SsMYB77-2	Chr3D	28976532	28977850
SsMYB78	Sspon.03G0013570-1T	Sobic.003G183800	2		Sspon.03G0013570-1T	SsMYB78-1	Chr3B	50906607	50908424
SsMYB79	Sspon.03G0016200-1T	Sobic.003G136600	2		Sspon.03G0016200-1T	SsMYB79-1	Chr3B	75266813	75268848
SsMYB80	Sspon.03G0018470-2B	Sobic.003G128900	2		Sspon.03G0018470-2B	SsMYB80-1	Chr3B	76964080	76965215		Sspon.03G0018470-1A	SsMYB80-2	Chr3A	57023419	57024354		Sspon.03G0018470-3C	SsMYB80-3	Chr3C	73601309	73602244		Sspon.03G0018470-4D	SsMYB80-4	Chr3D	39725832	39727059
SsMYB81	Sspon.03G0035340-1B	Sobic.006G198700	2		Sspon.03G0035340-1B	SsMYB81-1	Chr3B	79958040	79958685		Sspon.03G0035340-2C	SsMYB81-2	Chr3C	77263086	77264223
SsMYB82	Sspon.03G0021720-2B	Sobic.003G053300	2		Sspon.03G0021720-2B	SsMYB82-1	Chr3B	88548960	88549871		Sspon.03G0021720-3C	SsMYB82-2	Chr3C	84554710	84555615
SsMYB83	Sspon.03G0036190-1B	Sobic.003G053200	2		Sspon.03G0036190-1B	SsMYB83-1	Chr3B	88621280	88622383		Sspon.03G0036190-2C	SsMYB83-2	Chr3C	84597730	84598772		Sspon.03G0036190-3D	SsMYB83-3	Chr3D	52359448	52360490
SsMYB84	Sspon.03G0022850-1P	Sobic.003G034500	2		Sspon.03G0022850-1P	SsMYB84-1	Chr3B	92159995	92160977
SsMYB85	Sspon.03G0024750-2B	Sobic.003G008700	2		Sspon.03G0024750-2B	SsMYB85-1	Chr3B	98567313	98573342
SsMYB86	Sspon.03G0007330-1P	Sobic.K043500	2		Sspon.03G0007330-1P	SsMYB86-1	Chr3C	6045783	6046613
SsMYB87	Sspon.02G0027270-2P	Sobic.008G100100	2		Sspon.02G0027270-2P	SsMYB87-1	Chr3C	10349979	10353509
SsMYB88	Sspon.03G0002490-3C	Sobic.003G359800	2		Sspon.03G0002490-3C	SsMYB88-1	Chr3C	21575585	21576570		Sspon.03G0002490-2B	SsMYB88-2	Chr7B	15953767	15954861
SsMYB89	Sspon.03G0030130-1P	Sobic.003G331100	2		Sspon.03G0030130-1P	SsMYB89-1	Chr3C	28033307	28037597
SsMYB90	Sspon.03G0015440-3C	Sobic.003G145100	2		Sspon.03G0015440-3C	SsMYB90-1	Chr3C	69901969	69908494		Sspon.03G0015440-2B	SsMYB90-2	Chr3B	73245846	73252088
SsMYB91	Sspon.03G0016200-2T	Sobic.003G136600	2		Sspon.03G0016200-2T	SsMYB91-1	Chr3C	71682071	71683462
SsMYB92	Sspon.03G0016200-3T	Sobic.003G136600	2		Sspon.03G0016200-3T	SsMYB92-1	Chr3C	71716512	71718035
SsMYB93	Sspon.03G0018470-1T	Sobic.003G128900	2		Sspon.03G0018470-1T	SsMYB93-1	Chr3C	73765593	73766758
SsMYB94	Sspon.03G0019490-1P	Sobic.003G087600	2		Sspon.03G0019490-1P	SsMYB94-1	Chr3C	80300020	80301272
SsMYB95	Sspon.03G0019490-3C	Sobic.003G087600	2		Sspon.03G0019490-3C	SsMYB95-1	Chr3C	80407839	80409093		Sspon.03G0019490-2B	SsMYB95-2	Chr3B	82823469	82824864
SsMYB96	Sspon.03G0022850-3C	Sobic.003G034500	2		Sspon.03G0022850-3C	SsMYB96-1	Chr3C	88399825	88400760		Sspon.03G0022850-1A	SsMYB96-2	Chr3A	69761448	69762805
SsMYB97	Sspon.03G0002950-3D	Sobic.003G352200	2		Sspon.03G0002950-3D	SsMYB97-1	Chr3D	15217053	15222870
SsMYB98	Sspon.03G0035610-2D	Sobic.003G087000	2		Sspon.03G0035610-2D	SsMYB98-1	Chr3D	46480984	46481434
SsMYB99	Sspon.04G0004230-1A	Sobic.004G248700	2		Sspon.04G0004230-1A	SsMYB99-1	Chr4A	12722323	12723246		Sspon.04G0004230-2D	SsMYB99-2	Chr4D	13404847	13406150
SsMYB100	Sspon.04G0009700-1A	Sobic.004G191800	2		Sspon.04G0009700-1A	SsMYB100-1	Chr4A	28843612	28845732		Sspon.04G0009700-2B	SsMYB100-2	Chr4B	24432667	24434673		Sspon.04G0009700-3C	SsMYB100-3	Chr4C	27852627	27854314		Sspon.04G0009700-4D	SsMYB100-4	Chr4D	28888786	28890989
SsMYB101	Sspon.04G0011570-1A	Sobic.004G322800	2		Sspon.04G0011570-1A	SsMYB101-1	Chr4A	36009841	36012279		Sspon.04G0011570-2D	SsMYB101-2	Chr4D	7558276	7560617
SsMYB102	Sspon.04G0012800-1A	Sobic.004G123200	2		Sspon.04G0012800-1A	SsMYB102-1	Chr4A	44662418	44666633		Sspon.04G0012800-2B	SsMYB102-2	Chr4B	60108221	60116599
SsMYB103	Sspon.04G0016420-1A	Sobic.004G070900	2		Sspon.04G0016420-1A	SsMYB103-1	Chr4A	60433149	60434114		Sspon.04G0016420-2B	SsMYB103-2	Chr8B	12845296	12846189		Sspon.04G0016420-3C	SsMYB103-3	Chr8C	16257493	16258383		Sspon.04G0016420-4D	SsMYB103-4	Chr4D	69461499	69462449
SsMYB104	Sspon.04G0021290-1A	Sobic.004G011100	2		Sspon.04G0021290-1A	SsMYB104-1	Chr4A	74753454	74755872		Sspon.04G0021290-2B	SsMYB104-2	Chr4B	74704240	74708982
SsMYB105	Sspon.04G0022610-1P	Sobic.004G248700	2		Sspon.04G0022610-1P	SsMYB105-1	Chr4B	7793016	7794529
SsMYB106	Sspon.04G0022610-1B	Sobic.004G248700	2		Sspon.04G0022610-1B	SsMYB106-1	Chr4B	7945844	7947667		Sspon.04G0022610-2D	SsMYB106-2	Chr4D	13190951	13192465
SsMYB107	Sspon.04G0000650-2B	Sobic.004G303600	2		Sspon.04G0000650-2B	SsMYB107-1	Chr4B	17972032	17974998		Sspon.04G0000650-1A	SsMYB107-2	Chr4A	3025295	3027872		Sspon.04G0000650-3C	SsMYB107-3	Chr4C	20858249	20860831
SsMYB108	Sspon.05G0013100-3P	Sobic.004G219800	2		Sspon.05G0013100-3P	SsMYB108-1	Chr4C	23094857	23095738
SsMYB109	Sspon.05G0013100-2P	Sobic.004G219800	2		Sspon.05G0013100-2P	SsMYB109-1	Chr4C	23125853	23126734
SsMYB110	Sspon.04G0011570-1P	Sobic.004G322800	2		Sspon.04G0011570-1P	SsMYB110-1	Chr4D	7655704	7658107
SsMYB111	Sspon.04G0022610-2P	Sobic.004G248700	2		Sspon.04G0022610-2P	SsMYB111-1	Chr4D	13326173	13327682
SsMYB112	Sspon.04G0000680-3D	Sobic.004G303400	2		Sspon.04G0000680-3D	SsMYB112-1	Chr4D	22207031	22220964		Sspon.04G0000680-1A	SsMYB112-2	Chr4A	3047568	3049103		Sspon.04G0000680-2B	SsMYB112-3	Chr4B	17939031	17940557
SsMYB113	Sspon.04G0008290-4D	Sobic.004G216900	2		Sspon.04G0008290-4D	SsMYB113-1	Chr4D	47181796	47183567		Sspon.04G0008290-2B	SsMYB113-2	Chr4B	20294062	20295288		Sspon.04G0008290-3C	SsMYB113-3	Chr4C	23905493	23907265
SsMYB114	Sspon.05G0000880-1A	Sobic.006G266600	2		Sspon.05G0000880-1A	SsMYB114-1	Chr5A	3076163	3079256		Sspon.05G0000880-2C	SsMYB114-2	Chr1C	6453291	6457314
SsMYB115	Sspon.05G0004230-1A	Sobic.004G273800	2		Sspon.05G0004230-1A	SsMYB115-1	Chr5A	12675032	12676553		Sspon.05G0004230-2C	SsMYB115-2	Chr4C	15954427	15955797		Sspon.05G0004230-3D	SsMYB115-3	Chr4D	17083384	17085184
SsMYB116	Sspon.05G0005850-1A	Sobic.006G169600	2		Sspon.05G0005850-1A	SsMYB116-1	Chr5A	18607585	18610414
SsMYB117	Sspon.04G0000680-1P	Sobic.004G303400	2		Sspon.04G0000680-1P	SsMYB117-1	Chr5A	20546469	20548509
SsMYB118	Sspon.05G0009350-1A	Sobic.006G115200	2		Sspon.05G0009350-1A	SsMYB118-1	Chr5A	27001349	27002647		Sspon.05G0009350-2B	SsMYB118-2	Chr5B	22196396	22198087		Sspon.05G0009350-3C	SsMYB118-3	Chr5C	18482614	18483915		Sspon.05G0009350-4D	SsMYB118-4	Chr5D	29808166	29809466
SsMYB119	Sspon.04G0009700-1P	Sobic.004G191800	2		Sspon.04G0009700-1P	SsMYB119-1	Chr5A	28214978	28217184
SsMYB120	Sspon.05G0013770-1A	Sobic.006G030200	2		Sspon.05G0013770-1A	SsMYB120-1	Chr5A	49054807	49057320		Sspon.05G0013770-2D	SsMYB120-2	Chr5D	48250434	48252972
SsMYB121	Sspon.05G0016360-1A	Sobic.001G183100	2		Sspon.05G0016360-1A	SsMYB121-1	Chr5A	66707537	66710007		Sspon.05G0016360-2C	SsMYB121-2	Chr1C	81124563	81127016
SsMYB122	Sspon.05G0020540-1A	Sobic.005G020200	2		Sspon.05G0020540-1A	SsMYB122-1	Chr5A	87064118	87065116		Sspon.05G0020540-4D	SsMYB122-2	Chr7D	79708355	79709266
SsMYB123	Sspon.05G0023530-1B	Sobic.006G199800	2		Sspon.05G0023530-1B	SsMYB123-1	Chr5B	7690876	7692267		Sspon.05G0023530-2D	SsMYB123-2	Chr5D	16258390	16259786
SsMYB124	Sspon.04G0000680-2P	Sobic.004G303400	2		Sspon.04G0000680-2P	SsMYB124-1	Chr5B	14173606	14174867
SsMYB125	Sspon.05G0024340-1B	NA	2		Sspon.05G0024340-1B	SsMYB125-1	Chr5B	14203825	14205168
SsMYB126	Sspon.04G0000650-1P	Sobic.004G303600	2		Sspon.04G0000650-1P	SsMYB126-1	Chr5B	14225580	14227933
SsMYB127	Sspon.05G0013100-2B	Sobic.004G219800	2		Sspon.05G0013100-2B	SsMYB127-1	Chr5B	16117888	16119944		Sspon.05G0013100-1A	SsMYB127-2	Chr5A	41611241	41612702		Sspon.05G0013100-3C	SsMYB127-3	Chr5C	13523501	13525445		Sspon.05G0013100-4D	SsMYB127-4	Chr5D	23471899	23473721
SsMYB128	Sspon.04G0008290-1P	Sobic.004G216900	2		Sspon.04G0008290-1P	SsMYB128-1	Chr5B	17166269	17168325
SsMYB129	Sspon.04G0009700-2P	Sobic.004G191800	2		Sspon.04G0009700-2P	SsMYB129-1	Chr5B	23257816	23260044
SsMYB130	Sspon.05G0000880-1P	Sobic.006G266600	2		Sspon.05G0000880-1P	SsMYB130-1	Chr5C	6201333	6204397
SsMYB131	Sspon.05G0031890-1C	Sobic.006G169700	2		Sspon.05G0031890-1C	SsMYB131-1	Chr5C	10536472	10537959		Sspon.05G0031890-2D	SsMYB131-2	Chr5D	20333093	20334507
SsMYB132	Sspon.04G0000650-2P	Sobic.004G303600	2		Sspon.04G0000650-2P	SsMYB132-1	Chr5C	11749657	11752440
SsMYB133	Sspon.04G0000650-3P	Sobic.004G303600	2		Sspon.04G0000650-3P	SsMYB133-1	Chr5C	11791780	11794562
SsMYB134	Sspon.05G0009350-1P	Sobic.006G115200	2		Sspon.05G0009350-1P	SsMYB134-1	Chr5C	18431949	18433219
SsMYB135	Sspon.04G0009700-3P	Sobic.004G191800	2		Sspon.04G0009700-3P	SsMYB135-1	Chr5C	19615460	19617742
SsMYB136	Sspon.05G0036390-1C	Sobic.005G014100	2		Sspon.05G0036390-1C	SsMYB136-1	Chr5C	86358179	86359186		Sspon.05G0036390-2D	SsMYB136-2	Chr5D	84441484	84442563
SsMYB137	Sspon.04G0000650-4P	Sobic.004G303600	2		Sspon.04G0000650-4P	SsMYB137-1	Chr5D	21561758	21564535
SsMYB138	Sspon.05G0018090-3D	Sobic.005G062000	2		Sspon.05G0018090-3D	SsMYB138-1	Chr5D	72531649	72533006		Sspon.05G0018090-1A	SsMYB138-2	Chr5A	76105020	76107558
SsMYB139	Sspon.06G0003930-1A	Sobic.002G279100	2		Sspon.06G0003930-1A	SsMYB139-1	Chr6A	11979778	11980800
SsMYB140	Sspon.02G0014700-1P	Sobic.002G201000	2		Sspon.02G0014700-1P	SsMYB140-1	Chr6A	19571640	19572748
SsMYB141	Sspon.06G0005900-1A	Sobic.007G137101	2		Sspon.06G0005900-1A	SsMYB141-1	Chr6A	19830818	19831839		Sspon.06G0005900-2B	SsMYB141-2	Chr6B	17828655	17829843		Sspon.06G0005900-3C	SsMYB141-3	Chr6C	18554332	18557158
SsMYB142	Sspon.02G0015010-2P	Sobic.002G196000	2		Sspon.02G0015010-2P	SsMYB142-1	Chr6A	20952913	20954285
SsMYB143	Sspon.06G0008220-1A	Sobic.007G092300	2		Sspon.06G0008220-1A	SsMYB143-1	Chr6A	43278256	43279418		Sspon.06G0008220-2D	SsMYB143-2	Chr6D	31812947	31814040
SsMYB144	Sspon.06G0015630-1A	Sobic.005G155900	2		Sspon.06G0015630-1A	SsMYB144-1	Chr6A	85794361	85799067
SsMYB145	Sspon.06G0018820-1A	Sobic.005G224800	2		Sspon.06G0018820-1A	SsMYB145-1	Chr6A	102745417	102748292		Sspon.06G0018820-2C	SsMYB145-2	Chr6C	63758558	63759923
SsMYB146	Sspon.06G0019220-1P	NA	2		Sspon.06G0019220-1P	SsMYB146-1	Chr6B	806721	807770
SsMYB147	Sspon.06G0019220-1B	NA	2		Sspon.06G0019220-1B	SsMYB147-1	Chr6B	844409	845581		Sspon.06G0019220-2D	SsMYB147-2	Chr6D	719335	720980
SsMYB148	Sspon.06G0021460-1B	Sobic.007G146500	2		Sspon.06G0021460-1B	SsMYB148-1	Chr6B	15752558	15753205		Sspon.06G0021460-2D	SsMYB148-2	Chr6D	16517584	16528553
SsMYB149	Sspon.02G0014700-2P	Sobic.002G201000	2		Sspon.02G0014700-2P	SsMYB149-1	Chr6B	17507698	17508899
SsMYB150	Sspon.02G0014700-3P	Sobic.002G201000	2		Sspon.02G0014700-3P	SsMYB150-1	Chr6B	17533760	17534861
SsMYB151	Sspon.06G0005920-1T	Sobic.007G136500	2		Sspon.06G0005920-1T	SsMYB151-1	Chr6B	17998958	18000916
SsMYB152	Sspon.06G0023990-1B	Sobic.007G039100	2		Sspon.06G0023990-1B	SsMYB152-1	Chr6B	49882598	49885232
SsMYB153	Sspon.06G0027690-1T	Sobic.005G224800	2		Sspon.06G0027690-1T	SsMYB153-1	Chr6B	88496159	88497395
SsMYB154	Sspon.02G0014700-4P	Sobic.002G201000	2		Sspon.02G0014700-4P	SsMYB154-1	Chr6C	18296762	18297386
SsMYB155	Sspon.06G0032860-1D	Sobic.007G204200	2		Sspon.06G0032860-1D	SsMYB155-1	Chr6D	3824736	3826721
SsMYB156	Sspon.02G0014700-5P	Sobic.002G201000	2		Sspon.02G0014700-5P	SsMYB156-1	Chr6D	18000575	18001728
SsMYB157	Sspon.06G0005920-4D	Sobic.007G136500	2		Sspon.06G0005920-4D	SsMYB157-1	Chr6D	18512132	18513782		Sspon.06G0005920-1A	SsMYB157-2	Chr6A	19911135	19912608		Sspon.06G0005920-2B	SsMYB157-3	Chr6B	18005696	18007243
SsMYB158	Sspon.02G0015010-3P	Sobic.002G196000	2		Sspon.02G0015010-3P	SsMYB158-1	Chr6D	19429312	19430825
SsMYB159	Sspon.06G0027690-2D	Sobic.005G224800	2		Sspon.06G0027690-2D	SsMYB159-1	Chr6D	90807647	90809048
SsMYB160	Sspon.06G0031730-2D	Sobic.005G217200	2		Sspon.06G0031730-2D	SsMYB160-1	Chr6D	91042983	91046312
SsMYB161	Sspon.03G0009150-1P	Sobic.003G260300	2		Sspon.03G0009150-1P	SsMYB161-1	Chr7A	6358942	6360559
SsMYB162	Sspon.07G0002970-1A	Sobic.009G216900	2		Sspon.07G0002970-1A	SsMYB162-1	Chr7A	7350259	7351521		Sspon.07G0002970-2C	SsMYB162-2	Chr7C	5577475	5578720
SsMYB163	Sspon.07G0006350-1A	NA	2		Sspon.07G0006350-1A	SsMYB163-1	Chr7A	16665487	16671798		Sspon.07G0006350-2C	SsMYB163-2	Chr7C	11855533	11859468
SsMYB164	Sspon.07G0006770-1A	Sobic.009G157500	2		Sspon.07G0006770-1A	SsMYB164-1	Chr7A	17504840	17506462		Sspon.07G0006770-2B	SsMYB164-2	Chr3B	15694493	15695477
SsMYB165	Sspon.07G0010070-1A	Sobic.009G103900	2		Sspon.07G0010070-1A	SsMYB165-1	Chr7A	29789851	29790909		Sspon.07G0010070-2B	SsMYB165-2	Chr7B	28062213	28063176		Sspon.07G0010070-3D	SsMYB165-3	Chr7D	26022236	26023297
SsMYB166	Sspon.07G0013680-1A	Sobic.009G036500	2		Sspon.07G0013680-1A	SsMYB166-1	Chr7A	49364401	49365968		Sspon.07G0013680-2B	SsMYB166-2	Chr7B	55386932	55388499		Sspon.07G0013680-3C	SsMYB166-3	Chr7C	65469140	65472172
SsMYB167	Sspon.07G0014090-1A	Sobic.003G142300	2		Sspon.07G0014090-1A	SsMYB167-1	Chr7A	50899349	50900589		Sspon.07G0014090-2B	SsMYB167-2	Chr3B	74038944	74039879		Sspon.07G0014090-3C	SsMYB167-3	Chr3C	70473155	70474090		Sspon.07G0014090-4D	SsMYB167-4	Chr7D	50465661	50466635
SsMYB168	Sspon.07G0014190-1A	NA	2		Sspon.07G0014190-1A	SsMYB168-1	Chr7A	51238256	51239519		Sspon.07G0014190-3D	SsMYB168-2	Chr7D	45924339	45925600
SsMYB169	Sspon.07G0015250-1A	Sobic.009G016600	2		Sspon.07G0015250-1A	SsMYB169-1	Chr7A	54472064	54473170		Sspon.07G0015250-2B	SsMYB169-2	Chr7B	58763188	58764357		Sspon.07G0015250-3C	SsMYB169-3	Chr7C	60165795	60166895		Sspon.07G0015250-4D	SsMYB169-4	Chr7D	38201796	38202896
SsMYB170	Sspon.05G0020540-1P	Sobic.005G020200	2		Sspon.05G0020540-1P	SsMYB170-1	Chr7A	63167789	63168691
SsMYB171	Sspon.07G0019180-1A	Sobic.008G050500	2		Sspon.07G0019180-1A	SsMYB171-1	Chr7A	69760242	69763426		Sspon.07G0019180-2B	SsMYB171-2	Chr7B	74844359	74849124
SsMYB172	Sspon.07G0019440-1A	Sobic.008G055700	2		Sspon.07G0019440-1A	SsMYB172-1	Chr7A	71435962	71436834		Sspon.07G0019440-2C	SsMYB172-2	Chr7C	74280711	74281413		Sspon.07G0019440-3D	SsMYB172-3	Chr7D	71133314	71134198
SsMYB173	Sspon.07G0019440-1P	Sobic.008G055700	2		Sspon.07G0019440-1P	SsMYB173-1	Chr7A	71500936	71501820
SsMYB174	Sspon.07G0019440-3P	Sobic.008G055700	2		Sspon.07G0019440-3P	SsMYB174-1	Chr7A	71616751	71617315
SsMYB175	Sspon.07G0019440-2P	Sobic.008G055700	2		Sspon.07G0019440-2P	SsMYB175-1	Chr7A	71635852	71636554
SsMYB176	Sspon.07G0019860-1A	Sobic.008G063300	2		Sspon.07G0019860-1A	SsMYB176-1	Chr7A	73533374	73547435
SsMYB177	Sspon.03G0005140-1P	Sobic.003G373000	2		Sspon.03G0005140-1P	SsMYB177-1	Chr7B	17156013	17156942
SsMYB178	Sspon.07G0010070-1T	Sobic.009G103900	2		Sspon.07G0010070-1T	SsMYB178-1	Chr7B	28071613	28072653
SsMYB179	Sspon.07G0014190-2P	NA	2		Sspon.07G0014190-2P	SsMYB179-1	Chr7B	56168782	56170048
SsMYB180	Sspon.07G0014190-1P	NA	2		Sspon.07G0014190-1P	SsMYB180-1	Chr7B	56351729	56352991
SsMYB181	Sspon.07G0015250-1P	Sobic.009G016600	2		Sspon.07G0015250-1P	SsMYB181-1	Chr7B	58285570	58286720
SsMYB182	Sspon.05G0020540-3P	Sobic.005G020200	2		Sspon.05G0020540-3P	SsMYB182-1	Chr7B	67593692	67594675
SsMYB183	Sspon.07G0019860-1T	Sobic.008G063300	2		Sspon.07G0019860-1T	SsMYB183-1	Chr7B	77731546	77732985
SsMYB184	Sspon.07G0019860-1P	Sobic.008G063300	2		Sspon.07G0019860-1P	SsMYB184-1	Chr7B	77768948	77770387
SsMYB185	Sspon.03G0002490-2P	Sobic.003G359800	2		Sspon.03G0002490-2P	SsMYB185-1	Chr7C	12811602	12813219
SsMYB186	Sspon.07G0025260-2C	Sobic.009G083800	2		Sspon.07G0025260-2C	SsMYB186-1	Chr7C	40107483	40112001
SsMYB187	Sspon.07G0019440-1T	Sobic.008G055700	2		Sspon.07G0019440-1T	SsMYB187-1	Chr7C	74357538	74358240
SsMYB188	Sspon.05G0020540-4P	Sobic.005G020200	2		Sspon.05G0020540-4P	SsMYB188-1	Chr7C	82435789	82436685
SsMYB189	Sspon.07G0017530-3C	Sobic.008G020200	2		Sspon.07G0017530-3C	SsMYB189-1	Chr7C	82584622	82594255
SsMYB190	Sspon.03G0009150-2P	Sobic.003G260300	2		Sspon.03G0009150-2P	SsMYB190-1	Chr7D	5546091	5547340
SsMYB191	Sspon.07G0015250-1T	Sobic.009G016600	2		Sspon.07G0015250-1T	SsMYB191-1	Chr7D	38215382	38216484
SsMYB192	Sspon.07G0015250-2P	Sobic.009G016600	2		Sspon.07G0015250-2P	SsMYB192-1	Chr7D	52697890	52699035
SsMYB193	Sspon.07G0019440-4P	Sobic.008G055700	2		Sspon.07G0019440-4P	SsMYB193-1	Chr7D	71021875	71022759
SsMYB194	Sspon.05G0020540-5P	Sobic.005G020200	2		Sspon.05G0020540-5P	SsMYB194-1	Chr7D	79583706	79584602
SsMYB195	Sspon.08G0003650-1A	Sobic.010G230200	2		Sspon.08G0003650-1A	SsMYB195-1	Chr8A	10105261	10106789		Sspon.08G0003650-2B	SsMYB195-2	Chr8B	7091570	7093146		Sspon.08G0003650-3C	SsMYB195-3	Chr8C	9566423	9567999		Sspon.08G0006350-3D	SsMYB195-4	Chr8D	16745056	16748844
SsMYB196	Sspon.04G0016420-1P	Sobic.004G070900	2		Sspon.04G0016420-1P	SsMYB196-1	Chr8A	16001684	16002586
SsMYB197	Sspon.08G0012170-1A	NA	2		Sspon.08G0012170-1A	SsMYB197-1	Chr8A	52182687	52183789		Sspon.08G0012170-2B	SsMYB197-2	Chr8B	48622547	48623885		Sspon.08G0012170-3C	SsMYB197-3	Chr8C	49736924	49738012
SsMYB198	Sspon.08G0024260-1B	Sobic.010G008000	2		Sspon.08G0024260-1B	SsMYB198-1	Chr8B	63200037	63201176		Sspon.08G0024260-2D	SsMYB198-2	Chr8D	65045811	65046950
SsMYB199	Sspon.04G0016420-1T	Sobic.004G070900	2		Sspon.04G0016420-1T	SsMYB199-1	Chr8C	16230725	16231645
SsMYB200	Sspon.08G0012170-1P	NA	2		Sspon.08G0012170-1P	SsMYB200-1	Chr8C	49827420	49828463
SsMYB201	Sspon.08G0012170-2P	NA	2		Sspon.08G0012170-2P	SsMYB201-1	Chr8C	49844354	49845710
SsMYB202	Sspon.08G0024260-1P	Sobic.010G008000	2		Sspon.08G0024260-1P	SsMYB202-1	Chr8D	49570465	49578562

## Sheet: R1R2R3-MYB family
Representive MYB name	Representive gene model	Soghum orthologs	Number of MYB doamin		Gene ID	Chromosome	Starting position	End position
SsR1R2R3-MYB	Sspon.02G0056830-1D	NA	3		Sspon.02G0056830-1D	Chr2D	34714298	34729553
SsR1R2R3-MYB	Sspon.03G0024750-1A	Sobic.003G008700	3		Sspon.03G0024750-1A	Chr3A	75181340	75186598
SsR1R2R3-MYB	Sspon.07G0031960-2D	Sobic.009G083800	3		Sspon.07G0031960-2D	Chr7D	33050650	33058914

## Sheet: Atypical MYB
Representive MYB name	Representive gene model	Soghum orthologs	Number of MYB doamin		Gene ID	Chromosome	Starting position	End position		Gene ID	Chromosome	Starting position	End position
SsAtypical MYB	Sspon.06G0023990-2C	Sobic.007G039100	4		Sspon.06G0023990-2C	Chr6C	49181406	49192808
SsAtypical MYB	Sspon.04G0008290-1A	Sobic.004G216900	4		Sspon.04G0008290-1A	Chr4A	24123403	24133810
SsAtypical MYB	Sspon.04G0012780-2B	Sobic.004G123400	4		Sspon.04G0012780-2B	Chr4B	43540040	43550973		Sspon.04G0012780-1A	Chr4A	44622425	44630002
SsAtypical MYB	Sspon.05G0020540-3C	Sobic.005G020200	4		Sspon.05G0020540-3C	Chr5C	84547559	84557297
SsAtypical MYB	Sspon.02G0042620-2C	Sobic.002G029900	5		Sspon.02G0042620-1B	Chr2B	85111063	85116486		Sspon.02G0042620-2C	Chr2C	88949852	88958628
