# Supplementary material for: Genome-wide analysis of R2R3-MYB transcription factors family in the autopolyploid Saccharum spontaneum: an exploration of dominance expression and stress response
Source: BMC Genomics. 2021 Aug 18;22:622. doi: 10.1186/s12864-021-07689-w (PMC8371785; doi:10.1186/s12864-021-07689-w)
Supplement: Supplementary file 3 — Additional file 3: Table S3. Members of identified MYB family in Sorghum. [file 12864_2021_7689_MOESM3_ESM.xlsx]

## Sheet: SbMYB-related family
MYB name	Representive gene model	Gene ID	Number of MYB doamin	Chromosome	Starting position	End position
SbMYB-related	Sobic.009G154200.1	Sobic.009G154200	1	Chr09	51073114	51074699
SbMYB-related	Sobic.003G365600.1	Sobic.003G365600	1	Chr03	68210948	68212736
SbMYB-related	Sobic.005G224700.1	Sobic.005G224700	1	Chr05	71150931	71152415
SbMYB-related	Sobic.003G132300.1	Sobic.003G132300	1	Chr03	12440594	12442271
SbMYB-related	Sobic.006G192100.1	Sobic.006G192100	1	Chr06	54604099	54607085
SbMYB-related	Sobic.009G027300.5	Sobic.009G027300	1	Chr09	2441055	2448375
SbMYB-related	Sobic.004G279300.1	Sobic.004G279300	1	Chr04	62205986	62209047
SbMYB-related	Sobic.010G275700.1	Sobic.010G275700	1	Chr10	60871874	60877556
SbMYB-related	Sobic.001G490350.1	Sobic.001G490350	1	Chr01	76050338	76051213
SbMYB-related	Sobic.003G076600.1	Sobic.003G076600	1	Chr03	6528310	6529307
SbMYB-related	Sobic.005G064000.1	Sobic.005G064000	1	Chr05	7022161	7026973
SbMYB-related	Sobic.004G077600.1	Sobic.004G077600	1	Chr04	6396511	6401125
SbMYB-related	Sobic.007G047400.1	Sobic.007G047400	1	Chr07	4745530	4757815
SbMYB-related	Sobic.002G320300.1	Sobic.002G320300	1	Chr02	69179424	69182271
SbMYB-related	Sobic.001G295600.1	Sobic.001G295600	1	Chr01	57393095	57396375
SbMYB-related	Sobic.003G088300.1	Sobic.003G088300	1	Chr03	7665547	7667120
SbMYB-related	Sobic.007G039200.1	Sobic.007G039200	1	Chr07	3784542	3790775
SbMYB-related	Sobic.001G398200.2	Sobic.001G398200	1	Chr01	68409144	68412422
SbMYB-related	Sobic.003G034300.1	Sobic.003G034300	1	Chr03	3130703	3133004
SbMYB-related	Sobic.009G039700.1	Sobic.009G039700	1	Chr09	3767854	3769490
SbMYB-related	Sobic.007G049900.3	Sobic.007G049900	1	Chr07	5019495	5023657
SbMYB-related	Sobic.003G064200.2	Sobic.003G064200	1	Chr03	5562196	5564939
SbMYB-related	Sobic.001G088100.2	Sobic.001G088100	1	Chr01	6849743	6857801
SbMYB-related	Sobic.009G039200.1	Sobic.009G039200	1	Chr09	3691090	3692696
SbMYB-related	Sobic.004G281800.1	Sobic.004G281800	1	Chr04	62405460	62410611
SbMYB-related	Sobic.009G072200.1	Sobic.009G072200	1	Chr09	8808799	8810778
SbMYB-related	Sobic.007G037100.1	Sobic.007G037100	1	Chr07	3470145	3473328
SbMYB-related	Sobic.001G297500.1	Sobic.001G297500	1	Chr01	57774034	57777604
SbMYB-related	Sobic.009G039500.1	Sobic.009G039500	1	Chr09	3728007	3729622
SbMYB-related	Sobic.008G057000.1	Sobic.008G057000	1	Chr08	5902861	5910316
SbMYB-related	Sobic.001G143100.2	Sobic.001G143100	1	Chr01	11470536	11472221
SbMYB-related	Sobic.010G223700.1	Sobic.010G223700	1	Chr10	56547441	56551984
SbMYB-related	Sobic.003G036600.1	Sobic.003G036600	1	Chr03	3358242	3365059
SbMYB-related	Sobic.006G121300.1	Sobic.006G121300	1	Chr06	48786842	48790770
SbMYB-related	Sobic.001G301100.1	Sobic.001G301100	1	Chr01	58268051	58269472
SbMYB-related	Sobic.002G422000.1	Sobic.002G422000	1	Chr02	76942388	76945672
SbMYB-related	Sobic.003G211200.1	Sobic.003G211200	1	Chr03	54402969	54404977
SbMYB-related	Sobic.009G253300.1	Sobic.009G253300	1	Chr09	58737293	58738741
SbMYB-related	Sobic.009G039600.1	Sobic.009G039600	1	Chr09	3744840	3746442
SbMYB-related	Sobic.009G040100.1	Sobic.009G040100	1	Chr09	3847411	3848558
SbMYB-related	Sobic.002G291850.1	Sobic.002G291850	1	Chr02	66994754	66997056
SbMYB-related	Sobic.003G273300.1	Sobic.003G273300	1	Chr03	60965370	60975783
SbMYB-related	Sobic.001G386700.1	Sobic.001G386700	1	Chr01	67431733	67434257
SbMYB-related	Sobic.003G202600.1	Sobic.003G202600	1	Chr03	53255519	53260814
SbMYB-related	Sobic.007G055100.1	Sobic.007G055100	1	Chr07	5610250	5612213
SbMYB-related	Sobic.010G111400.1	Sobic.010G111400	1	Chr10	11213668	11215090
SbMYB-related	Sobic.010G058000.1	Sobic.010G058000	1	Chr10	4569120	4570472
SbMYB-related	Sobic.002G121600.1	Sobic.002G121600	1	Chr02	16036789	16042388
SbMYB-related	Sobic.001G190000.1	Sobic.001G190000	1	Chr01	16797260	16800718
SbMYB-related	Sobic.010G085700.2	Sobic.010G085700	1	Chr10	7367245	7368380
SbMYB-related	Sobic.003G353700.3	Sobic.003G353700	1	Chr03	67253508	67257441
SbMYB-related	Sobic.002G320500.1	Sobic.002G320500	1	Chr02	69183721	69192392
SbMYB-related	Sobic.010G109700.1	Sobic.010G109700	1	Chr10	10961882	10963259
SbMYB-related	Sobic.010G111500.1	Sobic.010G111500	1	Chr10	11285759	11287120
SbMYB-related	Sobic.009G040000.2	Sobic.009G040000	1	Chr09	3832716	3833847
SbMYB-related	Sobic.001G541000.1	Sobic.001G541000	1	Chr01	80375517	80379701
SbMYB-related	Sobic.001G384300.1	Sobic.001G384300	1	Chr01	67174725	67180566
SbMYB-related	Sobic.003G033000.1	Sobic.003G033000	1	Chr03	3037339	3046418
SbMYB-related	Sobic.009G178000.1	Sobic.009G178000	1	Chr09	53284232	53292873
SbMYB-related	Sobic.004G270600.1	Sobic.004G270600	1	Chr04	61480770	61483970
SbMYB-related	Sobic.001G512700.3	Sobic.001G512700	1	Chr01	78049196	78054082
SbMYB-related	Sobic.001G440800.1	Sobic.001G440800	1	Chr01	71874427	71879407
SbMYB-related	Sobic.001G519100.1	Sobic.001G519100	1	Chr01	78525584	78531018
SbMYB-related	Sobic.002G165300.1	Sobic.002G165300	1	Chr02	51553385	51556613
SbMYB-related	Sobic.002G248600.1	Sobic.002G248600	1	Chr02	63619964	63623851
SbMYB-related	Sobic.010G075100.1	Sobic.010G075100	1	Chr10	6152418	6153796
SbMYB-related	Sobic.008G061601.1	Sobic.008G061601	1	Chr08	6557387	6563193
SbMYB-related	Sobic.006G202300.2	Sobic.006G202300	1	Chr06	55347385	55349551
SbMYB-related	Sobic.001G235200.1	Sobic.001G235200	1	Chr01	23507451	23513489
SbMYB-related	Sobic.009G039900.1	Sobic.009G039900	1	Chr09	3825312	3826319
SbMYB-related	Sobic.003G059200.1	Sobic.003G059200	1	Chr03	5199941	5206821
SbMYB-related	Sobic.010G096300.1	Sobic.010G096300	1	Chr10	8684708	8687447
SbMYB-related	Sobic.010G063566.1	Sobic.010G063566	1	Chr10	5024340	5030162
SbMYB-related	Sobic.002G161800.1	Sobic.002G161800	1	Chr02	50008280	50013210
SbMYB-related	Sobic.010G220000.1	Sobic.010G220000	1	Chr10	56220697	56223569
SbMYB-related	Sobic.001G156900.1	Sobic.001G156900	1	Chr01	12682008	12691932
SbMYB-related	Sobic.010G224200.1	Sobic.010G224200	1	Chr10	56596202	56600159
SbMYB-related	Sobic.003G002600.1	Sobic.003G002600	1	Chr03	303412	310415
SbMYB-related	Sobic.007G020500.1	Sobic.007G020500	1	Chr07	1925869	1933752
SbMYB-related	Sobic.010G025850.1	Sobic.010G025850	1	Chr10	2094287	2114599
SbMYB-related	Sobic.003G223400.1	Sobic.003G223400	1	Chr03	55919618	55921598
SbMYB-related	Sobic.008G004200.1	Sobic.008G004200	1	Chr08	382772	386204
SbMYB-related	Sobic.010G254300.1	Sobic.010G254300	1	Chr10	59308285	59312489
SbMYB-related	Sobic.009G039100.1	Sobic.009G039100	1	Chr09	3680958	3682314
SbMYB-related	Sobic.003G246900.1	Sobic.003G246900	1	Chr03	58564181	58565692
SbMYB-related	Sobic.007G209500.1	Sobic.007G209500	1	Chr07	63825982	63829603
SbMYB-related	Sobic.001G227900.1	Sobic.001G227900	1	Chr01	21860030	21867056
SbMYB-related	Sobic.010G160900.2	Sobic.010G160900	1	Chr10	47357566	47362831
SbMYB-related	Sobic.001G451000.1	Sobic.001G451000	1	Chr01	72773813	72781898
SbMYB-related	Sobic.009G235500.1	Sobic.009G235500	1	Chr09	57443765	57445058
SbMYB-related	Sobic.004G106300.1	Sobic.004G106300	1	Chr04	10122464	10125535
SbMYB-related	Sobic.001G235400.1	Sobic.001G235400	1	Chr01	23645842	23649170
SbMYB-related	Sobic.010G064700.1	Sobic.010G064700	1	Chr10	5131370	5136101
SbMYB-related	Sobic.005G004000.1	Sobic.005G004000	1	Chr05	321549	323788
SbMYB-related	Sobic.004G330900.1	Sobic.004G330900	1	Chr04	66411112	66415897
SbMYB-related	Sobic.001G398100.1	Sobic.001G398100	1	Chr01	68399401	68400602
SbMYB-related	Sobic.004G285300.2	Sobic.004G285300	1	Chr04	62780675	62784091
SbMYB-related	Sobic.003G393300.1	Sobic.003G393300	1	Chr03	70434358	70438736
SbMYB-related	Sobic.004G036500.1	Sobic.004G036500	1	Chr04	2926780	2931462
SbMYB-related	Sobic.004G058700.1	Sobic.004G058700	1	Chr04	4701768	4704793
SbMYB-related	Sobic.009G039000.1	Sobic.009G039000	1	Chr09	3674616	3675903
SbMYB-related	Sobic.001G078900.1	Sobic.001G078900	1	Chr01	6060777	6062851
SbMYB-related	Sobic.004G066600.1	Sobic.004G066600	1	Chr04	5416846	5421281
SbMYB-related	Sobic.001G235100.2	Sobic.001G235100	1	Chr01	23266833	23271747
SbMYB-related	Sobic.006G256200.5	Sobic.006G256200	1	Chr06	59302650	59306252
SbMYB-related	Sobic.003G231700.1	Sobic.003G231700	1	Chr03	57109461	57110832
SbMYB-related	Sobic.001G363500.3	Sobic.001G363500	1	Chr01	65270720	65292849
SbMYB-related	Sobic.001G077800.1	Sobic.001G077800	1	Chr01	5951856	5958433
SbMYB-related	Sobic.004G273000.1	Sobic.004G273000	1	Chr04	61671482	61677115
SbMYB-related	Sobic.009G244300.2	Sobic.009G244300	1	Chr09	58029456	58032033
SbMYB-related	Sobic.009G244600.1	Sobic.009G244600	1	Chr09	58036575	58038434
SbMYB-related	Sobic.010G192200.1	Sobic.010G192200	1	Chr10	53386834	53395818
SbMYB-related	Sobic.009G180500.1	Sobic.009G180500	1	Chr09	53460533	53464146
SbMYB-related	Sobic.004G316700.1	Sobic.004G316700	1	Chr04	65249617	65255035
SbMYB-related	Sobic.010G191900.1	Sobic.010G191900	1	Chr10	53353487	53362462
SbMYB-related	Sobic.003G196300.2	Sobic.003G196300	1	Chr03	52132850	52150036
SbMYB-related	Sobic.004G342200.1	Sobic.004G342200	1	Chr04	67332673	67336244
SbMYB-related	Sobic.009G151200.2	Sobic.009G151200	1	Chr09	50757086	50770039
SbMYB-related	Sobic.008G036900.1	Sobic.008G036900	1	Chr08	3491082	3493226
SbMYB-related	Sobic.001G164500.1	Sobic.001G164500	1	Chr01	13592519	13603864
SbMYB-related	Sobic.008G147101.1	Sobic.008G147101	1	Chr08	58066831	58070017
SbMYB-related	Sobic.008G149650.1	Sobic.008G036900	1	Chr08	58270554	58279033

## Sheet: SbR2R3-MYB family
MYB name	Representive gene model	Gene ID	Number of MYB doamin	Chromosome	Starting position	End position
SbMYB1	Sobic.001G056000.1	Sobic.001G056000	2	Chr01	4195291	4197336
SbMYB2	Sobic.001G075300.1	Sobic.001G075300	2	Chr01	5735609	5737406
SbMYB3	Sobic.001G110900.1	Sobic.001G110900	2	Chr01	8614915	8616973
SbMYB4	Sobic.001G158600.2	Sobic.001G158600	2	Chr01	12863118	12865224
SbMYB5	Sobic.001G183100.1	Sobic.001G183100	2	Chr01	15517031	15520356
SbMYB6	Sobic.001G204400.1	Sobic.001G204400	2	Chr01	18658467	18659731
SbMYB7	Sobic.001G219200.1	Sobic.001G219200	2	Chr01	20426821	20429277
SbMYB8	Sobic.001G340900.1	Sobic.001G340900	2	Chr01	62819065	62821694
SbMYB9	Sobic.001G356000.1	Sobic.001G356000	2	Chr01	64546335	64547906
SbMYB10	Sobic.001G358900.1	Sobic.001G358900	2	Chr01	64882026	64883966
SbMYB11	Sobic.001G391500.1	Sobic.001G391500	2	Chr01	67801819	67803600
SbMYB12	Sobic.001G397900.1	Sobic.001G397900	2	Chr01	68362757	68367370
SbMYB13	Sobic.001G404400.2	Sobic.001G404400	2	Chr01	68915238	68917810
SbMYB14	Sobic.001G443700.2	Sobic.001G443700	2	Chr01	72090312	72091518
SbMYB15	Sobic.001G508400.1	Sobic.001G508400	2	Chr01	77641217	77643080
SbMYB16	Sobic.002G139800.1	Sobic.002G139800	2	Chr02	22340317	22342179
SbMYB17	Sobic.002G141300.1	Sobic.002G141300	2	Chr02	22960129	22961991
SbMYB18	Sobic.002G196000.1	Sobic.002G196000	2	Chr02	58453175	58454976
SbMYB19	Sobic.002G196100.1	Sobic.002G196100	2	Chr02	58500458	58502066
SbMYB20	Sobic.002G201000.1	Sobic.002G201000	2	Chr02	59093472	59097524
SbMYB21	Sobic.002G209300.1	Sobic.002G209300	2	Chr02	60117282	60118892
SbMYB22	Sobic.002G275500.3	Sobic.002G275500	2	Chr02	65814952	65825791
SbMYB23	Sobic.002G279100.1	Sobic.002G279100	2	Chr02	66107623	66109361
SbMYB24	Sobic.002G308400.1	Sobic.002G308400	2	Chr02	68272394	68274070
SbMYB25	Sobic.002G337800.1	Sobic.002G337800	2	Chr02	70511999	70514411
SbMYB26	Sobic.002G384300.1	Sobic.002G384300	2	Chr02	73955378	73960270
SbMYB27	Sobic.002G385450.1	Sobic.002G385450	2	Chr02	74016145	74017731
SbMYB28	Sobic.002G388700.1	Sobic.002G388700	2	Chr02	74246294	74248187
SbMYB29	Sobic.002G423300.1	Sobic.002G423300	2	Chr02	77050089	77051609
SbMYB30	Sobic.003G034500.1	Sobic.003G034500	2	Chr03	3162695	3164264
SbMYB31	Sobic.003G053200.1	Sobic.003G053200	2	Chr03	4829807	4831415
SbMYB32	Sobic.003G053300.2	Sobic.003G053300	2	Chr03	4847599	4848761
SbMYB33	Sobic.003G076500.2	Sobic.003G076500	2	Chr03	6512548	6515359
SbMYB34	Sobic.003G087600.1	Sobic.003G087600	2	Chr03	7603608	7606601
SbMYB35	Sobic.003G128900.1	Sobic.003G128900	2	Chr03	11965464	11967783
SbMYB36	Sobic.003G129000.1	Sobic.003G129000	2	Chr03	11999451	12001830
SbMYB37	Sobic.003G129100.1	Sobic.003G129100	2	Chr03	12045378	12046726
SbMYB38	Sobic.003G136600.1	Sobic.003G136600	2	Chr03	13029365	13031649
SbMYB39	Sobic.003G142300.1	Sobic.003G142300	2	Chr03	14144699	14145884
SbMYB40	Sobic.003G145100.2	Sobic.003G145100	2	Chr03	14937319	14942487
SbMYB41	Sobic.003G164500.1	Sobic.003G164500	2	Chr03	20982493	20983537
SbMYB42	Sobic.003G183800.1	Sobic.003G183800	2	Chr03	48914545	48917277
SbMYB43	Sobic.003G232800.1	Sobic.003G232800	2	Chr03	57188260	57189544
SbMYB44	Sobic.003G260300.2	Sobic.003G260300	2	Chr03	59812780	59814750
SbMYB45	Sobic.003G267400.1	Sobic.003G267400	2	Chr03	60404186	60405649
SbMYB46	Sobic.003G270300.1	Sobic.003G270300	2	Chr03	60683208	60688185
SbMYB47	Sobic.003G274000.1	Sobic.003G274000	2	Chr03	61016033	61018538
SbMYB48	Sobic.003G280000.1	Sobic.003G280000	2	Chr03	61539065	61541387
SbMYB49	Sobic.003G331100.1	Sobic.003G331100	2	Chr03	65598621	65602432
SbMYB50	Sobic.003G357300.1	Sobic.003G357300	2	Chr03	67562436	67564795
SbMYB51	Sobic.003G359800.1	Sobic.003G359800	2	Chr03	67707080	67709616
SbMYB52	Sobic.003G373000.1	Sobic.003G373000	2	Chr03	68836127	68838298
SbMYB53	Sobic.003G409900.1	Sobic.003G409900	2	Chr03	71733025	71739790
SbMYB54	Sobic.004G011100.1	Sobic.004G011100	2	Chr04	923011	924805
SbMYB55	Sobic.004G070900.1	Sobic.004G070900	2	Chr04	5726939	5728555
SbMYB56	Sobic.004G123200.1	Sobic.004G123200	2	Chr04	13843961	13858621
SbMYB57	Sobic.004G191800.1	Sobic.004G191800	2	Chr04	54361585	54363740
SbMYB58	Sobic.004G216900.1	Sobic.004G216900	2	Chr04	56654358	56656505
SbMYB59	Sobic.004G219800.1	Sobic.004G219800	2	Chr04	56964035	56965330
SbMYB60	Sobic.004G231700.1	Sobic.004G231700	2	Chr04	58095962	58097637
SbMYB61	Sobic.004G248700.1	Sobic.004G248700	2	Chr04	59576464	59578405
SbMYB62	Sobic.004G273800.1	Sobic.004G273800	2	Chr04	61765784	61767930
SbMYB63	Sobic.004G303400.1	Sobic.004G303400	2	Chr04	64223863	64225877
SbMYB64	Sobic.004G303600.1	Sobic.004G303600	2	Chr04	64253228	64256534
SbMYB65	Sobic.004G322800.1	Sobic.004G322800	2	Chr04	65764284	65767904
SbMYB66	Sobic.004G353650.1	Sobic.004G353650	2	Chr04	68174006	68174530
SbMYB67	Sobic.005G014100.1	Sobic.005G014100	2	Chr05	1298696	1299984
SbMYB68	Sobic.005G020200.2	Sobic.005G020200	2	Chr05	1873305	1874937
SbMYB69	Sobic.005G062000.2	Sobic.005G062000	2	Chr05	6759654	6761896
SbMYB70	Sobic.005G104800.1	Sobic.005G104800	2	Chr05	18945778	18949272
SbMYB71	Sobic.005G155900.1	Sobic.005G155900	2	Chr05	62727719	62729655
SbMYB72	Sobic.005G217200.1	Sobic.005G217200	2	Chr05	70279397	70284523
SbMYB73	Sobic.005G224800.1	Sobic.005G224800	2	Chr05	71159069	71160549
SbMYB74	Sobic.006G030200.1	Sobic.006G030200	2	Chr06	6400999	6404761
SbMYB75	Sobic.006G107500.1	Sobic.006G107500	2	Chr06	47697663	47700312
SbMYB76	Sobic.006G115200.1	Sobic.006G115200	2	Chr06	48286059	48287896
SbMYB77	Sobic.006G142000.1	Sobic.006G142000	2	Chr06	50394434	50397068
SbMYB78	Sobic.006G148000.1	Sobic.006G148000	2	Chr06	50959448	50962420
SbMYB79	Sobic.006G159100.1	Sobic.006G159100	2	Chr06	51761875	51765908
SbMYB80	Sobic.006G159200.1	Sobic.006G159200	2	Chr06	51772622	51774678
SbMYB81	Sobic.006G169700.1	Sobic.006G169700	2	Chr06	52641135	52643059
SbMYB82	Sobic.006G198700.1	Sobic.006G198700	2	Chr06	55102512	55104008
SbMYB83	Sobic.006G199800.1	Sobic.006G199800	2	Chr06	55156816	55158923
SbMYB84	Sobic.006G266600.1	Sobic.006G266600	2	Chr06	60010836	60014819
SbMYB85	Sobic.007G039100.1	Sobic.007G039100	2	Chr07	3776104	3779183
SbMYB86	Sobic.007G055300.2	Sobic.007G055300	2	Chr07	5637300	5639394
SbMYB87	Sobic.007G092300.1	Sobic.007G092300	2	Chr07	15662344	15664134
SbMYB88	Sobic.007G132600.1	Sobic.007G132600	2	Chr07	55272194	55274367
SbMYB89	Sobic.007G136500.2	Sobic.007G136500	2	Chr07	56380444	56382321
SbMYB90	Sobic.007G137101.1	Sobic.007G137101	2	Chr07	56463393	56469232
SbMYB91	Sobic.007G138800.1	Sobic.007G138800	2	Chr07	56633667	56635127
SbMYB92	Sobic.007G138900.1	Sobic.007G138900	2	Chr07	56660091	56661733
SbMYB93	Sobic.007G146500.1	Sobic.007G146500	2	Chr07	57642054	57642731
SbMYB94	Sobic.007G177100.1	Sobic.007G177100	2	Chr07	61085887	61087423
SbMYB95	Sobic.007G178300.1	Sobic.007G178300	2	Chr07	61150831	61158248
SbMYB96	Sobic.007G204200.1	Sobic.007G204200	2	Chr07	63490845	63493098
SbMYB97	Sobic.007G224800.1	Sobic.007G224800	2	Chr07	65237099	65238803
SbMYB98	Sobic.008G020300.1	Sobic.008G020300	2	Chr08	1748085	1749044
SbMYB99	Sobic.008G020600.1	Sobic.008G020600	2	Chr08	1775893	1776852
SbMYB100	Sobic.008G050500.1	Sobic.008G050500	2	Chr08	5002764	5004723
SbMYB101	Sobic.008G055700.2	Sobic.008G055700	2	Chr08	5681341	5683950
SbMYB102	Sobic.008G055800.1	Sobic.008G055800	2	Chr08	5710581	5711997
SbMYB103	Sobic.008G063400.1	Sobic.008G063400	2	Chr08	6822744	6824735
SbMYB104	Sobic.008G100100.1	Sobic.008G100100	2	Chr08	47545504	47560332
SbMYB105	Sobic.008G112200.1	Sobic.008G112200	2	Chr08	51883854	51887072
SbMYB106	Sobic.008G131400.1	Sobic.008G131400	2	Chr08	55724538	55727053
SbMYB107	Sobic.008G133700.1	Sobic.008G133700	2	Chr08	56140705	56142206
SbMYB108	Sobic.008G137500.1	Sobic.008G137500	2	Chr08	56637776	56642224
SbMYB109	Sobic.008G187001.1	Sobic.008G187001	2	Chr08	62158399	62165013
SbMYB110	Sobic.009G016600.1	Sobic.009G016600	2	Chr09	1549684	1551811
SbMYB111	Sobic.009G016633.1	Sobic.009G016633	2	Chr09	1556843	1558610
SbMYB112	Sobic.009G031900.1	Sobic.009G031900	2	Chr09	2856916	2858306
SbMYB113	Sobic.009G032000.1	Sobic.009G032000	2	Chr09	2870679	2872596
SbMYB114	Sobic.009G036500.3	Sobic.009G036500	2	Chr09	3360405	3368080
SbMYB115	Sobic.009G103900.1	Sobic.009G103900	2	Chr09	41931652	41933534
SbMYB116	Sobic.009G148100.1	Sobic.009G148100	2	Chr09	50525251	50526573
SbMYB117	Sobic.009G157500.1	Sobic.009G157500	2	Chr09	51501465	51504061
SbMYB118	Sobic.009G216900.1	Sobic.009G216900	2	Chr09	56126141	56129138
SbMYB119	Sobic.009G224500.1	Sobic.009G224500	2	Chr09	56657463	56659100
SbMYB120	Sobic.010G008000.1	Sobic.010G008000	2	Chr10	638632	640634
SbMYB121	Sobic.010G106601.1	Sobic.010G106601	2	Chr10	10257926	10259640
SbMYB122	Sobic.010G186100.1	Sobic.010G186100	2	Chr10	52613154	52618423
SbMYB123	Sobic.010G201388.1	Sobic.010G201388	2	Chr10	54442696	54443637
SbMYB124	Sobic.010G230200.1	Sobic.010G230200	2	Chr10	57289305	57291533
SbMYB125	Sobic.K043500.1	Sobic.K043500	2	super_88	64035	64892

## Sheet: SbR1R2R3-MYB family
MYB name	Representive gene model	Gene ID	Number of MYB doamin	Chromosome	Starting position	End position
SbR1R2R3-MYB	Sobic.003G352200.1	Sobic.003G352200	3	Chr03	67123692	67130395
SbR1R2R3-MYB	Sobic.003G008700.2	Sobic.003G008700	3	Chr03	785622	792155
SbR1R2R3-MYB	Sobic.009G083800.1	Sobic.009G083800	3	Chr09	12936915	12945542

## Sheet: SbAtypical MYB family
MYB name	Representive gene model	Gene ID	Number of MYB doamin	Chromosome	Starting position	End position
SbAtypical MYB	Sobic.004G123400.2	Sobic.004G123400	4	Chr04	13903173	13921822
SbAtypical MYB	Sobic.002G029900.1	Sobic.002G029900	5	Chr02	2765046	2777986
