# Supplementary material for: Genome-wide analysis of R2R3-MYB transcription factors family in the autopolyploid Saccharum spontaneum: an exploration of dominance expression and stress response
Source: BMC Genomics. 2021 Aug 18;22:622. doi: 10.1186/s12864-021-07689-w (PMC8371785; doi:10.1186/s12864-021-07689-w)
Supplement: Supplementary file 4 — Additional file 4: Table S4. Collinear gene pairs in the SsR2R3-MYB gene family. [file 12864_2021_7689_MOESM4_ESM.xlsx]

## Sheet:  Collinear gene pairs
Gene1					Gene2
Name	Gene ID	Chr	Start	End	Name	gene ID	Chr	Start	End
SsMYB5-1	Sspon.01G0019490-1A	Chr1A	72974233	72976767	SsMYB16-1	Sspon.01G0019490-1P	Chr1B	78310591	78312510
SsMYB6-1	Sspon.01G0020710-1A	Chr1A	76774253	76777704	SsMYB6-2	Sspon.01G0020710-2B	Chr1B	81712294	81713504
SsMYB3-1	Sspon.01G0010650-1A	Chr1A	29615272	29616633	SsMYB15-1	Sspon.01G0039760-1B	Chr1B	36254181	36255940
SsMYB4-1	Sspon.01G0010890-1A	Chr1A	30191525	30192566	SsMYB4-2	Sspon.01G0010890-2B	Chr1B	37578257	37579315
SsMYB11-1	Sspon.01G0028930-1A	Chr1A	100833940	100835188	SsMYB11-2	Sspon.01G0028930-2B	Chr1B	110978369	110979627
SsMYB7-1	Sspon.01G0024880-1A	Chr1A	88542094	88547978	SsMYB17-1	Sspon.01G0024880-1P	Chr1B	97524113	97533530
SsMYB10-1	Sspon.01G0028930-1P	Chr1A	100121206	100122460	SsMYB11-2	Sspon.01G0028930-2B	Chr1B	110978369	110979627
SsMYB3-1	Sspon.01G0010650-1A	Chr1A	29615272	29616633	SsMYB3-2	Sspon.01G0010650-2C	Chr1C	29997257	29998502
SsMYB9-1	Sspon.01G0027410-1A	Chr1A	96063793	96065756	SsMYB9-2	Sspon.01G0027410-2C	Chr1C	94310009	94311648
SsMYB22-2	Sspon.01G0008110-1A	Chr1A	22673441	22678940	SsMYB22-1	Sspon.01G0008110-3D	Chr1D	22033322	22037471
SsMYB3-1	Sspon.01G0010650-1A	Chr1A	29615272	29616633	SsMYB3-3	Sspon.01G0010650-3D	Chr1D	31997774	31999055
SsMYB4-1	Sspon.01G0010890-1A	Chr1A	30191525	30192566	SsMYB26-1	Sspon.02G0033720-1P	Chr1D	32679446	32680517
SsMYB1-1	Sspon.01G0002470-1A	Chr1A	6625877	6627056	SsMYB1-2	Sspon.01G0002470-2D	Chr1D	6628307	6629489
SsMYB5-1	Sspon.01G0019490-1A	Chr1A	72974233	72976767	SsMYB5-3	Sspon.01G0019490-3D	Chr1D	70796631	70798713
SsMYB6-1	Sspon.01G0020710-1A	Chr1A	76774253	76777704	SsMYB6-4	Sspon.01G0020710-4D	Chr1D	74304810	74305953
SsMYB3-1	Sspon.01G0010650-1A	Chr1A	29615272	29616633	SsMYB29-1	Sspon.01G0010650-1P	Chr2A	8427252	8428844
SsMYB3-1	Sspon.01G0010650-1A	Chr1A	29615272	29616633	SsMYB15-2	Sspon.01G0039760-2C	Chr2C	8631914	8652033
SsMYB4-1	Sspon.01G0010890-1A	Chr1A	30191525	30192566	SsMYB44-2	Sspon.02G0033720-2C	Chr2C	9124368	9125786
SsMYB15-1	Sspon.01G0039760-1B	Chr1B	36254181	36255940	SsMYB3-2	Sspon.01G0010650-2C	Chr1C	29997257	29998502
SsMYB6-2	Sspon.01G0020710-2B	Chr1B	81712294	81713504	SsMYB6-3	Sspon.01G0020710-3C	Chr1C	77678158	77679371
SsMYB16-1	Sspon.01G0019490-1P	Chr1B	78310591	78312510	SsMYB5-3	Sspon.01G0019490-3D	Chr1D	70796631	70798713
SsMYB15-1	Sspon.01G0039760-1B	Chr1B	36254181	36255940	SsMYB3-3	Sspon.01G0010650-3D	Chr1D	31997774	31999055
SsMYB14-1	Sspon.01G0038440-1B	Chr1B	29971045	29972858	SsMYB24-1	Sspon.01G0038440-3P	Chr1D	25233226	25235081
SsMYB6-2	Sspon.01G0020710-2B	Chr1B	81712294	81713504	SsMYB6-4	Sspon.01G0020710-4D	Chr1D	74304810	74305953
SsMYB4-2	Sspon.01G0010890-2B	Chr1B	37578257	37579315	SsMYB26-1	Sspon.02G0033720-1P	Chr1D	32679446	32680517
SsMYB15-1	Sspon.01G0039760-1B	Chr1B	36254181	36255940	SsMYB29-1	Sspon.01G0010650-1P	Chr2A	8427252	8428844
SsMYB15-1	Sspon.01G0039760-1B	Chr1B	36254181	36255940	SsMYB15-2	Sspon.01G0039760-2C	Chr2C	8631914	8652033
SsMYB3-2	Sspon.01G0010650-2C	Chr1C	29997257	29998502	SsMYB3-3	Sspon.01G0010650-3D	Chr1D	31997774	31999055
SsMYB18-1	Sspon.01G0038770-1P	Chr1C	22305125	22307243	SsMYB19-2	Sspon.01G0038770-3D	Chr1D	21166610	21168661
SsMYB21-1	Sspon.01G0012110-2C	Chr1C	32669120	32670915	SsMYB21-2	Sspon.01G0012110-3D	Chr1D	36368628	36370437
SsMYB9-2	Sspon.01G0027410-2C	Chr1C	94310009	94311648	SsMYB27-1	Sspon.01G0027300-2D	Chr1D	90438282	90439671
SsMYB19-1	Sspon.01G0038770-2C	Chr1C	22421188	22423293	SsMYB19-2	Sspon.01G0038770-3D	Chr1D	21166610	21168661
SsMYB6-3	Sspon.01G0020710-3C	Chr1C	77678158	77679371	SsMYB6-4	Sspon.01G0020710-4D	Chr1D	74304810	74305953
SsMYB24-1	Sspon.01G0038440-3P	Chr1D	25233226	25235081	SsMYB28-1	Sspon.02G0000760-1A	Chr2A	2665137	2666249
SsMYB3-3	Sspon.01G0010650-3D	Chr1D	31997774	31999055	SsMYB29-1	Sspon.01G0010650-1P	Chr2A	8427252	8428844
SsMYB24-1	Sspon.01G0038440-3P	Chr1D	25233226	25235081	SsMYB28-2	Sspon.02G0000760-2B	Chr2B	3315565	3316700
SsMYB3-3	Sspon.01G0010650-3D	Chr1D	31997774	31999055	SsMYB15-2	Sspon.01G0039760-2C	Chr2C	8631914	8652033
SsMYB26-1	Sspon.02G0033720-1P	Chr1D	32679446	32680517	SsMYB44-2	Sspon.02G0033720-2C	Chr2C	9124368	9125786
SsMYB24-1	Sspon.01G0038440-3P	Chr1D	25233226	25235081	SsMYB28-4	Sspon.02G0000760-4D	Chr2D	4462283	4463397
SsMYB31-1	Sspon.02G0014200-1A	Chr2A	37833814	37835197	SsMYB31-2	Sspon.02G0014200-2B	Chr2B	35850626	35852028
SsMYB53-2	Sspon.02G0014700-1A	Chr2A	39338003	39339735	SsMYB53-3	Sspon.02G0014700-2B	Chr2B	37517231	37518446
SsMYB33-1	Sspon.02G0015010-1A	Chr2A	40473043	40473992	SsMYB33-2	Sspon.02G0015010-2B	Chr2B	38671105	38672139
SsMYB37-1	Sspon.02G0018400-1A	Chr2A	59016741	59018389	SsMYB37-2	Sspon.02G0018400-2B	Chr2B	60797923	60799369
SsMYB30-1	Sspon.01G0010890-1P	Chr2A	10070276	10071750	SsMYB44-1	Sspon.02G0033720-1B	Chr2B	8558407	8559718
SsMYB28-1	Sspon.02G0000760-1A	Chr2A	2665137	2666249	SsMYB28-2	Sspon.02G0000760-2B	Chr2B	3315565	3316700
SsMYB29-1	Sspon.01G0010650-1P	Chr2A	8427252	8428844	SsMYB43-1	Sspon.01G0039760-1P	Chr2B	7534718	7536680
SsMYB41-1	Sspon.02G0032360-1T	Chr2A	120036728	120037459	SsMYB42-2	Sspon.02G0032360-2B	Chr2B	112376684	112377454
SsMYB54-2	Sspon.02G0028760-1A	Chr2A	104606001	104607839	SsMYB54-3	Sspon.02G0028760-2B	Chr2B	97011802	97014094
SsMYB53-2	Sspon.02G0014700-1A	Chr2A	39338003	39339735	SsMYB53-1	Sspon.02G0014700-3C	Chr2C	42190256	42191492
SsMYB28-1	Sspon.02G0000760-1A	Chr2A	2665137	2666249	SsMYB28-3	Sspon.02G0000760-3C	Chr2C	3089042	3090078
SsMYB33-1	Sspon.02G0015010-1A	Chr2A	40473043	40473992	SsMYB33-3	Sspon.02G0015010-3C	Chr2C	45282931	45283965
SsMYB29-1	Sspon.01G0010650-1P	Chr2A	8427252	8428844	SsMYB15-2	Sspon.01G0039760-2C	Chr2C	8631914	8652033
SsMYB36-1	Sspon.02G0018240-1A	Chr2A	58547482	58548555	SsMYB36-2	Sspon.02G0018240-2C	Chr2C	61454134	61455402
SsMYB38-1	Sspon.02G0027270-1P	Chr2A	98862010	98869667	SsMYB39-2	Sspon.02G0027270-2C	Chr2C	123163547	123168518
SsMYB31-1	Sspon.02G0014200-1A	Chr2A	37833814	37835197	SsMYB31-3	Sspon.02G0014200-3D	Chr2D	31449655	31451039
SsMYB53-2	Sspon.02G0014700-1A	Chr2A	39338003	39339735	SsMYB53-4	Sspon.02G0014700-4D	Chr2D	33222496	33223838
SsMYB33-1	Sspon.02G0015010-1A	Chr2A	40473043	40473992	SsMYB33-4	Sspon.02G0015010-4D	Chr2D	34701462	34702496
SsMYB36-1	Sspon.02G0018240-1A	Chr2A	58547482	58548555	SsMYB36-3	Sspon.02G0018240-3D	Chr2D	54407014	54408111
SsMYB54-2	Sspon.02G0028760-1A	Chr2A	104606001	104607839	SsMYB54-1	Sspon.02G0028760-4D	Chr2D	97136833	97138686
SsMYB41-1	Sspon.02G0032360-1T	Chr2A	120036728	120037459	SsMYB42-3	Sspon.02G0032360-3D	Chr2D	87073179	87073910
SsMYB38-1	Sspon.02G0027270-1P	Chr2A	98862010	98869667	SsMYB39-3	Sspon.02G0027270-3D	Chr2D	107542381	107553370
SsMYB40-1	Sspon.02G0027790-1A	Chr2A	100985252	100987815	SsMYB40-3	Sspon.02G0027790-3D	Chr2D	104578317	104580962
SsMYB28-1	Sspon.02G0000760-1A	Chr2A	2665137	2666249	SsMYB28-4	Sspon.02G0000760-4D	Chr2D	4462283	4463397
SsMYB43-1	Sspon.01G0039760-1P	Chr2B	7534718	7536680	SsMYB15-2	Sspon.01G0039760-2C	Chr2C	8631914	8652033
SsMYB44-1	Sspon.02G0033720-1B	Chr2B	8558407	8559718	SsMYB44-2	Sspon.02G0033720-2C	Chr2C	9124368	9125786
SsMYB53-3	Sspon.02G0014700-2B	Chr2B	37517231	37518446	SsMYB53-1	Sspon.02G0014700-3C	Chr2C	42190256	42191492
SsMYB28-2	Sspon.02G0000760-2B	Chr2B	3315565	3316700	SsMYB28-3	Sspon.02G0000760-3C	Chr2C	3089042	3090078
SsMYB33-2	Sspon.02G0015010-2B	Chr2B	38671105	38672139	SsMYB33-3	Sspon.02G0015010-3C	Chr2C	45282931	45283965
SsMYB51-1	Sspon.02G0044620-1B	Chr2B	103126860	103131223	SsMYB51-2	Sspon.02G0044620-2C	Chr2C	115455416	115456328
SsMYB52-1	Sspon.02G0044740-1B	Chr2B	103932189	103933328	SsMYB52-2	Sspon.02G0044740-2C	Chr2C	114485168	114486307
SsMYB31-2	Sspon.02G0014200-2B	Chr2B	35850626	35852028	SsMYB31-3	Sspon.02G0014200-3D	Chr2D	31449655	31451039
SsMYB53-3	Sspon.02G0014700-2B	Chr2B	37517231	37518446	SsMYB53-4	Sspon.02G0014700-4D	Chr2D	33222496	33223838
SsMYB33-2	Sspon.02G0015010-2B	Chr2B	38671105	38672139	SsMYB33-4	Sspon.02G0015010-4D	Chr2D	34701462	34702496
SsMYB40-2	Sspon.02G0027790-2B	Chr2B	100840395	100843150	SsMYB40-3	Sspon.02G0027790-3D	Chr2D	104578317	104580962
SsMYB42-2	Sspon.02G0032360-2B	Chr2B	112376684	112377454	SsMYB42-3	Sspon.02G0032360-3D	Chr2D	87073179	87073910
SsMYB52-1	Sspon.02G0044740-1B	Chr2B	103932189	103933328	SsMYB52-3	Sspon.02G0044740-3D	Chr2D	99185605	99186753
SsMYB28-2	Sspon.02G0000760-2B	Chr2B	3315565	3316700	SsMYB28-4	Sspon.02G0000760-4D	Chr2D	4462283	4463397
SsMYB54-3	Sspon.02G0028760-2B	Chr2B	97011802	97014094	SsMYB54-1	Sspon.02G0028760-4D	Chr2D	97136833	97138686
SsMYB33-2	Sspon.02G0015010-2B	Chr2B	38671105	38672139	SsMYB142-1	Sspon.02G0015010-2P	Chr6A	20952913	20954285
SsMYB33-2	Sspon.02G0015010-2B	Chr2B	38671105	38672139	SsMYB158-1	Sspon.02G0015010-3P	Chr6D	19429312	19430825
SsMYB48-1	Sspon.06G0003930-1P	Chr2B	24367880	24368875	SsMYB48-4	Sspon.06G0003930-4D	Chr6D	9463819	9464723
SsMYB53-1	Sspon.02G0014700-3C	Chr2C	42190256	42191492	SsMYB53-4	Sspon.02G0014700-4D	Chr2D	33222496	33223838
SsMYB52-2	Sspon.02G0044740-2C	Chr2C	114485168	114486307	SsMYB52-3	Sspon.02G0044740-3D	Chr2D	99185605	99186753
SsMYB39-2	Sspon.02G0027270-2C	Chr2C	123163547	123168518	SsMYB39-3	Sspon.02G0027270-3D	Chr2D	107542381	107553370
SsMYB33-3	Sspon.02G0015010-3C	Chr2C	45282931	45283965	SsMYB33-4	Sspon.02G0015010-4D	Chr2D	34701462	34702496
SsMYB36-2	Sspon.02G0018240-2C	Chr2C	61454134	61455402	SsMYB36-3	Sspon.02G0018240-3D	Chr2D	54407014	54408111
SsMYB28-3	Sspon.02G0000760-3C	Chr2C	3089042	3090078	SsMYB28-4	Sspon.02G0000760-4D	Chr2D	4462283	4463397
SsMYB48-3	Sspon.06G0003930-3C	Chr2C	28516963	28517831	SsMYB48-2	Sspon.06G0003930-2B	Chr6B	10063613	10064736
SsMYB48-3	Sspon.06G0003930-3C	Chr2C	28516963	28517831	SsMYB48-4	Sspon.06G0003930-4D	Chr6D	9463819	9464723
SsMYB53-4	Sspon.02G0014700-4D	Chr2D	33222496	33223838	SsMYB140-1	Sspon.02G0014700-1P	Chr6A	19571640	19572748
SsMYB33-4	Sspon.02G0015010-4D	Chr2D	34701462	34702496	SsMYB142-1	Sspon.02G0015010-2P	Chr6A	20952913	20954285
SsMYB66-1	Sspon.03G0014130-1A	Chr3A	43949792	43950478	SsMYB66-2	Sspon.03G0014130-2B	Chr3B	65761847	65764504
SsMYB67-1	Sspon.03G0015440-1P	Chr3A	49496544	49501681	SsMYB90-2	Sspon.03G0015440-2B	Chr3B	73245846	73252088
SsMYB68-1	Sspon.03G0016200-1A	Chr3A	51596818	51598711	SsMYB79-1	Sspon.03G0016200-1T	Chr3B	75266813	75268848
SsMYB60-1	Sspon.03G0007910-1A	Chr3A	21348160	21350297	SsMYB60-2	Sspon.03G0007910-2B	Chr3B	28399372	28401753
SsMYB64-1	Sspon.03G0010460-1A	Chr3A	28592384	28593350	SsMYB64-2	Sspon.03G0010460-2B	Chr3B	35430419	35431392
SsMYB96-2	Sspon.03G0022850-1A	Chr3A	69761448	69762805	SsMYB84-1	Sspon.03G0022850-1P	Chr3B	92159995	92160977
SsMYB55-1	Sspon.03G0000150-1A	Chr3A	348086	353930	SsMYB74-1	Sspon.03G0027840-1B	Chr3B	6950385	6961243
SsMYB63-1	Sspon.03G0009150-1A	Chr3A	25139899	25141181	SsMYB77-1	Sspon.03G0031760-1B	Chr3B	30859659	30860745
SsMYB67-1	Sspon.03G0015440-1P	Chr3A	49496544	49501681	SsMYB90-1	Sspon.03G0015440-3C	Chr3C	69901969	69908494
SsMYB68-1	Sspon.03G0016200-1A	Chr3A	51596818	51598711	SsMYB91-1	Sspon.03G0016200-2T	Chr3C	71682071	71683462
SsMYB96-2	Sspon.03G0022850-1A	Chr3A	69761448	69762805	SsMYB96-1	Sspon.03G0022850-3C	Chr3C	88399825	88400760
SsMYB64-1	Sspon.03G0010460-1A	Chr3A	28592384	28593350	SsMYB64-3	Sspon.03G0010460-3C	Chr3C	43960653	43961645
SsMYB60-1	Sspon.03G0007910-1A	Chr3A	21348160	21350297	SsMYB60-3	Sspon.03G0007910-3C	Chr3C	36220322	36222187
SsMYB65-1	Sspon.03G0013570-1A	Chr3A	38872152	38875296	SsMYB65-2	Sspon.03G0013570-3C	Chr3C	55210310	55212323
SsMYB68-1	Sspon.03G0016200-1A	Chr3A	51596818	51598711	SsMYB68-4	Sspon.03G0016200-4D	Chr3D	38154925	38157091
SsMYB60-1	Sspon.03G0007910-1A	Chr3A	21348160	21350297	SsMYB60-4	Sspon.03G0007910-4D	Chr3D	26332562	26334679
SsMYB57-1	Sspon.03G0002620-1A	Chr3A	6400511	6402310	SsMYB57-2	Sspon.03G0002620-2D	Chr3D	14431433	14435678
SsMYB63-1	Sspon.03G0009150-1A	Chr3A	25139899	25141181	SsMYB63-3	Sspon.03G0009150-3D	Chr3D	28885334	28886572
SsMYB62-1	Sspon.03G0008110-1A	Chr3A	22030343	22031495	SsMYB162-1	Sspon.07G0002970-1A	Chr7A	7350259	7351521
SsMYB62-1	Sspon.03G0008110-1A	Chr3A	22030343	22031495	SsMYB162-2	Sspon.07G0002970-2C	Chr7C	5577475	5578720
SsMYB62-1	Sspon.03G0008110-1A	Chr3A	22030343	22031495	SsMYB62-2	Sspon.03G0008110-3D	Chr7D	6879598	6880987
SsMYB82-1	Sspon.03G0021720-2B	Chr3B	88548960	88549871	SsMYB82-2	Sspon.03G0021720-3C	Chr3C	84554710	84555615
SsMYB83-1	Sspon.03G0036190-1B	Chr3B	88621280	88622383	SsMYB83-2	Sspon.03G0036190-2C	Chr3C	84597730	84598772
SsMYB84-1	Sspon.03G0022850-1P	Chr3B	92159995	92160977	SsMYB96-1	Sspon.03G0022850-3C	Chr3C	88399825	88400760
SsMYB90-2	Sspon.03G0015440-2B	Chr3B	73245846	73252088	SsMYB90-1	Sspon.03G0015440-3C	Chr3C	69901969	69908494
SsMYB167-2	Sspon.07G0014090-2B	Chr3B	74038944	74039879	SsMYB167-3	Sspon.07G0014090-3C	Chr3C	70473155	70474090
SsMYB79-1	Sspon.03G0016200-1T	Chr3B	75266813	75268848	SsMYB91-1	Sspon.03G0016200-2T	Chr3C	71682071	71683462
SsMYB81-1	Sspon.03G0035340-1B	Chr3B	79958040	79958685	SsMYB81-2	Sspon.03G0035340-2C	Chr3C	77263086	77264223
SsMYB95-2	Sspon.03G0019490-2B	Chr3B	82823469	82824864	SsMYB95-1	Sspon.03G0019490-3C	Chr3C	80407839	80409093
SsMYB75-1	Sspon.03G0030130-1B	Chr3B	19799820	19802411	SsMYB89-1	Sspon.03G0030130-1P	Chr3C	28033307	28037597
SsMYB60-2	Sspon.03G0007910-2B	Chr3B	28399372	28401753	SsMYB60-3	Sspon.03G0007910-3C	Chr3C	36220322	36222187
SsMYB95-2	Sspon.03G0019490-2B	Chr3B	82823469	82824864	SsMYB94-1	Sspon.03G0019490-1P	Chr3C	80300020	80301272
SsMYB75-1	Sspon.03G0030130-1B	Chr3B	19799820	19802411	SsMYB75-2	Sspon.03G0030130-2C	Chr3C	27423058	27427459
SsMYB76-1	Sspon.03G0031360-1B	Chr3B	27195116	27196662	SsMYB76-2	Sspon.03G0031360-2D	Chr3D	25418973	25420123
SsMYB60-2	Sspon.03G0007910-2B	Chr3B	28399372	28401753	SsMYB60-4	Sspon.03G0007910-4D	Chr3D	26332562	26334679
SsMYB83-1	Sspon.03G0036190-1B	Chr3B	88621280	88622383	SsMYB83-3	Sspon.03G0036190-3D	Chr3D	52359448	52360490
SsMYB79-1	Sspon.03G0016200-1T	Chr3B	75266813	75268848	SsMYB68-4	Sspon.03G0016200-4D	Chr3D	38154925	38157091
SsMYB95-2	Sspon.03G0019490-2B	Chr3B	82823469	82824864	SsMYB98-1	Sspon.03G0035610-2D	Chr3D	46438439	46482153
SsMYB58-2	Sspon.03G0005140-2B	Chr3B	13455208	13456564	SsMYB58-4	Sspon.03G0005140-4D	Chr3D	11969206	11970116
SsMYB77-1	Sspon.03G0031760-1B	Chr3B	30859659	30860745	SsMYB63-3	Sspon.03G0009150-3D	Chr3D	28885334	28886572
SsMYB77-1	Sspon.03G0031760-1B	Chr3B	30859659	30860745	SsMYB161-1	Sspon.03G0009150-1P	Chr7A	6358942	6360559
SsMYB164-2	Sspon.07G0006770-2B	Chr3B	15694493	15695477	SsMYB164-1	Sspon.07G0006770-1A	Chr7A	17504840	17506462
SsMYB167-2	Sspon.07G0014090-2B	Chr3B	74038944	74039879	SsMYB167-1	Sspon.07G0014090-1A	Chr7A	50899349	50900589
SsMYB58-2	Sspon.03G0005140-2B	Chr3B	13455208	13456564	SsMYB177-1	Sspon.03G0005140-1P	Chr7B	17156013	17156942
SsMYB58-2	Sspon.03G0005140-2B	Chr3B	13455208	13456564	SsMYB58-3	Sspon.03G0005140-3C	Chr7C	15103745	15104652
SsMYB164-2	Sspon.07G0006770-2B	Chr3B	15694493	15695477	SsMYB185-1	Sspon.03G0002490-2P	Chr7C	12811602	12813219
SsMYB167-2	Sspon.07G0014090-2B	Chr3B	74038944	74039879	SsMYB167-4	Sspon.07G0014090-4D	Chr7D	50465661	50466635
SsMYB75-2	Sspon.03G0030130-2C	Chr3C	27423058	27427459	SsMYB89-1	Sspon.03G0030130-1P	Chr3C	28033307	28037597
SsMYB91-1	Sspon.03G0016200-2T	Chr3C	71682071	71683462	SsMYB68-4	Sspon.03G0016200-4D	Chr3D	38154925	38157091
SsMYB80-3	Sspon.03G0018470-3C	Chr3C	73601309	73602244	SsMYB80-4	Sspon.03G0018470-4D	Chr3D	39725832	39727059
SsMYB95-1	Sspon.03G0019490-3C	Chr3C	80407839	80409093	SsMYB98-1	Sspon.03G0035610-2D	Chr3D	46438439	46482153
SsMYB83-2	Sspon.03G0036190-2C	Chr3C	84597730	84598772	SsMYB83-3	Sspon.03G0036190-3D	Chr3D	52359448	52360490
SsMYB60-3	Sspon.03G0007910-3C	Chr3C	36220322	36222187	SsMYB60-4	Sspon.03G0007910-4D	Chr3D	26332562	26334679
SsMYB94-1	Sspon.03G0019490-1P	Chr3C	80300020	80301272	SsMYB98-1	Sspon.03G0035610-2D	Chr3D	46438439	46482153
SsMYB88-1	Sspon.03G0002490-3C	Chr3C	21575585	21576570	SsMYB185-1	Sspon.03G0002490-2P	Chr7C	12811602	12813219
SsMYB58-4	Sspon.03G0005140-4D	Chr3D	11969206	11970116	SsMYB177-1	Sspon.03G0005140-1P	Chr7B	17156013	17156942
SsMYB58-4	Sspon.03G0005140-4D	Chr3D	11969206	11970116	SsMYB58-3	Sspon.03G0005140-3C	Chr7C	15103745	15104652
SsMYB63-3	Sspon.03G0009150-3D	Chr3D	28885334	28886572	SsMYB190-1	Sspon.03G0009150-2P	Chr7D	5546091	5547340
SsMYB100-1	Sspon.04G0009700-1A	Chr4A	28843612	28845732	SsMYB100-2	Sspon.04G0009700-2B	Chr4B	24432667	24434673
SsMYB104-1	Sspon.04G0021290-1A	Chr4A	74753454	74755872	SsMYB104-2	Sspon.04G0021290-2B	Chr4B	74704240	74708982
SsMYB107-2	Sspon.04G0000650-1A	Chr4A	3025295	3027872	SsMYB107-1	Sspon.04G0000650-2B	Chr4B	17972032	17974998
SsMYB112-2	Sspon.04G0000680-1A	Chr4A	3047568	3049103	SsMYB112-3	Sspon.04G0000680-2B	Chr4B	17939031	17940557
SsMYB100-1	Sspon.04G0009700-1A	Chr4A	28843612	28845732	SsMYB100-3	Sspon.04G0009700-3C	Chr4C	27852627	27854314
SsMYB99-1	Sspon.04G0004230-1A	Chr4A	12722323	12723246	SsMYB111-1	Sspon.04G0022610-2P	Chr4D	13326173	13327682
SsMYB100-1	Sspon.04G0009700-1A	Chr4A	28843612	28845732	SsMYB100-4	Sspon.04G0009700-4D	Chr4D	28888786	28890989
SsMYB103-1	Sspon.04G0016420-1A	Chr4A	60433149	60434114	SsMYB103-4	Sspon.04G0016420-4D	Chr4D	69461499	69462449
SsMYB99-1	Sspon.04G0004230-1A	Chr4A	12722323	12723246	SsMYB106-2	Sspon.04G0022610-2D	Chr4D	13190951	13192465
SsMYB100-1	Sspon.04G0009700-1A	Chr4A	28843612	28845732	SsMYB119-1	Sspon.04G0009700-1P	Chr5A	28214978	28217184
SsMYB100-1	Sspon.04G0009700-1A	Chr4A	28843612	28845732	SsMYB129-1	Sspon.04G0009700-2P	Chr5B	23257816	23260044
SsMYB100-1	Sspon.04G0009700-1A	Chr4A	28843612	28845732	SsMYB135-1	Sspon.04G0009700-3P	Chr5C	19615460	19617742
SsMYB103-1	Sspon.04G0016420-1A	Chr4A	60433149	60434114	SsMYB103-2	Sspon.04G0016420-2B	Chr8B	12845296	12846189
SsMYB103-1	Sspon.04G0016420-1A	Chr4A	60433149	60434114	SsMYB199-1	Sspon.04G0016420-1T	Chr8C	16230725	16231645
SsMYB107-1	Sspon.04G0000650-2B	Chr4B	17972032	17974998	SsMYB107-3	Sspon.04G0000650-3C	Chr4C	20858249	20860831
SsMYB113-2	Sspon.04G0008290-2B	Chr4B	20294062	20295288	SsMYB113-3	Sspon.04G0008290-3C	Chr4C	23905493	23907265
SsMYB100-2	Sspon.04G0009700-2B	Chr4B	24432667	24434673	SsMYB100-3	Sspon.04G0009700-3C	Chr4C	27852627	27854314
SsMYB106-1	Sspon.04G0022610-1B	Chr4B	7945844	7947667	SsMYB106-2	Sspon.04G0022610-2D	Chr4D	13190951	13192465
SsMYB112-3	Sspon.04G0000680-2B	Chr4B	17939031	17940557	SsMYB112-1	Sspon.04G0000680-3D	Chr4D	22207031	22220964
SsMYB100-2	Sspon.04G0009700-2B	Chr4B	24432667	24434673	SsMYB100-4	Sspon.04G0009700-4D	Chr4D	28888786	28890989
SsMYB112-3	Sspon.04G0000680-2B	Chr4B	17939031	17940557	SsMYB117-1	Sspon.04G0000680-1P	Chr5A	20546469	20548509
SsMYB112-3	Sspon.04G0000680-2B	Chr4B	17939031	17940557	SsMYB124-1	Sspon.04G0000680-2P	Chr5B	14173606	14174867
SsMYB107-1	Sspon.04G0000650-2B	Chr4B	17972032	17974998	SsMYB126-1	Sspon.04G0000650-1P	Chr5B	14225580	14227933
SsMYB100-2	Sspon.04G0009700-2B	Chr4B	24432667	24434673	SsMYB129-1	Sspon.04G0009700-2P	Chr5B	23257816	23260044
SsMYB100-2	Sspon.04G0009700-2B	Chr4B	24432667	24434673	SsMYB135-1	Sspon.04G0009700-3P	Chr5C	19615460	19617742
SsMYB100-3	Sspon.04G0009700-3C	Chr4C	27852627	27854314	SsMYB100-4	Sspon.04G0009700-4D	Chr4D	28888786	28890989
SsMYB115-2	Sspon.05G0004230-2C	Chr4C	15954427	15955797	SsMYB115-1	Sspon.05G0004230-1A	Chr5A	12675032	12676553
SsMYB100-3	Sspon.04G0009700-3C	Chr4C	27852627	27854314	SsMYB119-1	Sspon.04G0009700-1P	Chr5A	28214978	28217184
SsMYB107-3	Sspon.04G0000650-3C	Chr4C	20858249	20860831	SsMYB126-1	Sspon.04G0000650-1P	Chr5B	14225580	14227933
SsMYB108-1	Sspon.05G0013100-3P	Chr4C	23094857	23095738	SsMYB127-1	Sspon.05G0013100-2B	Chr5B	16117888	16119944
SsMYB113-3	Sspon.04G0008290-3C	Chr4C	23905493	23907265	SsMYB128-1	Sspon.04G0008290-1P	Chr5B	17166269	17168325
SsMYB115-2	Sspon.05G0004230-2C	Chr4C	15954427	15955797	SsMYB123-1	Sspon.05G0023530-1B	Chr5B	7690876	7692267
SsMYB107-3	Sspon.04G0000650-3C	Chr4C	20858249	20860831	SsMYB132-1	Sspon.04G0000650-2P	Chr5C	11749657	11752440
SsMYB107-3	Sspon.04G0000650-3C	Chr4C	20858249	20860831	SsMYB137-1	Sspon.04G0000650-4P	Chr5D	21561758	21564535
SsMYB108-1	Sspon.05G0013100-3P	Chr4C	23094857	23095738	SsMYB127-4	Sspon.05G0013100-4D	Chr5D	23471899	23473721
SsMYB115-3	Sspon.05G0004230-3D	Chr4D	17083384	17085184	SsMYB115-1	Sspon.05G0004230-1A	Chr5A	12675032	12676553
SsMYB115-3	Sspon.05G0004230-3D	Chr4D	17083384	17085184	SsMYB123-1	Sspon.05G0023530-1B	Chr5B	7690876	7692267
SsMYB112-1	Sspon.04G0000680-3D	Chr4D	22207031	22220964	SsMYB124-1	Sspon.04G0000680-2P	Chr5B	14173606	14174867
SsMYB100-4	Sspon.04G0009700-4D	Chr4D	28888786	28890989	SsMYB129-1	Sspon.04G0009700-2P	Chr5B	23257816	23260044
SsMYB100-4	Sspon.04G0009700-4D	Chr4D	28888786	28890989	SsMYB135-1	Sspon.04G0009700-3P	Chr5C	19615460	19617742
SsMYB103-4	Sspon.04G0016420-4D	Chr4D	69461499	69462449	SsMYB103-2	Sspon.04G0016420-2B	Chr8B	12845296	12846189
SsMYB103-4	Sspon.04G0016420-4D	Chr4D	69461499	69462449	SsMYB199-1	Sspon.04G0016420-1T	Chr8C	16230725	16231645
SsMYB115-1	Sspon.05G0004230-1A	Chr5A	12675032	12676553	SsMYB123-1	Sspon.05G0023530-1B	Chr5B	7690876	7692267
SsMYB117-1	Sspon.04G0000680-1P	Chr5A	20546469	20548509	SsMYB124-1	Sspon.04G0000680-2P	Chr5B	14173606	14174867
SsMYB118-1	Sspon.05G0009350-1A	Chr5A	27001349	27002647	SsMYB118-2	Sspon.05G0009350-2B	Chr5B	22196396	22198087
SsMYB119-1	Sspon.04G0009700-1P	Chr5A	28214978	28217184	SsMYB129-1	Sspon.04G0009700-2P	Chr5B	23257816	23260044
SsMYB116-1	Sspon.05G0005850-1A	Chr5A	18607585	18610414	SsMYB131-1	Sspon.05G0031890-1C	Chr5C	10536472	10537959
SsMYB118-1	Sspon.05G0009350-1A	Chr5A	27001349	27002647	SsMYB134-1	Sspon.05G0009350-1P	Chr5C	18431949	18433219
SsMYB119-1	Sspon.04G0009700-1P	Chr5A	28214978	28217184	SsMYB135-1	Sspon.04G0009700-3P	Chr5C	19615460	19617742
SsMYB118-1	Sspon.05G0009350-1A	Chr5A	27001349	27002647	SsMYB118-3	Sspon.05G0009350-3C	Chr5C	18482614	18483915
SsMYB116-1	Sspon.05G0005850-1A	Chr5A	18607585	18610414	SsMYB131-2	Sspon.05G0031890-2D	Chr5D	20333093	20334507
SsMYB118-1	Sspon.05G0009350-1A	Chr5A	27001349	27002647	SsMYB118-4	Sspon.05G0009350-4D	Chr5D	29808166	29809466
SsMYB120-1	Sspon.05G0013770-1A	Chr5A	49054807	49057320	SsMYB120-2	Sspon.05G0013770-2D	Chr5D	48250434	48252972
SsMYB138-2	Sspon.05G0018090-1A	Chr5A	76105020	76107558	SsMYB138-1	Sspon.05G0018090-3D	Chr5D	72531649	72533006
SsMYB122-1	Sspon.05G0020540-1A	Chr5A	87064118	87065116	SsMYB170-1	Sspon.05G0020540-1P	Chr7A	63167789	63168691
SsMYB122-1	Sspon.05G0020540-1A	Chr5A	87064118	87065116	SsMYB182-1	Sspon.05G0020540-3P	Chr7B	67593692	67594675
SsMYB122-1	Sspon.05G0020540-1A	Chr5A	87064118	87065116	SsMYB188-1	Sspon.05G0020540-4P	Chr7C	82435789	82436685
SsMYB122-1	Sspon.05G0020540-1A	Chr5A	87064118	87065116	SsMYB194-1	Sspon.05G0020540-5P	Chr7D	79583706	79584602
SsMYB126-1	Sspon.04G0000650-1P	Chr5B	14225580	14227933	SsMYB132-1	Sspon.04G0000650-2P	Chr5C	11749657	11752440
SsMYB127-1	Sspon.05G0013100-2B	Chr5B	16117888	16119944	SsMYB127-3	Sspon.05G0013100-3C	Chr5C	13523501	13525445
SsMYB118-2	Sspon.05G0009350-2B	Chr5B	22196396	22198087	SsMYB134-1	Sspon.05G0009350-1P	Chr5C	18431949	18433219
SsMYB129-1	Sspon.04G0009700-2P	Chr5B	23257816	23260044	SsMYB135-1	Sspon.04G0009700-3P	Chr5C	19615460	19617742
SsMYB118-2	Sspon.05G0009350-2B	Chr5B	22196396	22198087	SsMYB118-3	Sspon.05G0009350-3C	Chr5C	18482614	18483915
SsMYB123-1	Sspon.05G0023530-1B	Chr5B	7690876	7692267	SsMYB123-2	Sspon.05G0023530-2D	Chr5D	16258390	16259786
SsMYB126-1	Sspon.04G0000650-1P	Chr5B	14225580	14227933	SsMYB137-1	Sspon.04G0000650-4P	Chr5D	21561758	21564535
SsMYB118-2	Sspon.05G0009350-2B	Chr5B	22196396	22198087	SsMYB118-4	Sspon.05G0009350-4D	Chr5D	29808166	29809466
SsMYB127-1	Sspon.05G0013100-2B	Chr5B	16117888	16119944	SsMYB127-4	Sspon.05G0013100-4D	Chr5D	23471899	23473721
SsMYB131-1	Sspon.05G0031890-1C	Chr5C	10536472	10537959	SsMYB131-2	Sspon.05G0031890-2D	Chr5D	20333093	20334507
SsMYB132-1	Sspon.04G0000650-2P	Chr5C	11749657	11752440	SsMYB137-1	Sspon.04G0000650-4P	Chr5D	21561758	21564535
SsMYB118-3	Sspon.05G0009350-3C	Chr5C	18482614	18483915	SsMYB118-4	Sspon.05G0009350-4D	Chr5D	29808166	29809466
SsMYB136-1	Sspon.05G0036390-1C	Chr5C	86358179	86359186	SsMYB136-2	Sspon.05G0036390-2D	Chr5D	84441484	84442563
SsMYB134-1	Sspon.05G0009350-1P	Chr5C	18431949	18433219	SsMYB118-4	Sspon.05G0009350-4D	Chr5D	29808166	29809466
SsMYB139-1	Sspon.06G0003930-1A	Chr6A	11979778	11980800	SsMYB48-2	Sspon.06G0003930-2B	Chr6B	10063613	10064736
SsMYB140-1	Sspon.02G0014700-1P	Chr6A	19571640	19572748	SsMYB149-1	Sspon.02G0014700-2P	Chr6B	17507698	17508899
SsMYB141-1	Sspon.06G0005900-1A	Chr6A	19830818	19831839	SsMYB141-2	Sspon.06G0005900-2B	Chr6B	17828655	17829843
SsMYB140-1	Sspon.02G0014700-1P	Chr6A	19571640	19572748	SsMYB154-1	Sspon.02G0014700-4P	Chr6C	18296762	18297386
SsMYB141-1	Sspon.06G0005900-1A	Chr6A	19830818	19831839	SsMYB141-3	Sspon.06G0005900-3C	Chr6C	18554332	18557158
SsMYB145-1	Sspon.06G0018820-1A	Chr6A	102745417	102748292	SsMYB145-2	Sspon.06G0018820-2C	Chr6C	63758558	63759923
SsMYB139-1	Sspon.06G0003930-1A	Chr6A	11979778	11980800	SsMYB48-4	Sspon.06G0003930-4D	Chr6D	9463819	9464723
SsMYB140-1	Sspon.02G0014700-1P	Chr6A	19571640	19572748	SsMYB156-1	Sspon.02G0014700-5P	Chr6D	18000575	18001728
SsMYB142-1	Sspon.02G0015010-2P	Chr6A	20952913	20954285	SsMYB158-1	Sspon.02G0015010-3P	Chr6D	19429312	19430825
SsMYB149-1	Sspon.02G0014700-2P	Chr6B	17507698	17508899	SsMYB154-1	Sspon.02G0014700-4P	Chr6C	18296762	18297386
SsMYB141-2	Sspon.06G0005900-2B	Chr6B	17828655	17829843	SsMYB141-3	Sspon.06G0005900-3C	Chr6C	18554332	18557158
SsMYB148-1	Sspon.06G0021460-1B	Chr6B	15752558	15753205	SsMYB148-2	Sspon.06G0021460-2D	Chr6D	16517584	16528553
SsMYB149-1	Sspon.02G0014700-2P	Chr6B	17507698	17508899	SsMYB156-1	Sspon.02G0014700-5P	Chr6D	18000575	18001728
SsMYB151-1	Sspon.06G0005920-1T	Chr6B	17998958	18000916	SsMYB157-1	Sspon.06G0005920-4D	Chr6D	18512132	18513782
SsMYB48-2	Sspon.06G0003930-2B	Chr6B	10063613	10064736	SsMYB48-4	Sspon.06G0003930-4D	Chr6D	9463819	9464723
SsMYB146-1	Sspon.06G0019220-1P	Chr6B	806721	807770	SsMYB147-2	Sspon.06G0019220-2D	Chr6D	719335	720980
SsMYB154-1	Sspon.02G0014700-4P	Chr6C	18296762	18297386	SsMYB156-1	Sspon.02G0014700-5P	Chr6D	18000575	18001728
SsMYB165-1	Sspon.07G0010070-1A	Chr7A	29789851	29790909	SsMYB165-2	Sspon.07G0010070-2B	Chr7B	28062213	28063176
SsMYB170-1	Sspon.05G0020540-1P	Chr7A	63167789	63168691	SsMYB182-1	Sspon.05G0020540-3P	Chr7B	67593692	67594675
SsMYB171-1	Sspon.07G0019180-1A	Chr7A	69760242	69763426	SsMYB171-2	Sspon.07G0019180-2B	Chr7B	74844359	74849124
SsMYB166-1	Sspon.07G0013680-1A	Chr7A	49364401	49365968	SsMYB166-2	Sspon.07G0013680-2B	Chr7B	55386932	55388499
SsMYB169-1	Sspon.07G0015250-1A	Chr7A	54472064	54473170	SsMYB169-2	Sspon.07G0015250-2B	Chr7B	58763188	58764357
SsMYB161-1	Sspon.03G0009150-1P	Chr7A	6358942	6360559	SsMYB63-2	Sspon.03G0009150-2B	Chr7B	5319231	5320499
SsMYB164-1	Sspon.07G0006770-1A	Chr7A	17504840	17506462	SsMYB185-1	Sspon.03G0002490-2P	Chr7C	12811602	12813219
SsMYB169-1	Sspon.07G0015250-1A	Chr7A	54472064	54473170	SsMYB169-3	Sspon.07G0015250-3C	Chr7C	60165795	60166895
SsMYB162-1	Sspon.07G0002970-1A	Chr7A	7350259	7351521	SsMYB162-2	Sspon.07G0002970-2C	Chr7C	5577475	5578720
SsMYB170-1	Sspon.05G0020540-1P	Chr7A	63167789	63168691	SsMYB188-1	Sspon.05G0020540-4P	Chr7C	82435789	82436685
SsMYB172-1	Sspon.07G0019440-1A	Chr7A	71435962	71436834	SsMYB172-2	Sspon.07G0019440-2C	Chr7C	74280711	74281413
SsMYB165-1	Sspon.07G0010070-1A	Chr7A	29789851	29790909	SsMYB165-3	Sspon.07G0010070-3D	Chr7D	26022236	26023297
SsMYB167-1	Sspon.07G0014090-1A	Chr7A	50899349	50900589	SsMYB167-4	Sspon.07G0014090-4D	Chr7D	50465661	50466635
SsMYB169-1	Sspon.07G0015250-1A	Chr7A	54472064	54473170	SsMYB192-1	Sspon.07G0015250-2P	Chr7D	52697890	52699035
SsMYB168-1	Sspon.07G0014190-1A	Chr7A	51238256	51239519	SsMYB167-4	Sspon.07G0014090-4D	Chr7D	50465661	50466635
SsMYB162-1	Sspon.07G0002970-1A	Chr7A	7350259	7351521	SsMYB62-2	Sspon.03G0008110-3D	Chr7D	6879598	6880987
SsMYB170-1	Sspon.05G0020540-1P	Chr7A	63167789	63168691	SsMYB194-1	Sspon.05G0020540-5P	Chr7D	79583706	79584602
SsMYB172-1	Sspon.07G0019440-1A	Chr7A	71435962	71436834	SsMYB193-1	Sspon.07G0019440-4P	Chr7D	71021875	71022759
SsMYB169-2	Sspon.07G0015250-2B	Chr7B	58763188	58764357	SsMYB169-3	Sspon.07G0015250-3C	Chr7C	60165795	60166895
SsMYB182-1	Sspon.05G0020540-3P	Chr7B	67593692	67594675	SsMYB188-1	Sspon.05G0020540-4P	Chr7C	82435789	82436685
SsMYB63-2	Sspon.03G0009150-2B	Chr7B	5319231	5320499	SsMYB190-1	Sspon.03G0009150-2P	Chr7D	5546091	5547340
SsMYB169-2	Sspon.07G0015250-2B	Chr7B	58763188	58764357	SsMYB192-1	Sspon.07G0015250-2P	Chr7D	52697890	52699035
SsMYB165-2	Sspon.07G0010070-2B	Chr7B	28062213	28063176	SsMYB165-3	Sspon.07G0010070-3D	Chr7D	26022236	26023297
SsMYB179-1	Sspon.07G0014190-2P	Chr7B	56168782	56170048	SsMYB167-4	Sspon.07G0014090-4D	Chr7D	50465661	50466635
SsMYB169-2	Sspon.07G0015250-2B	Chr7B	58763188	58764357	SsMYB169-4	Sspon.07G0015250-4D	Chr7D	38201796	38202896
SsMYB169-3	Sspon.07G0015250-3C	Chr7C	60165795	60166895	SsMYB192-1	Sspon.07G0015250-2P	Chr7D	52697890	52699035
SsMYB172-2	Sspon.07G0019440-2C	Chr7C	74280711	74281413	SsMYB193-1	Sspon.07G0019440-4P	Chr7D	71021875	71022759
SsMYB188-1	Sspon.05G0020540-4P	Chr7C	82435789	82436685	SsMYB194-1	Sspon.05G0020540-5P	Chr7D	79583706	79584602
SsMYB169-3	Sspon.07G0015250-3C	Chr7C	60165795	60166895	SsMYB169-4	Sspon.07G0015250-4D	Chr7D	38201796	38202896
SsMYB195-1	Sspon.08G0003650-1A	Chr8A	10105261	10106789	SsMYB195-2	Sspon.08G0003650-2B	Chr8B	7091570	7093146
SsMYB195-1	Sspon.08G0003650-1A	Chr8A	10105261	10106789	SsMYB195-3	Sspon.08G0003650-3C	Chr8C	9566423	9567999
SsMYB196-1	Sspon.04G0016420-1P	Chr8A	16001684	16002586	SsMYB199-1	Sspon.04G0016420-1T	Chr8C	16230725	16231645
SsMYB197-1	Sspon.08G0012170-1A	Chr8A	52182687	52183789	SsMYB197-3	Sspon.08G0012170-3C	Chr8C	49736924	49738012
SsMYB195-2	Sspon.08G0003650-2B	Chr8B	7091570	7093146	SsMYB195-3	Sspon.08G0003650-3C	Chr8C	9566423	9567999
SsMYB103-2	Sspon.04G0016420-2B	Chr8B	12845296	12846189	SsMYB199-1	Sspon.04G0016420-1T	Chr8C	16230725	16231645
SsMYB198-1	Sspon.08G0024260-1B	Chr8B	63200037	63201176	SsMYB198-2	Sspon.08G0024260-2D	Chr8D	65045811	65046950

## Sheet: alleles
Gene1					Gene2
Name	Gene ID	Chr	Start	End	Name	gene ID	Chr	Start	End
SsMYB6-1	Sspon.01G0020710-1A	Chr1A	76774253	76777704	SsMYB6-2	Sspon.01G0020710-2B	Chr1B	81712294	81713504
SsMYB4-1	Sspon.01G0010890-1A	Chr1A	30191525	30192566	SsMYB4-2	Sspon.01G0010890-2B	Chr1B	37578257	37579315
SsMYB11-1	Sspon.01G0028930-1A	Chr1A	100833940	100835188	SsMYB11-2	Sspon.01G0028930-2B	Chr1B	110978369	110979627
SsMYB3-1	Sspon.01G0010650-1A	Chr1A	29615272	29616633	SsMYB3-2	Sspon.01G0010650-2C	Chr1C	29997257	29998502
SsMYB9-1	Sspon.01G0027410-1A	Chr1A	96063793	96065756	SsMYB9-2	Sspon.01G0027410-2C	Chr1C	94310009	94311648
SsMYB22-2	Sspon.01G0008110-1A	Chr1A	22673441	22678940	SsMYB22-1	Sspon.01G0008110-3D	Chr1D	22033322	22037471
SsMYB3-1	Sspon.01G0010650-1A	Chr1A	29615272	29616633	SsMYB3-3	Sspon.01G0010650-3D	Chr1D	31997774	31999055
SsMYB1-1	Sspon.01G0002470-1A	Chr1A	6625877	6627056	SsMYB1-2	Sspon.01G0002470-2D	Chr1D	6628307	6629489
SsMYB5-1	Sspon.01G0019490-1A	Chr1A	72974233	72976767	SsMYB5-3	Sspon.01G0019490-3D	Chr1D	70796631	70798713
SsMYB6-1	Sspon.01G0020710-1A	Chr1A	76774253	76777704	SsMYB6-4	Sspon.01G0020710-4D	Chr1D	74304810	74305953
SsMYB6-2	Sspon.01G0020710-2B	Chr1B	81712294	81713504	SsMYB6-3	Sspon.01G0020710-3C	Chr1C	77678158	77679371
SsMYB6-2	Sspon.01G0020710-2B	Chr1B	81712294	81713504	SsMYB6-4	Sspon.01G0020710-4D	Chr1D	74304810	74305953
SsMYB15-1	Sspon.01G0039760-1B	Chr1B	36254181	36255940	SsMYB15-2	Sspon.01G0039760-2C	Chr2C	8631914	8652033
SsMYB3-2	Sspon.01G0010650-2C	Chr1C	29997257	29998502	SsMYB3-3	Sspon.01G0010650-3D	Chr1D	31997774	31999055
SsMYB21-1	Sspon.01G0012110-2C	Chr1C	32669120	32670915	SsMYB21-2	Sspon.01G0012110-3D	Chr1D	36368628	36370437
SsMYB19-1	Sspon.01G0038770-2C	Chr1C	22421188	22423293	SsMYB19-2	Sspon.01G0038770-3D	Chr1D	21166610	21168661
SsMYB6-3	Sspon.01G0020710-3C	Chr1C	77678158	77679371	SsMYB6-4	Sspon.01G0020710-4D	Chr1D	74304810	74305953
SsMYB31-1	Sspon.02G0014200-1A	Chr2A	37833814	37835197	SsMYB31-2	Sspon.02G0014200-2B	Chr2B	35850626	35852028
SsMYB53-2	Sspon.02G0014700-1A	Chr2A	39338003	39339735	SsMYB53-3	Sspon.02G0014700-2B	Chr2B	37517231	37518446
SsMYB33-1	Sspon.02G0015010-1A	Chr2A	40473043	40473992	SsMYB33-2	Sspon.02G0015010-2B	Chr2B	38671105	38672139
SsMYB37-1	Sspon.02G0018400-1A	Chr2A	59016741	59018389	SsMYB37-2	Sspon.02G0018400-2B	Chr2B	60797923	60799369
SsMYB28-1	Sspon.02G0000760-1A	Chr2A	2665137	2666249	SsMYB28-2	Sspon.02G0000760-2B	Chr2B	3315565	3316700
SsMYB54-2	Sspon.02G0028760-1A	Chr2A	104606001	104607839	SsMYB54-3	Sspon.02G0028760-2B	Chr2B	97011802	97014094
SsMYB53-2	Sspon.02G0014700-1A	Chr2A	39338003	39339735	SsMYB53-1	Sspon.02G0014700-3C	Chr2C	42190256	42191492
SsMYB28-1	Sspon.02G0000760-1A	Chr2A	2665137	2666249	SsMYB28-3	Sspon.02G0000760-3C	Chr2C	3089042	3090078
SsMYB33-1	Sspon.02G0015010-1A	Chr2A	40473043	40473992	SsMYB33-3	Sspon.02G0015010-3C	Chr2C	45282931	45283965
SsMYB36-1	Sspon.02G0018240-1A	Chr2A	58547482	58548555	SsMYB36-2	Sspon.02G0018240-2C	Chr2C	61454134	61455402
SsMYB31-1	Sspon.02G0014200-1A	Chr2A	37833814	37835197	SsMYB31-3	Sspon.02G0014200-3D	Chr2D	31449655	31451039
SsMYB53-2	Sspon.02G0014700-1A	Chr2A	39338003	39339735	SsMYB53-4	Sspon.02G0014700-4D	Chr2D	33222496	33223838
SsMYB33-1	Sspon.02G0015010-1A	Chr2A	40473043	40473992	SsMYB33-4	Sspon.02G0015010-4D	Chr2D	34701462	34702496
SsMYB36-1	Sspon.02G0018240-1A	Chr2A	58547482	58548555	SsMYB36-3	Sspon.02G0018240-3D	Chr2D	54407014	54408111
SsMYB54-2	Sspon.02G0028760-1A	Chr2A	104606001	104607839	SsMYB54-1	Sspon.02G0028760-4D	Chr2D	97136833	97138686
SsMYB40-1	Sspon.02G0027790-1A	Chr2A	100985252	100987815	SsMYB40-3	Sspon.02G0027790-3D	Chr2D	104578317	104580962
SsMYB28-1	Sspon.02G0000760-1A	Chr2A	2665137	2666249	SsMYB28-4	Sspon.02G0000760-4D	Chr2D	4462283	4463397
SsMYB44-1	Sspon.02G0033720-1B	Chr2B	8558407	8559718	SsMYB44-2	Sspon.02G0033720-2C	Chr2C	9124368	9125786
SsMYB53-3	Sspon.02G0014700-2B	Chr2B	37517231	37518446	SsMYB53-1	Sspon.02G0014700-3C	Chr2C	42190256	42191492
SsMYB28-2	Sspon.02G0000760-2B	Chr2B	3315565	3316700	SsMYB28-3	Sspon.02G0000760-3C	Chr2C	3089042	3090078
SsMYB33-2	Sspon.02G0015010-2B	Chr2B	38671105	38672139	SsMYB33-3	Sspon.02G0015010-3C	Chr2C	45282931	45283965
SsMYB51-1	Sspon.02G0044620-1B	Chr2B	103126860	103131223	SsMYB51-2	Sspon.02G0044620-2C	Chr2C	115455416	115456328
SsMYB52-1	Sspon.02G0044740-1B	Chr2B	103932189	103933328	SsMYB52-2	Sspon.02G0044740-2C	Chr2C	114485168	114486307
SsMYB31-2	Sspon.02G0014200-2B	Chr2B	35850626	35852028	SsMYB31-3	Sspon.02G0014200-3D	Chr2D	31449655	31451039
SsMYB53-3	Sspon.02G0014700-2B	Chr2B	37517231	37518446	SsMYB53-4	Sspon.02G0014700-4D	Chr2D	33222496	33223838
SsMYB33-2	Sspon.02G0015010-2B	Chr2B	38671105	38672139	SsMYB33-4	Sspon.02G0015010-4D	Chr2D	34701462	34702496
SsMYB40-2	Sspon.02G0027790-2B	Chr2B	100840395	100843150	SsMYB40-3	Sspon.02G0027790-3D	Chr2D	104578317	104580962
SsMYB42-2	Sspon.02G0032360-2B	Chr2B	112376684	112377454	SsMYB42-3	Sspon.02G0032360-3D	Chr2D	87073179	87073910
SsMYB52-1	Sspon.02G0044740-1B	Chr2B	103932189	103933328	SsMYB52-3	Sspon.02G0044740-3D	Chr2D	99185605	99186753
SsMYB28-2	Sspon.02G0000760-2B	Chr2B	3315565	3316700	SsMYB28-4	Sspon.02G0000760-4D	Chr2D	4462283	4463397
SsMYB54-3	Sspon.02G0028760-2B	Chr2B	97011802	97014094	SsMYB54-1	Sspon.02G0028760-4D	Chr2D	97136833	97138686
SsMYB48-1	Sspon.06G0003930-1P	Chr2B	24367880	24368875	SsMYB48-4	Sspon.06G0003930-4D	Chr6D	9463819	9464723
SsMYB53-1	Sspon.02G0014700-3C	Chr2C	42190256	42191492	SsMYB53-4	Sspon.02G0014700-4D	Chr2D	33222496	33223838
SsMYB52-2	Sspon.02G0044740-2C	Chr2C	114485168	114486307	SsMYB52-3	Sspon.02G0044740-3D	Chr2D	99185605	99186753
SsMYB39-2	Sspon.02G0027270-2C	Chr2C	123163547	123168518	SsMYB39-3	Sspon.02G0027270-3D	Chr2D	107542381	107553370
SsMYB33-3	Sspon.02G0015010-3C	Chr2C	45282931	45283965	SsMYB33-4	Sspon.02G0015010-4D	Chr2D	34701462	34702496
SsMYB36-2	Sspon.02G0018240-2C	Chr2C	61454134	61455402	SsMYB36-3	Sspon.02G0018240-3D	Chr2D	54407014	54408111
SsMYB28-3	Sspon.02G0000760-3C	Chr2C	3089042	3090078	SsMYB28-4	Sspon.02G0000760-4D	Chr2D	4462283	4463397
SsMYB48-3	Sspon.06G0003930-3C	Chr2C	28516963	28517831	SsMYB48-2	Sspon.06G0003930-2B	Chr6B	10063613	10064736
SsMYB48-3	Sspon.06G0003930-3C	Chr2C	28516963	28517831	SsMYB48-4	Sspon.06G0003930-4D	Chr6D	9463819	9464723
SsMYB66-1	Sspon.03G0014130-1A	Chr3A	43949792	43950478	SsMYB66-2	Sspon.03G0014130-2B	Chr3B	65761847	65764504
SsMYB60-1	Sspon.03G0007910-1A	Chr3A	21348160	21350297	SsMYB60-2	Sspon.03G0007910-2B	Chr3B	28399372	28401753
SsMYB64-1	Sspon.03G0010460-1A	Chr3A	28592384	28593350	SsMYB64-2	Sspon.03G0010460-2B	Chr3B	35430419	35431392
SsMYB96-2	Sspon.03G0022850-1A	Chr3A	69761448	69762805	SsMYB96-1	Sspon.03G0022850-3C	Chr3C	88399825	88400760
SsMYB64-1	Sspon.03G0010460-1A	Chr3A	28592384	28593350	SsMYB64-3	Sspon.03G0010460-3C	Chr3C	43960653	43961645
SsMYB60-1	Sspon.03G0007910-1A	Chr3A	21348160	21350297	SsMYB60-3	Sspon.03G0007910-3C	Chr3C	36220322	36222187
SsMYB65-1	Sspon.03G0013570-1A	Chr3A	38872152	38875296	SsMYB65-2	Sspon.03G0013570-3C	Chr3C	55210310	55212323
SsMYB68-1	Sspon.03G0016200-1A	Chr3A	51596818	51598711	SsMYB68-4	Sspon.03G0016200-4D	Chr3D	38154925	38157091
SsMYB60-1	Sspon.03G0007910-1A	Chr3A	21348160	21350297	SsMYB60-4	Sspon.03G0007910-4D	Chr3D	26332562	26334679
SsMYB57-1	Sspon.03G0002620-1A	Chr3A	6400511	6402310	SsMYB57-2	Sspon.03G0002620-2D	Chr3D	14431433	14435678
SsMYB63-1	Sspon.03G0009150-1A	Chr3A	25139899	25141181	SsMYB63-3	Sspon.03G0009150-3D	Chr3D	28885334	28886572
SsMYB62-1	Sspon.03G0008110-1A	Chr3A	22030343	22031495	SsMYB62-2	Sspon.03G0008110-3D	Chr7D	6879598	6880987
SsMYB82-1	Sspon.03G0021720-2B	Chr3B	88548960	88549871	SsMYB82-2	Sspon.03G0021720-3C	Chr3C	84554710	84555615
SsMYB83-1	Sspon.03G0036190-1B	Chr3B	88621280	88622383	SsMYB83-2	Sspon.03G0036190-2C	Chr3C	84597730	84598772
SsMYB90-2	Sspon.03G0015440-2B	Chr3B	73245846	73252088	SsMYB90-1	Sspon.03G0015440-3C	Chr3C	69901969	69908494
SsMYB167-2	Sspon.07G0014090-2B	Chr3B	74038944	74039879	SsMYB167-3	Sspon.07G0014090-3C	Chr3C	70473155	70474090
SsMYB81-1	Sspon.03G0035340-1B	Chr3B	79958040	79958685	SsMYB81-2	Sspon.03G0035340-2C	Chr3C	77263086	77264223
SsMYB95-2	Sspon.03G0019490-2B	Chr3B	82823469	82824864	SsMYB95-1	Sspon.03G0019490-3C	Chr3C	80407839	80409093
SsMYB60-2	Sspon.03G0007910-2B	Chr3B	28399372	28401753	SsMYB60-3	Sspon.03G0007910-3C	Chr3C	36220322	36222187
SsMYB75-1	Sspon.03G0030130-1B	Chr3B	19799820	19802411	SsMYB75-2	Sspon.03G0030130-2C	Chr3C	27423058	27427459
SsMYB76-1	Sspon.03G0031360-1B	Chr3B	27195116	27196662	SsMYB76-2	Sspon.03G0031360-2D	Chr3D	25418973	25420123
SsMYB60-2	Sspon.03G0007910-2B	Chr3B	28399372	28401753	SsMYB60-4	Sspon.03G0007910-4D	Chr3D	26332562	26334679
SsMYB83-1	Sspon.03G0036190-1B	Chr3B	88621280	88622383	SsMYB83-3	Sspon.03G0036190-3D	Chr3D	52359448	52360490
SsMYB58-2	Sspon.03G0005140-2B	Chr3B	13455208	13456564	SsMYB58-4	Sspon.03G0005140-4D	Chr3D	11969206	11970116
SsMYB164-2	Sspon.07G0006770-2B	Chr3B	15694493	15695477	SsMYB164-1	Sspon.07G0006770-1A	Chr7A	17504840	17506462
SsMYB167-2	Sspon.07G0014090-2B	Chr3B	74038944	74039879	SsMYB167-1	Sspon.07G0014090-1A	Chr7A	50899349	50900589
SsMYB58-2	Sspon.03G0005140-2B	Chr3B	13455208	13456564	SsMYB58-3	Sspon.03G0005140-3C	Chr7C	15103745	15104652
SsMYB167-2	Sspon.07G0014090-2B	Chr3B	74038944	74039879	SsMYB167-4	Sspon.07G0014090-4D	Chr7D	50465661	50466635
SsMYB80-3	Sspon.03G0018470-3C	Chr3C	73601309	73602244	SsMYB80-4	Sspon.03G0018470-4D	Chr3D	39725832	39727059
SsMYB83-2	Sspon.03G0036190-2C	Chr3C	84597730	84598772	SsMYB83-3	Sspon.03G0036190-3D	Chr3D	52359448	52360490
SsMYB60-3	Sspon.03G0007910-3C	Chr3C	36220322	36222187	SsMYB60-4	Sspon.03G0007910-4D	Chr3D	26332562	26334679
SsMYB58-4	Sspon.03G0005140-4D	Chr3D	11969206	11970116	SsMYB58-3	Sspon.03G0005140-3C	Chr7C	15103745	15104652
SsMYB100-1	Sspon.04G0009700-1A	Chr4A	28843612	28845732	SsMYB100-2	Sspon.04G0009700-2B	Chr4B	24432667	24434673
SsMYB104-1	Sspon.04G0021290-1A	Chr4A	74753454	74755872	SsMYB104-2	Sspon.04G0021290-2B	Chr4B	74704240	74708982
SsMYB107-2	Sspon.04G0000650-1A	Chr4A	3025295	3027872	SsMYB107-1	Sspon.04G0000650-2B	Chr4B	17972032	17974998
SsMYB112-2	Sspon.04G0000680-1A	Chr4A	3047568	3049103	SsMYB112-3	Sspon.04G0000680-2B	Chr4B	17939031	17940557
SsMYB100-1	Sspon.04G0009700-1A	Chr4A	28843612	28845732	SsMYB100-3	Sspon.04G0009700-3C	Chr4C	27852627	27854314
SsMYB100-1	Sspon.04G0009700-1A	Chr4A	28843612	28845732	SsMYB100-4	Sspon.04G0009700-4D	Chr4D	28888786	28890989
SsMYB103-1	Sspon.04G0016420-1A	Chr4A	60433149	60434114	SsMYB103-4	Sspon.04G0016420-4D	Chr4D	69461499	69462449
SsMYB103-1	Sspon.04G0016420-1A	Chr4A	60433149	60434114	SsMYB103-2	Sspon.04G0016420-2B	Chr8B	12845296	12846189
SsMYB107-1	Sspon.04G0000650-2B	Chr4B	17972032	17974998	SsMYB107-3	Sspon.04G0000650-3C	Chr4C	20858249	20860831
SsMYB113-2	Sspon.04G0008290-2B	Chr4B	20294062	20295288	SsMYB113-3	Sspon.04G0008290-3C	Chr4C	23905493	23907265
SsMYB100-2	Sspon.04G0009700-2B	Chr4B	24432667	24434673	SsMYB100-3	Sspon.04G0009700-3C	Chr4C	27852627	27854314
SsMYB106-1	Sspon.04G0022610-1B	Chr4B	7945844	7947667	SsMYB106-2	Sspon.04G0022610-2D	Chr4D	13190951	13192465
SsMYB112-3	Sspon.04G0000680-2B	Chr4B	17939031	17940557	SsMYB112-1	Sspon.04G0000680-3D	Chr4D	22207031	22220964
SsMYB100-2	Sspon.04G0009700-2B	Chr4B	24432667	24434673	SsMYB100-4	Sspon.04G0009700-4D	Chr4D	28888786	28890989
SsMYB100-3	Sspon.04G0009700-3C	Chr4C	27852627	27854314	SsMYB100-4	Sspon.04G0009700-4D	Chr4D	28888786	28890989
SsMYB115-2	Sspon.05G0004230-2C	Chr4C	15954427	15955797	SsMYB115-1	Sspon.05G0004230-1A	Chr5A	12675032	12676553
SsMYB115-3	Sspon.05G0004230-3D	Chr4D	17083384	17085184	SsMYB115-1	Sspon.05G0004230-1A	Chr5A	12675032	12676553
SsMYB103-4	Sspon.04G0016420-4D	Chr4D	69461499	69462449	SsMYB103-2	Sspon.04G0016420-2B	Chr8B	12845296	12846189
SsMYB118-1	Sspon.05G0009350-1A	Chr5A	27001349	27002647	SsMYB118-2	Sspon.05G0009350-2B	Chr5B	22196396	22198087
SsMYB118-1	Sspon.05G0009350-1A	Chr5A	27001349	27002647	SsMYB118-3	Sspon.05G0009350-3C	Chr5C	18482614	18483915
SsMYB118-1	Sspon.05G0009350-1A	Chr5A	27001349	27002647	SsMYB118-4	Sspon.05G0009350-4D	Chr5D	29808166	29809466
SsMYB120-1	Sspon.05G0013770-1A	Chr5A	49054807	49057320	SsMYB120-2	Sspon.05G0013770-2D	Chr5D	48250434	48252972
SsMYB138-2	Sspon.05G0018090-1A	Chr5A	76105020	76107558	SsMYB138-1	Sspon.05G0018090-3D	Chr5D	72531649	72533006
SsMYB127-1	Sspon.05G0013100-2B	Chr5B	16117888	16119944	SsMYB127-3	Sspon.05G0013100-3C	Chr5C	13523501	13525445
SsMYB118-2	Sspon.05G0009350-2B	Chr5B	22196396	22198087	SsMYB118-3	Sspon.05G0009350-3C	Chr5C	18482614	18483915
SsMYB123-1	Sspon.05G0023530-1B	Chr5B	7690876	7692267	SsMYB123-2	Sspon.05G0023530-2D	Chr5D	16258390	16259786
SsMYB118-2	Sspon.05G0009350-2B	Chr5B	22196396	22198087	SsMYB118-4	Sspon.05G0009350-4D	Chr5D	29808166	29809466
SsMYB127-1	Sspon.05G0013100-2B	Chr5B	16117888	16119944	SsMYB127-4	Sspon.05G0013100-4D	Chr5D	23471899	23473721
SsMYB131-1	Sspon.05G0031890-1C	Chr5C	10536472	10537959	SsMYB131-2	Sspon.05G0031890-2D	Chr5D	20333093	20334507
SsMYB118-3	Sspon.05G0009350-3C	Chr5C	18482614	18483915	SsMYB118-4	Sspon.05G0009350-4D	Chr5D	29808166	29809466
SsMYB136-1	Sspon.05G0036390-1C	Chr5C	86358179	86359186	SsMYB136-2	Sspon.05G0036390-2D	Chr5D	84441484	84442563
SsMYB141-1	Sspon.06G0005900-1A	Chr6A	19830818	19831839	SsMYB141-2	Sspon.06G0005900-2B	Chr6B	17828655	17829843
SsMYB141-1	Sspon.06G0005900-1A	Chr6A	19830818	19831839	SsMYB141-3	Sspon.06G0005900-3C	Chr6C	18554332	18557158
SsMYB145-1	Sspon.06G0018820-1A	Chr6A	102745417	102748292	SsMYB145-2	Sspon.06G0018820-2C	Chr6C	63758558	63759923
SsMYB141-2	Sspon.06G0005900-2B	Chr6B	17828655	17829843	SsMYB141-3	Sspon.06G0005900-3C	Chr6C	18554332	18557158
SsMYB148-1	Sspon.06G0021460-1B	Chr6B	15752558	15753205	SsMYB148-2	Sspon.06G0021460-2D	Chr6D	16517584	16528553
SsMYB48-2	Sspon.06G0003930-2B	Chr6B	10063613	10064736	SsMYB48-4	Sspon.06G0003930-4D	Chr6D	9463819	9464723
SsMYB165-1	Sspon.07G0010070-1A	Chr7A	29789851	29790909	SsMYB165-2	Sspon.07G0010070-2B	Chr7B	28062213	28063176
SsMYB171-1	Sspon.07G0019180-1A	Chr7A	69760242	69763426	SsMYB171-2	Sspon.07G0019180-2B	Chr7B	74844359	74849124
SsMYB166-1	Sspon.07G0013680-1A	Chr7A	49364401	49365968	SsMYB166-2	Sspon.07G0013680-2B	Chr7B	55386932	55388499
SsMYB169-1	Sspon.07G0015250-1A	Chr7A	54472064	54473170	SsMYB169-2	Sspon.07G0015250-2B	Chr7B	58763188	58764357
SsMYB169-1	Sspon.07G0015250-1A	Chr7A	54472064	54473170	SsMYB169-3	Sspon.07G0015250-3C	Chr7C	60165795	60166895
SsMYB162-1	Sspon.07G0002970-1A	Chr7A	7350259	7351521	SsMYB162-2	Sspon.07G0002970-2C	Chr7C	5577475	5578720
SsMYB172-1	Sspon.07G0019440-1A	Chr7A	71435962	71436834	SsMYB172-2	Sspon.07G0019440-2C	Chr7C	74280711	74281413
SsMYB165-1	Sspon.07G0010070-1A	Chr7A	29789851	29790909	SsMYB165-3	Sspon.07G0010070-3D	Chr7D	26022236	26023297
SsMYB167-1	Sspon.07G0014090-1A	Chr7A	50899349	50900589	SsMYB167-4	Sspon.07G0014090-4D	Chr7D	50465661	50466635
SsMYB169-2	Sspon.07G0015250-2B	Chr7B	58763188	58764357	SsMYB169-3	Sspon.07G0015250-3C	Chr7C	60165795	60166895
SsMYB165-2	Sspon.07G0010070-2B	Chr7B	28062213	28063176	SsMYB165-3	Sspon.07G0010070-3D	Chr7D	26022236	26023297
SsMYB169-2	Sspon.07G0015250-2B	Chr7B	58763188	58764357	SsMYB169-4	Sspon.07G0015250-4D	Chr7D	38201796	38202896
SsMYB169-3	Sspon.07G0015250-3C	Chr7C	60165795	60166895	SsMYB169-4	Sspon.07G0015250-4D	Chr7D	38201796	38202896
SsMYB195-1	Sspon.08G0003650-1A	Chr8A	10105261	10106789	SsMYB195-2	Sspon.08G0003650-2B	Chr8B	7091570	7093146
SsMYB195-1	Sspon.08G0003650-1A	Chr8A	10105261	10106789	SsMYB195-3	Sspon.08G0003650-3C	Chr8C	9566423	9567999
SsMYB197-1	Sspon.08G0012170-1A	Chr8A	52182687	52183789	SsMYB197-3	Sspon.08G0012170-3C	Chr8C	49736924	49738012
SsMYB195-2	Sspon.08G0003650-2B	Chr8B	7091570	7093146	SsMYB195-3	Sspon.08G0003650-3C	Chr8C	9566423	9567999
SsMYB198-1	Sspon.08G0024260-1B	Chr8B	63200037	63201176	SsMYB198-2	Sspon.08G0024260-2D	Chr8D	65045811	65046950

## Sheet: non-alleles
Gene1					Gene2
Name	Gene ID	Chr	Start	End	Name	gene ID	Chr	Start	End
SsMYB5-1	Sspon.01G0019490-1A	Chr1A	72974233	72976767	SsMYB16-1	Sspon.01G0019490-1P	Chr1B	78310591	78312510
SsMYB3-1	Sspon.01G0010650-1A	Chr1A	29615272	29616633	SsMYB15-1	Sspon.01G0039760-1B	Chr1B	36254181	36255940
SsMYB7-1	Sspon.01G0024880-1A	Chr1A	88542094	88547978	SsMYB17-1	Sspon.01G0024880-1P	Chr1B	97524113	97533530
SsMYB10-1	Sspon.01G0028930-1P	Chr1A	100121206	100122460	SsMYB11-2	Sspon.01G0028930-2B	Chr1B	110978369	110979627
SsMYB4-1	Sspon.01G0010890-1A	Chr1A	30191525	30192566	SsMYB26-1	Sspon.02G0033720-1P	Chr1D	32679446	32680517
SsMYB3-1	Sspon.01G0010650-1A	Chr1A	29615272	29616633	SsMYB29-1	Sspon.01G0010650-1P	Chr2A	8427252	8428844
SsMYB3-1	Sspon.01G0010650-1A	Chr1A	29615272	29616633	SsMYB15-2	Sspon.01G0039760-2C	Chr2C	8631914	8652033
SsMYB4-1	Sspon.01G0010890-1A	Chr1A	30191525	30192566	SsMYB44-2	Sspon.02G0033720-2C	Chr2C	9124368	9125786
SsMYB15-1	Sspon.01G0039760-1B	Chr1B	36254181	36255940	SsMYB3-2	Sspon.01G0010650-2C	Chr1C	29997257	29998502
SsMYB16-1	Sspon.01G0019490-1P	Chr1B	78310591	78312510	SsMYB5-3	Sspon.01G0019490-3D	Chr1D	70796631	70798713
SsMYB15-1	Sspon.01G0039760-1B	Chr1B	36254181	36255940	SsMYB3-3	Sspon.01G0010650-3D	Chr1D	31997774	31999055
SsMYB14-1	Sspon.01G0038440-1B	Chr1B	29971045	29972858	SsMYB24-1	Sspon.01G0038440-3P	Chr1D	25233226	25235081
SsMYB4-2	Sspon.01G0010890-2B	Chr1B	37578257	37579315	SsMYB26-1	Sspon.02G0033720-1P	Chr1D	32679446	32680517
SsMYB15-1	Sspon.01G0039760-1B	Chr1B	36254181	36255940	SsMYB29-1	Sspon.01G0010650-1P	Chr2A	8427252	8428844
SsMYB18-1	Sspon.01G0038770-1P	Chr1C	22305125	22307243	SsMYB19-2	Sspon.01G0038770-3D	Chr1D	21166610	21168661
SsMYB9-2	Sspon.01G0027410-2C	Chr1C	94310009	94311648	SsMYB27-1	Sspon.01G0027300-2D	Chr1D	90438282	90439671
SsMYB24-1	Sspon.01G0038440-3P	Chr1D	25233226	25235081	SsMYB28-1	Sspon.02G0000760-1A	Chr2A	2665137	2666249
SsMYB3-3	Sspon.01G0010650-3D	Chr1D	31997774	31999055	SsMYB29-1	Sspon.01G0010650-1P	Chr2A	8427252	8428844
SsMYB24-1	Sspon.01G0038440-3P	Chr1D	25233226	25235081	SsMYB28-2	Sspon.02G0000760-2B	Chr2B	3315565	3316700
SsMYB3-3	Sspon.01G0010650-3D	Chr1D	31997774	31999055	SsMYB15-2	Sspon.01G0039760-2C	Chr2C	8631914	8652033
SsMYB26-1	Sspon.02G0033720-1P	Chr1D	32679446	32680517	SsMYB44-2	Sspon.02G0033720-2C	Chr2C	9124368	9125786
SsMYB24-1	Sspon.01G0038440-3P	Chr1D	25233226	25235081	SsMYB28-4	Sspon.02G0000760-4D	Chr2D	4462283	4463397
SsMYB30-1	Sspon.01G0010890-1P	Chr2A	10070276	10071750	SsMYB44-1	Sspon.02G0033720-1B	Chr2B	8558407	8559718
SsMYB29-1	Sspon.01G0010650-1P	Chr2A	8427252	8428844	SsMYB43-1	Sspon.01G0039760-1P	Chr2B	7534718	7536680
SsMYB41-1	Sspon.02G0032360-1T	Chr2A	120036728	120037459	SsMYB42-2	Sspon.02G0032360-2B	Chr2B	112376684	112377454
SsMYB29-1	Sspon.01G0010650-1P	Chr2A	8427252	8428844	SsMYB15-2	Sspon.01G0039760-2C	Chr2C	8631914	8652033
SsMYB38-1	Sspon.02G0027270-1P	Chr2A	98862010	98869667	SsMYB39-2	Sspon.02G0027270-2C	Chr2C	123163547	123168518
SsMYB41-1	Sspon.02G0032360-1T	Chr2A	120036728	120037459	SsMYB42-3	Sspon.02G0032360-3D	Chr2D	87073179	87073910
SsMYB38-1	Sspon.02G0027270-1P	Chr2A	98862010	98869667	SsMYB39-3	Sspon.02G0027270-3D	Chr2D	107542381	107553370
SsMYB43-1	Sspon.01G0039760-1P	Chr2B	7534718	7536680	SsMYB15-2	Sspon.01G0039760-2C	Chr2C	8631914	8652033
SsMYB33-2	Sspon.02G0015010-2B	Chr2B	38671105	38672139	SsMYB142-1	Sspon.02G0015010-2P	Chr6A	20952913	20954285
SsMYB33-2	Sspon.02G0015010-2B	Chr2B	38671105	38672139	SsMYB158-1	Sspon.02G0015010-3P	Chr6D	19429312	19430825
SsMYB53-4	Sspon.02G0014700-4D	Chr2D	33222496	33223838	SsMYB140-1	Sspon.02G0014700-1P	Chr6A	19571640	19572748
SsMYB33-4	Sspon.02G0015010-4D	Chr2D	34701462	34702496	SsMYB142-1	Sspon.02G0015010-2P	Chr6A	20952913	20954285
SsMYB67-1	Sspon.03G0015440-1P	Chr3A	49496544	49501681	SsMYB90-2	Sspon.03G0015440-2B	Chr3B	73245846	73252088
SsMYB68-1	Sspon.03G0016200-1A	Chr3A	51596818	51598711	SsMYB79-1	Sspon.03G0016200-1T	Chr3B	75266813	75268848
SsMYB96-2	Sspon.03G0022850-1A	Chr3A	69761448	69762805	SsMYB84-1	Sspon.03G0022850-1P	Chr3B	92159995	92160977
SsMYB55-1	Sspon.03G0000150-1A	Chr3A	348086	353930	SsMYB74-1	Sspon.03G0027840-1B	Chr3B	6950385	6961243
SsMYB63-1	Sspon.03G0009150-1A	Chr3A	25139899	25141181	SsMYB77-1	Sspon.03G0031760-1B	Chr3B	30859659	30860745
SsMYB67-1	Sspon.03G0015440-1P	Chr3A	49496544	49501681	SsMYB90-1	Sspon.03G0015440-3C	Chr3C	69901969	69908494
SsMYB68-1	Sspon.03G0016200-1A	Chr3A	51596818	51598711	SsMYB91-1	Sspon.03G0016200-2T	Chr3C	71682071	71683462
SsMYB62-1	Sspon.03G0008110-1A	Chr3A	22030343	22031495	SsMYB162-1	Sspon.07G0002970-1A	Chr7A	7350259	7351521
SsMYB62-1	Sspon.03G0008110-1A	Chr3A	22030343	22031495	SsMYB162-2	Sspon.07G0002970-2C	Chr7C	5577475	5578720
SsMYB84-1	Sspon.03G0022850-1P	Chr3B	92159995	92160977	SsMYB96-1	Sspon.03G0022850-3C	Chr3C	88399825	88400760
SsMYB79-1	Sspon.03G0016200-1T	Chr3B	75266813	75268848	SsMYB91-1	Sspon.03G0016200-2T	Chr3C	71682071	71683462
SsMYB75-1	Sspon.03G0030130-1B	Chr3B	19799820	19802411	SsMYB89-1	Sspon.03G0030130-1P	Chr3C	28033307	28037597
SsMYB95-2	Sspon.03G0019490-2B	Chr3B	82823469	82824864	SsMYB94-1	Sspon.03G0019490-1P	Chr3C	80300020	80301272
SsMYB79-1	Sspon.03G0016200-1T	Chr3B	75266813	75268848	SsMYB68-4	Sspon.03G0016200-4D	Chr3D	38154925	38157091
SsMYB95-2	Sspon.03G0019490-2B	Chr3B	82823469	82824864	SsMYB98-1	Sspon.03G0035610-2D	Chr3D	46438439	46482153
SsMYB77-1	Sspon.03G0031760-1B	Chr3B	30859659	30860745	SsMYB63-3	Sspon.03G0009150-3D	Chr3D	28885334	28886572
SsMYB77-1	Sspon.03G0031760-1B	Chr3B	30859659	30860745	SsMYB161-1	Sspon.03G0009150-1P	Chr7A	6358942	6360559
SsMYB58-2	Sspon.03G0005140-2B	Chr3B	13455208	13456564	SsMYB177-1	Sspon.03G0005140-1P	Chr7B	17156013	17156942
SsMYB164-2	Sspon.07G0006770-2B	Chr3B	15694493	15695477	SsMYB185-1	Sspon.03G0002490-2P	Chr7C	12811602	12813219
SsMYB75-2	Sspon.03G0030130-2C	Chr3C	27423058	27427459	SsMYB89-1	Sspon.03G0030130-1P	Chr3C	28033307	28037597
SsMYB91-1	Sspon.03G0016200-2T	Chr3C	71682071	71683462	SsMYB68-4	Sspon.03G0016200-4D	Chr3D	38154925	38157091
SsMYB95-1	Sspon.03G0019490-3C	Chr3C	80407839	80409093	SsMYB98-1	Sspon.03G0035610-2D	Chr3D	46438439	46482153
SsMYB94-1	Sspon.03G0019490-1P	Chr3C	80300020	80301272	SsMYB98-1	Sspon.03G0035610-2D	Chr3D	46438439	46482153
SsMYB88-1	Sspon.03G0002490-3C	Chr3C	21575585	21576570	SsMYB185-1	Sspon.03G0002490-2P	Chr7C	12811602	12813219
SsMYB58-4	Sspon.03G0005140-4D	Chr3D	11969206	11970116	SsMYB177-1	Sspon.03G0005140-1P	Chr7B	17156013	17156942
SsMYB63-3	Sspon.03G0009150-3D	Chr3D	28885334	28886572	SsMYB190-1	Sspon.03G0009150-2P	Chr7D	5546091	5547340
SsMYB99-1	Sspon.04G0004230-1A	Chr4A	12722323	12723246	SsMYB111-1	Sspon.04G0022610-2P	Chr4D	13326173	13327682
SsMYB99-1	Sspon.04G0004230-1A	Chr4A	12722323	12723246	SsMYB106-2	Sspon.04G0022610-2D	Chr4D	13190951	13192465
SsMYB100-1	Sspon.04G0009700-1A	Chr4A	28843612	28845732	SsMYB119-1	Sspon.04G0009700-1P	Chr5A	28214978	28217184
SsMYB100-1	Sspon.04G0009700-1A	Chr4A	28843612	28845732	SsMYB129-1	Sspon.04G0009700-2P	Chr5B	23257816	23260044
SsMYB100-1	Sspon.04G0009700-1A	Chr4A	28843612	28845732	SsMYB135-1	Sspon.04G0009700-3P	Chr5C	19615460	19617742
SsMYB103-1	Sspon.04G0016420-1A	Chr4A	60433149	60434114	SsMYB199-1	Sspon.04G0016420-1T	Chr8C	16230725	16231645
SsMYB112-3	Sspon.04G0000680-2B	Chr4B	17939031	17940557	SsMYB117-1	Sspon.04G0000680-1P	Chr5A	20546469	20548509
SsMYB112-3	Sspon.04G0000680-2B	Chr4B	17939031	17940557	SsMYB124-1	Sspon.04G0000680-2P	Chr5B	14173606	14174867
SsMYB107-1	Sspon.04G0000650-2B	Chr4B	17972032	17974998	SsMYB126-1	Sspon.04G0000650-1P	Chr5B	14225580	14227933
SsMYB100-2	Sspon.04G0009700-2B	Chr4B	24432667	24434673	SsMYB129-1	Sspon.04G0009700-2P	Chr5B	23257816	23260044
SsMYB100-2	Sspon.04G0009700-2B	Chr4B	24432667	24434673	SsMYB135-1	Sspon.04G0009700-3P	Chr5C	19615460	19617742
SsMYB100-3	Sspon.04G0009700-3C	Chr4C	27852627	27854314	SsMYB119-1	Sspon.04G0009700-1P	Chr5A	28214978	28217184
SsMYB107-3	Sspon.04G0000650-3C	Chr4C	20858249	20860831	SsMYB126-1	Sspon.04G0000650-1P	Chr5B	14225580	14227933
SsMYB108-1	Sspon.05G0013100-3P	Chr4C	23094857	23095738	SsMYB127-1	Sspon.05G0013100-2B	Chr5B	16117888	16119944
SsMYB113-3	Sspon.04G0008290-3C	Chr4C	23905493	23907265	SsMYB128-1	Sspon.04G0008290-1P	Chr5B	17166269	17168325
SsMYB115-2	Sspon.05G0004230-2C	Chr4C	15954427	15955797	SsMYB123-1	Sspon.05G0023530-1B	Chr5B	7690876	7692267
SsMYB107-3	Sspon.04G0000650-3C	Chr4C	20858249	20860831	SsMYB132-1	Sspon.04G0000650-2P	Chr5C	11749657	11752440
SsMYB107-3	Sspon.04G0000650-3C	Chr4C	20858249	20860831	SsMYB137-1	Sspon.04G0000650-4P	Chr5D	21561758	21564535
SsMYB108-1	Sspon.05G0013100-3P	Chr4C	23094857	23095738	SsMYB127-4	Sspon.05G0013100-4D	Chr5D	23471899	23473721
SsMYB115-3	Sspon.05G0004230-3D	Chr4D	17083384	17085184	SsMYB123-1	Sspon.05G0023530-1B	Chr5B	7690876	7692267
SsMYB112-1	Sspon.04G0000680-3D	Chr4D	22207031	22220964	SsMYB124-1	Sspon.04G0000680-2P	Chr5B	14173606	14174867
SsMYB100-4	Sspon.04G0009700-4D	Chr4D	28888786	28890989	SsMYB129-1	Sspon.04G0009700-2P	Chr5B	23257816	23260044
SsMYB100-4	Sspon.04G0009700-4D	Chr4D	28888786	28890989	SsMYB135-1	Sspon.04G0009700-3P	Chr5C	19615460	19617742
SsMYB103-4	Sspon.04G0016420-4D	Chr4D	69461499	69462449	SsMYB199-1	Sspon.04G0016420-1T	Chr8C	16230725	16231645
SsMYB115-1	Sspon.05G0004230-1A	Chr5A	12675032	12676553	SsMYB123-1	Sspon.05G0023530-1B	Chr5B	7690876	7692267
SsMYB117-1	Sspon.04G0000680-1P	Chr5A	20546469	20548509	SsMYB124-1	Sspon.04G0000680-2P	Chr5B	14173606	14174867
SsMYB119-1	Sspon.04G0009700-1P	Chr5A	28214978	28217184	SsMYB129-1	Sspon.04G0009700-2P	Chr5B	23257816	23260044
SsMYB116-1	Sspon.05G0005850-1A	Chr5A	18607585	18610414	SsMYB131-1	Sspon.05G0031890-1C	Chr5C	10536472	10537959
SsMYB118-1	Sspon.05G0009350-1A	Chr5A	27001349	27002647	SsMYB134-1	Sspon.05G0009350-1P	Chr5C	18431949	18433219
SsMYB119-1	Sspon.04G0009700-1P	Chr5A	28214978	28217184	SsMYB135-1	Sspon.04G0009700-3P	Chr5C	19615460	19617742
SsMYB116-1	Sspon.05G0005850-1A	Chr5A	18607585	18610414	SsMYB131-2	Sspon.05G0031890-2D	Chr5D	20333093	20334507
SsMYB122-1	Sspon.05G0020540-1A	Chr5A	87064118	87065116	SsMYB170-1	Sspon.05G0020540-1P	Chr7A	63167789	63168691
SsMYB122-1	Sspon.05G0020540-1A	Chr5A	87064118	87065116	SsMYB182-1	Sspon.05G0020540-3P	Chr7B	67593692	67594675
SsMYB122-1	Sspon.05G0020540-1A	Chr5A	87064118	87065116	SsMYB188-1	Sspon.05G0020540-4P	Chr7C	82435789	82436685
SsMYB122-1	Sspon.05G0020540-1A	Chr5A	87064118	87065116	SsMYB194-1	Sspon.05G0020540-5P	Chr7D	79583706	79584602
SsMYB126-1	Sspon.04G0000650-1P	Chr5B	14225580	14227933	SsMYB132-1	Sspon.04G0000650-2P	Chr5C	11749657	11752440
SsMYB118-2	Sspon.05G0009350-2B	Chr5B	22196396	22198087	SsMYB134-1	Sspon.05G0009350-1P	Chr5C	18431949	18433219
SsMYB129-1	Sspon.04G0009700-2P	Chr5B	23257816	23260044	SsMYB135-1	Sspon.04G0009700-3P	Chr5C	19615460	19617742
SsMYB126-1	Sspon.04G0000650-1P	Chr5B	14225580	14227933	SsMYB137-1	Sspon.04G0000650-4P	Chr5D	21561758	21564535
SsMYB132-1	Sspon.04G0000650-2P	Chr5C	11749657	11752440	SsMYB137-1	Sspon.04G0000650-4P	Chr5D	21561758	21564535
SsMYB134-1	Sspon.05G0009350-1P	Chr5C	18431949	18433219	SsMYB118-4	Sspon.05G0009350-4D	Chr5D	29808166	29809466
SsMYB139-1	Sspon.06G0003930-1A	Chr6A	11979778	11980800	SsMYB48-2	Sspon.06G0003930-2B	Chr6B	10063613	10064736
SsMYB140-1	Sspon.02G0014700-1P	Chr6A	19571640	19572748	SsMYB149-1	Sspon.02G0014700-2P	Chr6B	17507698	17508899
SsMYB140-1	Sspon.02G0014700-1P	Chr6A	19571640	19572748	SsMYB154-1	Sspon.02G0014700-4P	Chr6C	18296762	18297386
SsMYB139-1	Sspon.06G0003930-1A	Chr6A	11979778	11980800	SsMYB48-4	Sspon.06G0003930-4D	Chr6D	9463819	9464723
SsMYB140-1	Sspon.02G0014700-1P	Chr6A	19571640	19572748	SsMYB156-1	Sspon.02G0014700-5P	Chr6D	18000575	18001728
SsMYB142-1	Sspon.02G0015010-2P	Chr6A	20952913	20954285	SsMYB158-1	Sspon.02G0015010-3P	Chr6D	19429312	19430825
SsMYB149-1	Sspon.02G0014700-2P	Chr6B	17507698	17508899	SsMYB154-1	Sspon.02G0014700-4P	Chr6C	18296762	18297386
SsMYB149-1	Sspon.02G0014700-2P	Chr6B	17507698	17508899	SsMYB156-1	Sspon.02G0014700-5P	Chr6D	18000575	18001728
SsMYB151-1	Sspon.06G0005920-1T	Chr6B	17998958	18000916	SsMYB157-1	Sspon.06G0005920-4D	Chr6D	18512132	18513782
SsMYB146-1	Sspon.06G0019220-1P	Chr6B	806721	807770	SsMYB147-2	Sspon.06G0019220-2D	Chr6D	719335	720980
SsMYB154-1	Sspon.02G0014700-4P	Chr6C	18296762	18297386	SsMYB156-1	Sspon.02G0014700-5P	Chr6D	18000575	18001728
SsMYB170-1	Sspon.05G0020540-1P	Chr7A	63167789	63168691	SsMYB182-1	Sspon.05G0020540-3P	Chr7B	67593692	67594675
SsMYB161-1	Sspon.03G0009150-1P	Chr7A	6358942	6360559	SsMYB63-2	Sspon.03G0009150-2B	Chr7B	5319231	5320499
SsMYB164-1	Sspon.07G0006770-1A	Chr7A	17504840	17506462	SsMYB185-1	Sspon.03G0002490-2P	Chr7C	12811602	12813219
SsMYB170-1	Sspon.05G0020540-1P	Chr7A	63167789	63168691	SsMYB188-1	Sspon.05G0020540-4P	Chr7C	82435789	82436685
SsMYB169-1	Sspon.07G0015250-1A	Chr7A	54472064	54473170	SsMYB192-1	Sspon.07G0015250-2P	Chr7D	52697890	52699035
SsMYB168-1	Sspon.07G0014190-1A	Chr7A	51238256	51239519	SsMYB167-4	Sspon.07G0014090-4D	Chr7D	50465661	50466635
SsMYB162-1	Sspon.07G0002970-1A	Chr7A	7350259	7351521	SsMYB62-2	Sspon.03G0008110-3D	Chr7D	6879598	6880987
SsMYB170-1	Sspon.05G0020540-1P	Chr7A	63167789	63168691	SsMYB194-1	Sspon.05G0020540-5P	Chr7D	79583706	79584602
SsMYB172-1	Sspon.07G0019440-1A	Chr7A	71435962	71436834	SsMYB193-1	Sspon.07G0019440-4P	Chr7D	71021875	71022759
SsMYB182-1	Sspon.05G0020540-3P	Chr7B	67593692	67594675	SsMYB188-1	Sspon.05G0020540-4P	Chr7C	82435789	82436685
SsMYB63-2	Sspon.03G0009150-2B	Chr7B	5319231	5320499	SsMYB190-1	Sspon.03G0009150-2P	Chr7D	5546091	5547340
SsMYB169-2	Sspon.07G0015250-2B	Chr7B	58763188	58764357	SsMYB192-1	Sspon.07G0015250-2P	Chr7D	52697890	52699035
SsMYB179-1	Sspon.07G0014190-2P	Chr7B	56168782	56170048	SsMYB167-4	Sspon.07G0014090-4D	Chr7D	50465661	50466635
SsMYB169-3	Sspon.07G0015250-3C	Chr7C	60165795	60166895	SsMYB192-1	Sspon.07G0015250-2P	Chr7D	52697890	52699035
SsMYB172-2	Sspon.07G0019440-2C	Chr7C	74280711	74281413	SsMYB193-1	Sspon.07G0019440-4P	Chr7D	71021875	71022759
SsMYB188-1	Sspon.05G0020540-4P	Chr7C	82435789	82436685	SsMYB194-1	Sspon.05G0020540-5P	Chr7D	79583706	79584602
SsMYB196-1	Sspon.04G0016420-1P	Chr8A	16001684	16002586	SsMYB199-1	Sspon.04G0016420-1T	Chr8C	16230725	16231645
SsMYB103-2	Sspon.04G0016420-2B	Chr8B	12845296	12846189	SsMYB199-1	Sspon.04G0016420-1T	Chr8C	16230725	16231645
