# Supplementary material for: Genome-wide analysis of R2R3-MYB transcription factors family in the autopolyploid Saccharum spontaneum: an exploration of dominance expression and stress response
Source: BMC Genomics. 2021 Aug 18;22:622. doi: 10.1186/s12864-021-07689-w (PMC8371785; doi:10.1186/s12864-021-07689-w)
Supplement: Supplementary file 6 — Additional file 6: Table S6. The expression value of SsR2R3-MYB genes in both temporal and spatial models. FPKM values of MYB genes in tissue and developmental stages, leaf developmental gradient, and circadian rhythm. [file 12864_2021_7689_MOESM6_ESM.xlsx]

## Sheet: Temporal and spatial expression
Group	Gene	Tissue and developmental stages																Leaf developmental gradient															Circadian rhythm
		S-leaf1	S-leaf2	S-leaf3	PM-leaf-r	PM-leaf-m	M-leaf-r	M-leaf-m	S-stem1	S-stem2	S-stem3	PM-stem3	PM-stem6	PM-stem9	M-stem3	M-stem6	M-stem9	1	2	3	4	5	6	7	8	9	10	11	12	13	14	15	06:00:00	08:00:00	10:00:00	12:00:00	14:00:00	16:00:00	18:00:00	20:00:00	22:00:00	00:00:00	02:00:00	04:00:00	06:00:00	10:00:00	14:00:00	18:00:00	22:00:00
G1	SsMYB58	5.91	9.96	6.53	3.51	6.53	9.98	8.84	22.12	24.81	20.67	0	4.18	3.99	3.21	6.72	8.05	4.61	4.43	12.03	15.96	11.39	11.8	9.05	6.49	5.5	5.31	6.44	4.79	4.79	4.69	4.1	0.31	0.62	0.42	2.45	0.98	0.91	2.13	3.24	5.6	1.9	1.21	1.7	0.52	0.43	1.92	3.95	4.31
	SsMYB177	3.2	0.77	2.89	13.94	2.52	11.63	5.59	17.47	17.91	15.24	49.01	57.24	47.83	9.64	15.39	11.32	7.71	44.22	78.57	80.52	25.95	16.94	13.32	12.92	9.56	9.27	7.77	7.3	7.79	7.19	6.52	0.31	0.1	0.14	0.67	0.49	2.5	2.66	0.85	1.5	1.29	1.01	0.13	0	0.32	3.43	2.9	1.19
	SsMYB138	2.53	2.89	1.82	3.31	1.48	2.94	1.32	6.29	3.56	5.02	3.33	17.95	11.97	1.96	4.55	2.82	5.9	6.29	6.08	4.61	3.59	3.9	4.45	4.13	3.72	4.01	3.95	3.87	4.9	5.94	5.35	2.7	1.88	1.41	1.84	1	1.47	2.21	2.84	2.47	3.19	2.1	2.47	2.21	1.22	0.73	2	2.68
	SsMYB139	17.56	24.91	16.32	18.72	15.46	9.09	13.64	23.55	26.97	20.11	11.51	31.19	15.28	2.27	23.88	16.81	7.19	24.58	37.99	40.66	27.15	21.93	18.62	18.01	18.01	24.72	28.29	30.78	35.57	40.2	47.56	17.49	16.97	8.6	17.8	14.65	13.2	33.93	39.83	33.16	26.28	23.94	22.32	14.54	16.06	6.49	44	34.14
	SsMYB48	13.04	16.39	7.84	24.13	14.57	6.59	3.25	71.17	63.09	58.64	33.17	98.26	82.24	16.94	25.81	44.2	28.56	84.56	129.46	92.96	32.64	22.42	17.33	15.68	15.75	17.2	18.1	16.53	11.85	12.19	14.92	4.61	3.17	3.47	15.14	12.69	29.77	73.58	42.02	30.18	24.15	10.48	3.14	3.41	6.54	13.55	100.07	24.91
	SsMYB172	0.63	0.29	0	0	1.39	0.3	0	0	0	0	0	5.13	1.57	0	0	0	0.05	0.04	0.02	0.07	0.06	0.08	0.06	0.12	0.03	0.01	0.05	0	0.06	0.05	0.1	0.11	0.21	0	0	0.28	0	0.16	0.4	0	0.15	0	0	0	0	0.15	0	0
	SsMYB173	0.31	0	0.08	0	0	0	0	0	0	0	0	0	0	0.57	0.33	0	0	0	0	0	0.03	0	0	0	0	0	0	0.04	0	0	0	0	0.04	0	0	0.04	0	0	0	0	0	0	0	0	0.01	0	0	0
	SsMYB187	1.41	0.65	1.69	0	0	0	0	2.05	1.24	1.52	0	3.76	15.82	3.88	1.95	0.87	1.62	4.35	6.45	5.93	3.34	3.58	2.24	1.37	0.9	0.74	0.67	0.46	0.25	0.45	0.3	0	0.57	0.21	0.25	0.94	0.98	0	0.38	0.46	0.64	0	1.04	1.1	1.32	0.33	1.3	0.53
	SsMYB175	0	0.85	0.85	0	0	0	0	2.85	3.7	1.32	0	2.05	0	0	0	0	0.72	0.97	2.24	1.84	1.98	1.98	1.58	1.42	0.69	0.38	0.28	0.12	0	0	0.09	0	0.3	0	0	0	0	0	0	0	0	0	0.18	1.09	0	0.12	0	0
	SsMYB174	0	0.95	0	0	0	0	0	0	0	1.27	0	0	0	1	0	0	0.07	0.55	0.15	0.61	0.63	0.82	0.55	0.21	0.26	0.21	0.47	0	0	0.09	0.22	0.21	0	0	0	0.18	0	0.53	0	0	0.77	0.24	0	0.31	0	0	0	0
	SsMYB193	0	0	0.13	0	0	0	0	0	0	0	0	0	1.53	0	0	0	0	0	0	0	0.03	0.03	0	0.11	0	0.1	0.09	0	0.02	0	0	0.04	0.04	0	0	0.04	0	0	0.06	0	0	0	0	0	0.11	0	0	0
	SsMYB22	0.73	0.58	0.24	0.19	0	0.82	0.46	1.77	1.1	1.37	0	0	0	0.3	0.14	0.13	0.31	1.07	2.22	3.29	2.14	1.27	0.72	0.51	0.33	0.2	0.16	0.07	0.06	0.1	0.08	0	0	0	0	0	0	0	0	0.02	0	0.07	0.03	0	0.06	0.24	0	0.02
	SsMYB2	0	0	0	0	0	0	0	0	0	0	0	0	0	0	0	0	0.01	0	0	0	0	0	0	0	0	0	0	0	0	0	0	0	0	0	0	0	0	0	0	0	0	0	0	0	0	0	0	0
	SsMYB21	0.26	0.48	0.84	0	0	0.24	0.8	1.19	0.43	1.17	0	0.48	0.59	0.36	1.02	0.13	0.31	0.62	0.63	0.44	0.29	0.13	0.07	0.1	0.07	0.12	0.09	0.04	0.07	0.15	0.18	0.22	0.13	0.37	0.73	0.19	0.37	0.5	1.23	1.36	1.37	0.99	0.43	0.39	0.1	0.32	0.59	1.15
	SsMYB20	0.63	0.73	0.54	0.21	0.11	2.36	3.25	0.15	0.36	0.27	0	0	0	0.05	0	0	0.26	0.3	0.15	0.09	0.04	0.05	0.06	0.03	0.03	0.04	0.04	0.05	0.05	0.04	0.05	0.07	0.5	0.22	0.04	0.11	0	0.02	0.02	0.01	0.01	0.13	0.05	0.09	0.16	0.99	0.01	0.04
	SsMYB61	0	0	0	0	0	0	0	0	0	0.38	0	1.21	1.48	0	0.3	1.21	0.11	0.06	0.39	0.26	0.09	0.02	0.04	0.02	0.03	0.02	0.07	0.03	0.09	0.09	0.1	0	0.1	0.09	0	0	0	0	0	0	0	0	0	0	0	0	0	0
	SsMYB67	0.36	0.42	0.63	0.17	0.17	0	0.12	0.87	1.6	1.48	1.35	0	0	0.35	0.1	0.05	0.54	0.42	0.48	0.38	0.29	0.21	0.17	0.11	0.15	0.09	0.09	0.03	0.04	0.09	0.04	0.2	0.14	0.03	0.15	0.02	0.01	0.02	0	0.05	0.09	0.1	0.11	0.02	0.1	0.16	0.04	0.08
	SsMYB90	2.9	1.74	1.4	1.03	0.36	0.39	0.65	4.29	4.03	4.47	2.58	0.23	0.56	1.61	0.61	1.16	2.86	2.37	2.35	2.89	2.49	2.37	1.67	0.85	1.07	0.61	0.59	0.33	0.31	0.39	0.39	0.34	0.45	0.21	0.32	0.21	0.05	0.12	0.24	0.31	0.14	0.36	0.51	0.38	0.24	0.24	0.11	0.1
	SsMYB197	3.51	6.68	3.02	2.35	2.59	7.44	9.71	0.99	2.61	3	0	0	1.63	0	4.59	2.08	0.12	0.07	0	0.08	0	0.04	0	0	0.1	0.03	0	0	0	0.1	0.1	3.78	7.65	0.67	1.99	2.25	0.82	0.8	1.52	5.01	3.25	8.74	6.2	3.04	2.4	32.6	1.4	0.83
	SsMYB200	1.83	2.56	0.74	2.58	1.43	9.31	11.58	1.31	1.72	0	0	0	1.82	0.23	4.77	4.22	0.16	0.1	0.06	0.02	0.04	0.07	0.02	0.03	0.02	0.12	0.07	0.14	0.12	0	0.09	1.54	9.05	0.93	2.1	1.46	1.6	1.28	0.79	1.89	4.33	9.39	9.26	4.14	3.74	96.28	1.27	2.26
	SsMYB201	3.58	1.9	2.5	0	0.74	6.5	4.23	1.45	1.91	2.52	0	0.69	0	0	2.7	1.19	0	0.06	0	0.09	0.01	0.03	0	0.06	0	0.02	0.03	0.02	0.02	0.01	0.05	3.56	7.28	0.56	1.71	1.94	0.94	2.68	2.54	3.88	3.89	6.76	5.65	3.98	3.06	3.39	1.92	3.15
G2	SsMYB33	0	0	0	0	0	0	0	0	0	0	0	0	0	0	0	0	0	0	0	0	0.07	0	0	0	0	0	0	0.01	0	0.02	0.02	0	0	0	0	0	0	0	0	0	0	0	0	0	0	0	0	0
	SsMYB35	0	0	0.81	1.04	0	0	0	0	0	0	2.7	0	0	3.12	1	0	0.42	0.81	1.08	1.51	1.13	0.38	0.44	0.03	0	0.01	0	0	0	0	0.09	0	0	0	0	0	0	0	0	0	0	0	0	0	0	0	0	0
	SsMYB142	5.12	3.22	2.19	2.28	0.91	0.79	1.78	1.16	2.2	3.72	0	0	0.82	0	0.57	0.28	0.12	0.76	1.8	2.31	2.31	1.39	1.56	1.38	0.3	0.19	0.71	0.62	2.13	1.28	3.05	0	0.29	0.06	0.26	3.32	0.68	1.55	0.59	0	0	0.1	0	0.07	0	0.72	2.04	1.33
	SsMYB158	27.29	16.92	9.74	25.98	24.25	15.73	13.07	21.96	15.58	21.51	12.52	11.92	0	10.74	8.68	1.81	0.84	5.85	16.82	26.2	25.01	22.83	21.05	17.27	6.27	5.09	6.75	8.83	11.76	10.27	18.65	0.11	0.72	0.27	1.42	12.26	6.87	3.76	3.27	0.51	0.15	0.45	0	0	0.24	5.42	7.12	5.67
	SsMYB8	0	0	0	0	0	0	0	0	0	0	0	5.3	4.3	0	0.33	0.23	0	0	0	0	0	0	0	0.02	0	0	0.02	0	0	0	0	0	0	0	0	0	0	0	0	0	0	0	0	0	0	0	0	0
	SsMYB34	0.03	0	0	0	0.09	0.02	0	0	0	0	0	0	0	0	0	0	0.01	0.02	0.04	0.03	0.08	0.04	0.06	0.09	0.06	0.05	0.08	0.07	0.07	0.07	0.06	0	0.01	0	0.03	0	0.03	0.04	0.03	0.03	0	0	0	0	0.01	0.01	0.02	0
	SsMYB49	0	0	0	0	0	0	0	0	0	0	0	0	0	0	0	0	0	0.09	0	0.02	0.02	0	0.02	0	0	0.02	0.02	0.02	0	0.07	0.05	0	0	0.11	0	0	0	0	0	0	0	0	0	0	0	0	0	0
	SsMYB99	0	2.76	2.17	1.23	0	1.11	0.3	16.15	6.48	9.44	14.93	19.25	4.2	26.94	18.11	6.91	5.5	6.38	9.26	13.53	7	3.95	1.63	1.22	1.01	0.97	0.83	0.47	0.3	0.31	0.36	1.22	1.7	0.21	0.2	0.25	0	0.24	0	0.14	0.42	1.14	1.5	1.24	0.29	0.06	0	0.19
	SsMYB106	0	0.81	0.35	0	0	0	0	6.78	5.78	4.36	10.26	4.95	1.68	4.97	3.75	1.46	0.97	1.07	1.87	2.06	1.25	0.65	0.39	0.28	0.06	0.12	0.17	0.25	0.17	0.2	0.13	0.48	0.26	0	0	0.08	0	0	0.06	0	0	0.05	0.44	0.21	0	0	0	0
	SsMYB105	1.71	0.69	2.09	1.24	0	0	0	10	11.3	10.83	20.07	13.68	8.28	10.88	9.31	3.23	2.78	3.17	5.98	6.69	4.46	2.15	0.82	0.56	0.32	0.21	0.34	0.2	0.12	0.12	0.17	0.53	0	0.23	0	0.23	0	0	0	0	0.21	0.31	0.55	0.3	0.29	0	0.06	0.13
	SsMYB111	1.25	0.6	1.63	0	0	0	0	3.86	8.17	5.51	18.34	6.19	1.26	11.54	8.83	3.54	1.05	1.4	2.47	2.64	2.02	0.86	0.25	0.21	0.04	0.17	0.21	0.12	0.05	0.18	0.11	0.85	0.29	0	0	0	0	0	0.37	0	0	0.49	0.12	1.06	0	0.45	0	0.05
G3	SsMYB3	0	0	0	0	0	0	0	11.42	11.79	10.25	0	0	0	0.67	0	0	2.12	9.04	16.51	9.56	3.1	0.82	0.25	0.1	0	0.01	0.01	0	0.01	0	0	0	0	0	0	0	0	0	0	0	0	0	0	0	0	0	0	0
	SsMYB29	1.72	3.57	5.69	0.59	0	0.14	0	28.28	28.69	32.14	0	0.56	0	5.09	3.97	0.9	7.02	20.79	25.24	19.46	18.33	15.51	12.76	9.1	6.02	4.39	2.11	1.54	0.67	0.37	0.13	0	0	0	0.07	0.08	0.14	0.32	0.44	0.08	0.36	0.06	0	0	0	0.04	0.05	0.33
	SsMYB15	0	0	0.44	0	0	0	0	16.68	18.29	14.43	3.99	0	0	1.16	0.13	0	4.16	19.85	35.3	19.27	6.09	1.7	0.39	0.13	0.07	0.03	0	0	0	0	0.02	0	0	0	0	0	0	0	0	0	0	0	0	0	0	0	0	0
	SsMYB43	5.1	7.92	10.72	1.46	0	0.11	0.12	56.02	62.03	62.08	9.77	3.53	0.53	16.31	14.48	5.35	16.02	55.15	69.48	53.48	52.91	45.31	32.57	25.74	16.21	11.59	6.25	4.33	2.11	1.06	0.59	0.08	0.12	0.04	0.6	0.04	0.05	0.4	0.33	0.77	0.4	0.28	0.24	0.04	0.05	0	0.29	0.5
	SsMYB40	0	0	0.32	0	0	0	0	4.75	3.5	4.48	2.74	0.63	0	3.53	1.21	1.31	0.75	2.47	4.38	2.05	0.46	0.07	0.05	0.04	0.01	0	0	0	0.01	0	0	0	0	0	0	0	0.03	0	0	0	0	0	0	0	0	0	0	0
	SsMYB60	0	0	0	0	0	0	0	2.51	1.97	1.97	0.63	0	0	0.3	0	0	3.15	4.72	0.91	0.08	0.03	0.01	0	0	0	0	0	0.03	0.02	0.01	0	0	0	0	0	0	0	0	0	0	0	0	0	0	0	0	0	0
	SsMYB62	5.32	9.3	8.09	12.47	3.68	8.75	3.85	62.3	67.34	65.13	16.62	77.62	90.5	45.71	57.01	43.57	33.99	76.81	131.58	99.95	80.7	56.07	43.02	33.72	19.9	11.37	9.89	8.21	6.54	6.24	4.72	0.73	1.22	0.94	0.83	2.43	3.53	2.69	0.82	1.88	1.72	1.44	0.89	0.59	0.91	6.83	2.85	2.05
	SsMYB65	0.09	0.2	0.49	0.53	0	0.07	0	27.41	32.56	27.86	11.04	2.89	0	21.64	6.66	9.92	8.38	27.28	41.59	14.05	3.46	2.27	1.09	0.56	0.18	0.05	0.07	0.06	0.01	0.02	0.05	0	0	0	0	0.08	0	0	0	0.01	0	0.03	0.04	0	0	0	0	0
	SsMYB78	0.13	0	1.07	0	0	0	0	55.9	49.72	57.69	23.73	3.59	0	57.04	11.79	21.89	12.4	41.4	58.08	22.61	5.92	3.08	2.04	1.12	0.21	0.06	0.03	0.02	0.01	0.03	0.04	0	0	0	0	0	0	0	0	0	0	0	0.06	0	0	0	0	0
	SsMYB68	0.79	0.98	5.15	0	0	0	0.19	8.42	16.96	13.45	0	5.94	0.92	1.91	0.61	2.23	0.37	0.58	0.89	1.16	2.6	2.76	1.75	0.65	0.07	0.11	0.1	0.04	0	0	0	0	0.24	0	0.11	0	0.09	0.27	0	0	0.28	0	0	0	0.1	0	0.11	0.33
	SsMYB79	13.91	14.66	27.3	4.4	2.23	1.3	0.99	92.82	107.69	99.95	27.97	34.15	9.99	20.93	20.09	25.21	8.11	17.12	28.08	42.34	67.51	60.91	39.82	20.16	8.79	3.25	2.37	1.36	1.05	0.95	0.93	0.69	0.42	0.54	0.55	0.71	1.13	0.62	1.46	1.27	1.27	1.48	0.46	0.11	0.2	26.44	0.84	0.88
	SsMYB91	0.91	1.1	2.4	0	0	0	0	9.49	4.97	6.29	0	2.7	0	1.2	0	1.81	1.06	3.48	4.12	4.36	5.92	5.67	3.06	2.24	0.36	0.13	0.06	0.08	0.06	0.05	0.03	0	0	0.23	0	0.36	0	0	0	0.07	0	0	0	0	0	8.01	0.12	0.03
	SsMYB92	0.76	0.13	0	0	0	0	0	2.23	5.27	0	0	0	0	1.38	0	0	0.47	1.53	0	0	0	0	0	0	0	0.27	0.06	0.16	0.06	0.07	0.04	0	0.12	0	0.1	0	0	0	0.32	0.3	0	0	0.13	0	0	0	0.19	0
	SsMYB72	0	0	0	0	0	0	0	0	0	0	0	0	0	0	0	0	0	0	0	0	0	0	0	0	0	0	0	0	0	0	0	0	0	0	0	0	0	0	0	0	0	0	0	0	0	0	0	0
	SsMYB82	0	0	0	0	0	0	0	0	2.69	0.75	0	1.2	0	0.5	1.3	6.82	0.04	0.1	0	0	0	0	0	0	0	0	0	0	0	0	0	0	0	0	0.09	0	0	0	0.06	0	0	0	0	0	0	0	0	0
	SsMYB83	0	0	0	0	0	0	0	0	0	0	0	0	0	0	0	0	0	0	0	0	0	0	0	0	0	0	0	0	0	0	0	0	0	0	0	0	0	0	0	0	0	0	0	0	0	0	0	0
	SsMYB126	0.16	0.36	0.13	0	0	0.09	0	3.09	2.14	1.79	17.91	1.73	2.46	3.35	1.7	1.35	6.8	7.54	6.97	5.61	5.1	4.54	2.76	1.97	1.4	0.73	0.46	0.47	0.22	0.22	0.16	0.03	0	0	0.12	0	0.13	0.13	0	0.02	0.05	0.05	0.02	0	0	0.66	0.07	0
	SsMYB107	0.23	0.26	0.07	0.28	0	0	0	0.61	0.58	1.01	3.01	1.08	0	3.09	0.76	0.11	0.92	1.75	2	1.3	0.7	0.34	0.12	0.14	0.09	0.07	0.11	0.13	0.08	0.15	0.14	0	0.02	0	0.1	0.12	0.48	0.25	0.14	0.03	0.1	0.06	0.02	0	0	0.03	0.25	0.08
	SsMYB132	0	0	0.16	1.51	0	0	0	0.24	0.35	0.04	1.5	3.78	4.42	0.53	2.18	1.21	2.41	2.32	2.71	2.89	2.56	1.93	1.63	1.01	0.76	0.48	0.42	0.19	0.09	0.17	0.08	0	0	0	0	0.22	0.14	0.03	0	0.08	0	0	0	0	0.06	0.06	0.03	0
	SsMYB133	0	0	0	0	0	0	0	0	0	0.41	0	0	0	0	0	0	0	0	0	0.03	0	0	0	0	0	0	0	0	0	0	0	0	0	0	0	0.06	0	0	0	0	0	0	0	0	0	0	0.02	0
	SsMYB137	0.11	0	0.1	0	0.31	0	0	0.74	0.56	0.22	2.33	0.87	1.29	0.62	0.61	0.61	2.24	2.1	2.09	1.45	1.49	1.25	0.97	0.71	0.54	0.49	0.49	0.37	0.36	0.18	0.1	0	0	0	0	0.13	0.16	0.21	0.04	0.06	0	0	0.02	0	0.03	0.1	0.09	0
	SsMYB104	0	0	0	0	0	0	0	0	0	0	0	0	0	0	0	0	0	0	0	0	0	0	0.01	0	0	0	0	0	0	0	0	0	0	0	0.05	0	0	0	0	0	0	0	0	0	0	0	0	0
	SsMYB136	0	0	0	0	0	0	0	0	0	0	0	0	0	0	0	0	0	0	0	0	0	0	0	0	0	0	0	0	0	0	0	0	0	0	0	0	0	0	0	0	0	0	0	0	0	0	0	0
	SsMYB152	0.67	1.16	2.79	0.64	0	0	0	14.19	13.87	16.25	3.96	14.28	3.56	11	24.1	37.19	0.47	3.63	6.78	9.24	6.7	5.21	3.16	2.21	1.05	0.53	0.43	0.26	0.12	0.07	0.02	0	0	0	0	0	0	0	0	0	0	0	0	0	0	0.08	0	0
	SsMYB162	0	1.14	0.93	0	0	0	0	11.96	8.45	7.11	7.49	6.14	4.66	7.44	10.65	18.34	3.44	6.87	11.24	5.95	4.68	2.02	1.24	0.41	0.27	0.1	0.14	0.05	0	0.1	0.02	0	0.13	0	0.11	0	0.09	0	0	0	0.09	0.07	0	0	0	4.11	0.17	0.12
	SsMYB166	2.05	3.43	6.32	0	0.04	0.24	0.01	34.92	19.41	24.37	0	7.19	0.8	6.88	0.45	0.4	1.4	9.71	12.06	8.9	5.81	4.66	3.07	2.62	1.62	0.89	0.4	0.32	0.32	0.28	0.18	0	0.03	0	0.09	0.06	0	0	0.04	0.07	0.05	0.12	0.01	0.09	0.66	0.25	0.21	0.05
G4	SsMYB11	0	0	0	0	0	0	0	0.3	0.25	0.26	0	0.68	0	0	0	0	0	0.02	0	0.01	0	0.03	0	0	0	0	0	0	0	0.05	0	0	0	0	0	0	0	0	0	0	0	0	0	0	0	0	0	0
	SsMYB10	0	0	0	0	0	0	0	0.3	0	0	0	0	0	0.37	0	0	0	0.14	0	0	0.01	0	0	0.01	0	0.01	0	0	0.04	0	0	0	0	0	0	0	0	0	0	0	0	0	0	0	0	0	0	0
	SsMYB18	0	0	0	0	0	0	0.11	0	0	0	0	0	0	0	0	0	0	0	0	0	0	0	0	0	0	0	0	0	0	0	0.01	0.04	0	0.11	0	0.08	0	0.1	0	0	0	0	0.05	0.05	0.03	0	0	0
	SsMYB19	0	0.23	0	0	0	0	0	0	0	0	0	0	0	0	0	0	0	0	0	0	0	0	0	0	0	0	0	0	0	0	0	0	0	0	0	0.06	0	0	0	0	0	0	0	0	0	0.39	0.15	0
	SsMYB31	0	0.76	1.02	0	0	0.5	0.45	0.4	0.52	1.06	2.17	2.29	7.38	0.77	2.41	3.43	0.39	0.94	0.12	1.14	0.86	0.37	0.38	0.17	0.07	0.12	0.16	0.17	0.25	0.36	0.27	0.52	0	0.23	0.52	0.7	0.67	0.81	1.1	0.23	0.42	0.73	0.38	0.31	0.27	0.04	1.19	0.22
	SsMYB32	0	0	0	0	0	0	0	0	0	0	0	0	0	0	0	0	0	0.65	3.7	3.02	0.27	0	0	0.08	0	0	0	0	0	0	0.1	0	0	0	0	0	0	0	0	0.42	0	0	0	0	0	0	0	0
	SsMYB37	0	0	0	0	0	0	0	1.27	0	0.42	0	0	0	0	0	0	0.23	0.08	0	0	0	0	0	0	0	0	0	0	0	0	0.01	0	0	0	0	0	0	0	0	0	0	0	0	0	0	0	0	0
	SsMYB42	0	0	0	0	0	0	0	0	0	0	0	0	0	0	0	0	0	0.01	0.01	0	0	0	0	0	0	0	0.1	0.01	0.06	0.01	0.06	0	0	0	0	0	0	0	0	0	0	0	0	0	0	0	0	0.06
	SsMYB41	0	0	0	1.8	0	0	0	0.61	0	0	0	0	0	0	0	0	0.06	0.01	0	0.06	0.02	0	0.04	0	0	0	0.03	0.12	0	0	0.02	0	0	0	0	0	0	0	0	0	0	0	0	0	0	0	0	0
	SsMYB63	0.39	0.45	0.36	0	0	0	0	5.28	3.54	2.75	1.2	2.95	4.5	3.06	2.78	5.03	3.89	8.02	9.48	3.21	1.56	0.64	0.76	0.75	0.83	1.37	1.17	0.99	1.18	1.48	1.23	0.12	0.13	0.07	0.09	0.23	0.09	0.43	0.59	0.16	0.09	0.07	0	0	0.2	0	0.4	0.34
	SsMYB161	0.2	0.65	1.54	1.14	0	0.41	0	4.15	6.05	4.9	21.21	6.72	1.02	6.35	2.48	0.29	5.92	13.69	21.9	8.88	0.83	0.42	0.35	0.51	0.4	0.54	0.48	0.91	1.13	1.63	2.78	0.17	0.24	0.05	0.3	0.06	0.69	0.86	0.56	0.37	0.45	0.05	0.14	0.14	0.07	0.57	0.15	0.39
	SsMYB190	0.97	0.18	0.54	0	0	0	0	6.2	3.9	4.65	7.83	7.18	0	3.81	1.51	0.4	6.05	9.97	15.93	6.34	0.74	0.53	0.41	0.42	0.38	0.65	0.72	1.1	1.24	1.58	2.16	0.31	0	0.06	0.18	0.12	0	0.08	0.18	0	0	0	0.09	0.1	0	0.37	0	0.2
	SsMYB84	0.32	0.49	0.74	0	0	0	0	1.29	1.66	1.45	0	5.35	15.68	1.09	6.95	6.98	0.02	0.25	0.5	0.46	0.33	0.41	0.4	0.78	0.65	0.74	0.33	0.27	0.27	0.45	0.52	0.84	0.65	0	0.51	0.23	0.68	0.59	1.81	1.43	1.7	0.65	0.81	1.23	0.69	0.42	0.86	1.22
	SsMYB96	0.88	0.63	0	1.2	0	0.32	0	0.63	1.73	0.77	0	6.57	10.7	2.22	8.53	2.33	0.02	0.12	0.54	0.46	0.64	0.88	0.68	0.36	0.5	0.36	0.26	0.27	0.36	0.2	0.23	0.53	0.18	0.28	0.88	0.08	1.32	0.7	2.41	2.05	1.74	1.48	0.69	0.55	0	0.08	0.83	2.53
	SsMYB76	0	0	0	0	0	0	0	0	0	0	0	0	0	0	0	0	0	0	0	0	0	0	0	0	0	0	0	0	0	0	0	0	0	0	0	0	0	0	0	0	0	0	0	0	0	0	0	0
	SsMYB77	0.24	0	0	0.97	0	0	0	3.1	1.85	3.49	2.11	6.78	3.39	3.49	5.91	5.26	1.99	4.84	6.7	2.06	0.46	0.44	0.34	0.38	0.3	0.82	0.47	0.64	0.67	0.56	0.6	0	0.08	0	0	0.21	0.19	0.42	0.26	0.11	0	0.09	0	0	0.09	0.15	0.16	0
	SsMYB101	0	0	0	0	0	0	0	0	0	0	0	0	0	0	0	0	0	0	0	0	0	0.01	0	0	0	0	0	0	0	0	0.01	0	0	0	0	0	0	0	0	0	0	0	0	0	0	0	0	0
	SsMYB110	0	0	0	0	0	0	0	0	0	0	0	0	0	0	0	0	0	0	0	0	0	0	0	0	0	0	0	0	0.01	0	0	0	0	0	0	0	0	0	0	0	0	0	0	0	0	0	0	0
	SsMYB118	0	0	0	0	0	0.18	0	0	0	0	0	0	0	1.03	0.37	0	0.02	0.06	0.05	0.19	0.04	0	0.02	0	0.05	0.03	0.06	0.02	0.03	0.04	0.14	0.06	0	0	0	0	0	0	0	0.09	0	0	0	0	0	0.18	0.07	0
	SsMYB134	0	0	0	0	0	0	0	0	0	0	0	0	0	0.21	0	0	0.08	0.11	0.17	0.11	0.12	0.13	0.12	0.05	0	0.06	0.08	0.02	0.04	0.11	0.24	0	0	0	0.08	0	0.09	0	0.08	0.12	0	0	0	0	0	0	0	0.23
	SsMYB120	0	0.17	0	0	0	0	0	0.79	0.34	0.75	0	0	0	0	0	0	1.32	0.28	0.01	0.01	0	0	0	0	0	0.01	0.01	0	0.01	0.02	0.02	0	0	0	0	0	0	0	0	0	0	0	0	0	0	0	0	0
	SsMYB143	0	0	0	0	0	0	0	0.23	2.44	1.22	0	0	0	0	0	0	0.43	2.97	2.82	2.45	0.35	0	0	0	0	0	0	0	0	0	0	0	0	0	0	0	0	0	0	0	0	0	0	0	0	0	0	0.04
G5	SsMYB4	1.38	2.13	3.1	11.28	0	0.57	0.26	8.16	1.65	7.72	9.36	1.97	0	2.8	2.12	0	2.75	3.98	3.85	5.03	4.32	4.48	3.38	3.07	0.88	0.52	0.33	0.3	0.48	0.19	0.15	0	0.08	0.18	0.44	0.15	0.8	0.53	0.42	0.21	0.31	0.7	0.12	0	0.64	0.38	0.41	0.75
	SsMYB30	3.26	2.77	2.47	0	0	2.53	0	3.22	3.31	4.64	3.67	0	0	0	0	0	27.45	20.41	15.36	9.43	7.99	8.29	10.76	7.32	7.18	7.71	6.63	7.57	7.01	7.02	5.99	0	0.39	0.56	0.42	0	0.09	0.47	0.69	0.91	1.53	0.44	0.37	0	0.92	0.25	0.78	0.72
	SsMYB140	0	0.9	0.82	1.88	0	0.48	0	0.94	2.65	1	0	0	0	0	0	0	0.45	1.38	3.15	5.36	4.84	3.79	3.55	2.36	1.16	0.48	0.36	0.24	0.21	0.11	0.14	0	0.16	0	0	0	0.11	0.1	0	0	0.11	0.09	0	0	0.09	0	0.14	0
	SsMYB149	0	0	0	0	0	0	0	0	0	0	0	0	0	0	0	0	0	0.02	0	0	0	0	0	0.01	0	0	0	0	0	0	0	0	0	0	0	0	0	0	0	0	0	0	0	0	0	0	0	0
	SsMYB53	0.25	0	0	0	0	0	0	0.59	0	0	0	2.13	0	0	0	0	0	0	0	0	0	0	0	0	0	0	0	0	0	0	0	0	0	0	0	0	0	0	0	0.17	0	0	0	0	0.03	0	0	0
	SsMYB150	0.88	0	0.51	0	0	0	0.24	2.67	0.9	3.43	0	0	0	0	0	0	0.28	0.84	1.95	3.39	2.8	2.39	1.47	1.07	0.56	0.4	0.18	0.08	0	0.11	0.06	0	0.09	0	0.25	0	0	0	0.11	0.11	0	0.11	0.32	0	0.09	0.11	0	0
	SsMYB154	2.64	3.05	0.81	0	0	1.86	0	9.75	7.83	8.47	0	0	0	0	0	0	1.01	3.22	7.73	11.47	11.07	12.33	7.84	5.49	2.66	1.06	0.79	0.75	0.15	0.44	0.33	0.45	0.2	0.16	0.01	0.32	0.24	0.47	0	0.22	1.09	0.2	0	0.26	0.52	0.11	0	0
	SsMYB156	0	0	0	0	0	0	0	0	0	0	0	0	0	0	0	0	0	0.03	0.06	0.03	0	0	0	0	0	0	0	0	0	0	0.01	0	0	0	0	0	0	0	0	0	0	0	0	0	0	0	0	0
	SsMYB44	0	0	0	1.15	1.55	0	1.24	0	0	0	0	0	0	1.02	0.93	0	2.45	0.53	2.09	3.24	2.05	2.76	0	1.82	1	0.69	1.56	0	0.69	0	0	0.48	0.25	0.55	0.72	0.67	0.52	0.17	0.42	0.58	0	0.62	0.44	0.38	0.92	0.25	0.39	0.48
	SsMYB26	1.43	1.56	2.99	2.38	0	0	0	4.22	3.3	3.81	0	0	0	0	0	0	0.52	0.98	1.21	1.33	1.16	1.27	1.18	1.09	0.6	0.22	0.14	0.04	0.21	0.14	0.43	0	0.16	0	0.18	0.25	0	0.58	0.67	0.33	0	0.15	0.05	0.12	0.46	0.13	0.16	0.28
	SsMYB122	0.45	1.67	1.8	0	0	0.25	0	12.1	12.88	10.83	0	0	0	0	0	0	0.35	4.84	15.8	49.99	21.14	2.95	0.72	0.36	0.34	0.16	0.13	0.09	0.1	0.1	0	0	0	0	0	0	0.09	0	0	0	0	0	0.12	0	0	0.07	0	0.08
	SsMYB170	0	0	0	0	0	0	0	0	0	0	0	0	0	0	0	0	0	0	0	0	0	0	0	0	0	0	0.01	0	0.02	0.03	0.14	0.21	0	0	0.14	0	0.32	0.13	0.15	0	0.11	0.23	0	0	0	0.08	0.09	0.15
	SsMYB182	0.81	0.25	0.6	0	0	0	0	4.08	2.92	4.34	0	20.09	0	0.25	2.9	0	0.02	0.51	1.05	3.44	1.58	0.47	0.23	0.12	0.06	0.1	0.04	0.08	0.06	0.05	0.05	0	0	0	0	0	0	0	0	0	0	0	0	0	0	0.46	0	0
	SsMYB188	0	0	0	0	0	0	0.31	0	0	0	0	0	0	0	0	0	0	0	0	0.01	0.02	0.04	0.04	0.02	0	0.05	0	0.03	0.02	0.01	0	0	0	0	0	0.22	0.11	0	0.22	0.39	0	0.12	0	0	0	0	0.34	0.15
	SsMYB194	0	0	0	0	0	0	0.31	0	0	0.39	0	0	0	0	0	0	0	0	0	0.01	0.02	0	0.02	0	0	0	0	0.01	0.05	0.01	0	0	0.1	0	0.14	0.68	0.27	1.28	0.58	1.07	0.45	0.36	0	0	0	0.16	0.88	0.72
	SsMYB144	3.49	4.76	3	2.48	2.57	6.86	5.43	3.03	3.82	3.11	0.47	0	0	0.06	0	0	1.77	5.1	4.65	2.25	1.77	1.57	1.32	1.64	1.76	1.89	1.91	1.91	1.99	2.32	2.46	2.36	4.07	4.6	5.99	7.96	6.74	5.86	4.64	4.18	3.25	1.52	3.13	2.75	4.72	5.88	7.57	2.5
	SsMYB189	0.04	0.02	0.06	0	0	0	0	0.13	0.2	0.15	0	0.23	0.09	0	0.11	0	0.07	0.06	0.05	0.14	0.07	0.03	0.02	0.03	0.02	0.01	0.01	0.01	0.01	0.02	0.02	0	0	0.01	0.03	0	0	0.02	0	0	0	0	0	0	0	0.01	0	0
G6	SsMYB25	1.67	1.9	1.63	1.01	0.73	2.15	1.8	0.99	0.93	0.97	0.51	0.94	1.41	0.46	0.86	1.05	0.35	0.25	0.21	0.27	0.39	0.46	0.62	0.64	0.73	0.72	0.77	0.86	0.91	1.07	1.14	2.17	2.11	1.81	2.28	2.08	1.51	1.55	2.13	2.29	2.39	2.79	2.39	2.38	1.68	0.73	1.58	2.05
	SsMYB7	0	0.03	0	0	0	0	0.05	0	0	0	0.15	0	0	0.14	0.21	0.04	2.21	1.72	1.46	0.84	0.53	0.73	0.44	0.46	0.24	0.3	0.23	0.2	0.19	0.16	0.13	0	0	0	0	0	0	0	0	0	0	0	0	0	0	0	0	0
	SsMYB17	0	0	0	0.16	0	0.04	0.07	0	0	0	1.29	0	0	0.24	0.25	0	1.06	0.76	0.55	0.35	0.22	0.26	0.18	0.17	0.08	0.13	0.13	0.16	0.19	0.19	0.13	0.01	0.02	0.05	0.01	0	0	0	0	0	0	0	0.03	0	0.02	0.01	0.01	0
	SsMYB50	0.56	0	0.51	0.12	0.18	0.43	0.3	0.48	0.32	0.45	0	0.8	0.31	0.25	0.42	0.42	0.34	0.13	0.11	0.1	0.13	0.11	0.12	0.17	0.17	0.19	0.18	0.18	0.22	0.32	0.28	0.49	0.35	0.44	0.59	0.83	0.73	0.52	0.47	0.56	0.9	0.54	0.22	0.18	0.23	0.39	0.66	0.65
	SsMYB56	53.15	40.77	29.51	27.03	24.18	13.59	16.48	69.28	57.43	53.48	33.29	114.17	105.04	17.55	51.19	65.15	15.2	18.29	23.71	28.78	22.79	25.11	21.42	23.81	25.65	29.41	30.9	28.86	24.16	20.88	22.52	38.91	53.66	41.4	42.85	42.65	29.75	26.96	37.32	49.27	50.56	43.2	50.62	27.09	44.67	20.02	44.36	49.52
	SsMYB185	3.39	5.72	4.89	1.58	6.61	6.78	8.68	11.4	8.85	9.67	18.5	21.04	34.31	11.43	14.99	10.4	13.58	11.5	11.99	9.57	5.01	5	4.91	5.81	6.68	9.34	9.63	10.61	10.63	9.72	11.66	7.78	9.8	2.74	4.52	3.33	1.29	2.53	7.05	10.22	9.54	4.42	7.83	9.76	5.97	4.11	3.57	9.7
	SsMYB88	18.18	21.88	13.26	3.48	7.56	6.99	3.71	34.81	25.41	28.22	4.82	59.07	44.96	7.71	36.49	25.59	6.34	8.35	12.5	12.08	8.77	10.13	10.19	8.82	15.74	15.15	15.15	13.74	12.54	11.97	10.75	19.47	38.01	17.5	25.53	19.41	12.74	11.05	11.62	21.66	31.94	28.24	26.77	17.1	25.63	6.85	11.92	18.68
	SsMYB71	29.38	25.5	21.53	10.14	11.65	16.83	14.78	17.83	14.44	15.85	26.6	38.94	47.45	22.01	46.6	58.85	14.31	13.39	10.59	9.35	7.58	9.18	9.93	10.88	11.5	14.85	15.06	14.79	15.54	14.73	15.48	17.43	22.1	11.98	15.15	13.48	10.93	10.99	19.13	23.22	19.7	17.86	22.73	15.3	10.84	20.4	17.26	22.02
	SsMYB114	2.19	0.87	1.29	3.65	6.88	5.9	6.76	0	1.46	1.51	0.62	3.06	4.93	3.03	3.55	1.49	2.5	1.69	1.24	1.33	0.89	0.93	1.41	1.63	1.1	1.18	1.63	1.61	2.03	2.41	2.61	0.42	1.28	0.83	1.87	2.23	1.45	1.61	0.61	0.29	0.56	0.44	0.6	0.56	0.88	3.49	1.39	0.85
	SsMYB130	0.68	0.6	0.39	3.06	3.08	2.02	1.13	1.13	1.89	1.28	0.72	1.4	1.47	0.45	0.21	0.98	0.93	0.67	0.95	0.83	0.81	0.45	0.33	0.38	0.39	0.47	0.29	0.55	0.78	0.61	0.61	0.14	1.31	0.97	1.28	2.24	2.33	1.04	0.61	0.46	0.16	0.19	0.16	0.12	0.66	2.05	0.71	0.67
	SsMYB164	4.74	4.14	6.36	2.99	6.45	12.11	8.65	13.18	8.53	8.54	10.67	14.69	12.43	7.49	6.28	2.91	20.23	11.46	8.77	7.5	5.21	5.07	6.11	5.67	7.63	8.92	9.99	11.63	12.26	12.58	13.16	8.08	10.37	3.22	5.18	2.8	2.03	2.83	5.32	6.11	5.43	4.04	9.49	8.24	2.75	5.14	3.27	5.43
	SsMYB39	3.15	3.09	2.07	2.9	3	3.76	3.24	6.16	5.18	6.54	3.97	6.86	6.27	5.9	5.8	7.16	6.44	5	3.2	3.1	3.51	3.29	3.05	2.98	2.42	2.08	1.92	2.16	2.22	2.34	2.71	3.54	3.01	3.41	5.62	5.88	6.27	7.82	9.5	6.86	6.44	7.64	4.07	4.45	3.45	5.54	6.68	7.04
	SsMYB38	0	0	0	0	0	0	0	0	0	0	0	0	0	0	0	0	0	0	0	0	0	0	0	0	0	0	0	0	0	0	0	0	0	0	0	0	0.03	0.03	0	0	0	0	0	0	0	0	0	0
	SsMYB87	0	0	0	0	0	0	0.1	0.26	0.34	0.16	0.53	0.79	0.49	0.46	0.49	0.19	0.02	0.04	0.01	0.01	0.03	0.01	0.03	0	0.01	0	0	0	0	0.02	0.01	0.1	0.02	0.03	0.18	0.15	0.14	0.13	0.09	0.11	0.36	0.21	0.13	0	0.11	0.26	0.06	0.02
	SsMYB55	0.47	0.35	0.33	0.12	0.48	0.57	0.73	1.1	0.84	1.08	0	2.07	1.63	2.08	1.22	2.08	0.94	0.42	0.17	0.16	0.16	0.12	0.13	0.16	0.06	0.08	0.08	0.08	0.09	0.07	0.17	0.26	0.26	0.21	0.64	0.22	0.38	0.61	1.29	0.51	0.93	0.72	0.5	0.53	0.26	1.35	0.68	0.52
	SsMYB74	3.65	2.47	2.03	3.13	2.42	1.12	1.07	1.76	0.9	1.36	1.8	1.57	1.51	0.85	1.01	1.28	0.76	0.59	0.57	0.71	0.72	0.84	0.87	0.92	1.47	1.12	1.16	1.08	0.88	0.87	0.77	2.33	2.07	1.6	2.29	1.84	2.2	2.02	1.66	1.96	2.31	2.36	1.41	2.11	2.5	1.04	2.77	3.06
G7	SsMYB12	0	0	0	0	0	0	0	0	0	0	0	0	0	0	0	0	0	0	0	0	0	0	0	0	0	0	0	0	0	0	0	0	0	0	0	0	0	0	0	0	0	0	0	0	0	0	0	0
	SsMYB13	0	0	0	0	0	0	0	0	0	0	0	0	0	0	0	0	0	0	0	0.01	0	0	0.01	0	0	0	0	0	0	0	0	0	0	0	0	0	0	0	0	0	0	0	0	0	0	0	0	0
	SsMYB97	1.75	1.88	1	0.42	1	1.7	1.92	1.84	3.05	2.27	3.81	2.54	2.38	2.23	2.23	2.26	2.38	1.61	1.18	1.02	1.04	0.99	1.01	0.97	0.83	0.73	0.9	0.88	0.89	0.98	1.24	2.05	1.84	1.5	2.16	1.89	2.15	2.09	3.06	2.39	2.56	2.53	1.64	2.53	1.34	4.59	1.95	2.15
	SsMYB73	0.15	0	0.18	0	0	0.4	0.32	1.17	1.52	0.84	0	0	0	0.9	0	0.34	5.05	1.21	0.23	0.31	0.22	0.18	0.1	0.08	0.09	0.05	0.07	0.09	0.09	0.12	0.09	0	0.04	0.04	0.01	0.09	0.14	0.05	0.02	0.05	0	0.04	0.04	0.02	0	0	0.14	0.11
	SsMYB85	0	0	0	0	0	0	0	1.23	1.11	1.08	0.69	0	0	1.19	0	0	2.32	0.4	0.08	0.04	0.01	0.03	0.03	0.02	0	0.02	0.02	0.02	0.01	0.02	0.04	0	0	0	0	0.02	0	0	0	0	0	0	0.1	0	0	0	0.07	0
	SsMYB163	0.22	0.25	0.12	0.14	0.13	0.25	0.09	0.44	0.66	0.47	0.19	0.44	0.35	0.3	0.62	0.29	0.36	0.13	0.25	0.41	0.4	0.37	0.44	0.39	0.29	0.21	0.17	0.11	0.12	0.08	0.11	0.12	0.2	0.09	0.18	0.13	0.29	0.37	0.32	0.24	0.23	0.28	0.14	0.19	0.09	0.59	0.49	0.39
	SsMYB171	0.5	0.17	0	0.26	0	0.59	0.24	0	0	0.1	0	0.25	0.44	0	0.22	0.17	0.05	0.07	0.02	0.04	0.07	0.05	0.09	0.07	0.08	0.08	0.05	0.02	0.04	0.03	0.08	0.17	0.22	0.05	0.67	0.19	0.22	0.41	0.59	0.44	0.38	0.44	0.33	0.24	0.19	0.22	0.58	0.41
	SsMYB186	0	0.07	0.1	0	0	0.07	0.18	0.91	0.84	0.56	0.87	0	0.44	0.26	0	0	1	0.34	0.12	0.06	0.05	0.01	0.02	0.02	0.02	0.02	0.02	0.06	0.02	0.04	0.03	0.02	0.04	0	0.04	0.03	0.03	0	0	0	0.05	0.04	0	0.02	0.01	0.05	0.03	0.04
	SsMYB45	0.23	0.68	0.48	0.19	0	1.72	2.06	1.69	2.1	1.29	0.58	0.75	1.08	1.15	2.45	1.82	4.74	2.7	1.35	0.88	0.86	0.6	0.5	0.52	0.47	0.48	0.61	0.65	0.77	0.76	0.89	0.26	0.31	0.47	0.6	1.15	1.71	1.6	1.21	0.7	0.47	0.46	0.21	0.22	0.19	0.56	1.42	0.64
	SsMYB46	0.77	0.61	0.71	0.53	0.36	3.21	2.1	1.42	1.22	2.18	0	1.15	0.75	3.4	4.18	5.14	5.39	2.99	1.77	1.12	0.92	0.89	1.05	0.85	0.85	0.74	0.77	0.91	1.03	1.03	1.36	0.75	0.61	0.57	1.1	1.24	1.13	1.89	1.7	2.01	1.76	1.27	0.93	0.99	0.42	0.46	1.69	2.71
	SsMYB102	0.05	0.05	0	0	0	0.14	0.05	0.55	0.32	0.33	0	0	0	0.14	0	0.05	0.36	0.24	0.08	0.05	0.09	0.04	0.08	0.05	0.05	0.03	0.02	0.01	0.01	0.01	0.01	0.06	0.02	0.04	0.1	0	0.02	0.16	0.12	0	0.08	0.11	0.13	0	0	0.05	0.06	0.15
G8
G9	SsMYB27	5.5	7.94	5.16	2.08	0	2.31	1.52	9.99	5.21	9.98	1.08	7.97	4.06	1.48	11.3	11.62	0.07	0.86	2.12	6.09	3.67	2.1	2.4	2.6	2.46	2.63	2.19	2.5	2.67	2.79	3.51	5.93	5.33	5.46	4.93	3.6	4.36	6.23	6.76	5.51	7.98	6.43	7.72	7.05	6.41	4.75	6.31	6.12
	SsMYB9	6.93	8.3	7.66	2.71	3.22	2.83	2.95	10.81	10.8	10.87	0.99	19.27	13.43	4.45	15.21	14.62	0.04	1.03	2.17	7.08	4.37	2.81	2.58	3.04	3.05	3.21	2.95	3.18	3.36	3.3	4.46	6.12	7.03	4.96	6.75	6.36	4.68	8.64	6.5	5.88	6.53	7.69	7.21	6.5	4.9	2.8	6.56	5.16
	SsMYB36	2.96	2.49	2.4	1.17	2.19	3.77	1.13	10.04	6.74	6.83	1.81	8.24	5.75	1.11	12.32	10.98	1.94	3.46	8.14	11.28	5.11	4.38	3.16	2.91	2.31	3.58	3.55	3.66	3.07	3.98	5.17	1.07	2.7	1.1	1.02	1.3	2.78	1.48	1.37	1.52	1.14	1.32	0.74	0.78	1.01	0.97	1.52	2.16
	SsMYB57	4.13	7.44	2.69	3.78	3.77	2.39	2.24	8.41	7.8	9.34	19.36	15.92	12.86	7.85	5.89	4.31	6.59	4.92	3.33	2.88	3.68	4.36	4.54	4.89	3.06	2.54	2.39	2.27	2.14	2.65	2.52	2.01	1.91	2.3	5.74	4.19	8.09	10.4	7.48	7.32	7.97	6.22	2.78	3.06	3.62	5.24	10.77	6.1
	SsMYB59	0	0	0	0	0	0	0	0	0	0	0	0	0	0	0	0	0	0.01	0.01	0	0	0	0	0	0	0	0	0	0	0	0	0	0	0	0	0	0	0	0	0	0	0	0	0	0	0	0	0
	SsMYB86	0	0	0	0	0	0	0	0	0	0	0	0	0	0	0	0	0	0	0	0	0	0	0	0	0	0	0	0	0	0	0	0	0	0	0	0	0	0	0	0	0	0	0	0	0	0	0	0
	SsMYB66	0	0.39	0	0	2.09	0	0	0	0	0	0	0	2.36	0	0.45	0	0.03	0.08	0.21	0.23	0.28	0.35	0.18	0.06	0.11	0	0.04	0.08	0.09	0.03	0.09	0.13	0	0	0	0	0	0.39	0	0	0	0.17	0	0	0.16	0.78	0	0
	SsMYB69	0	0	0	0	0	0	0	0	0	0	0	0	0	0	0	0	0	0	0	0	0	0	0	0	0	0	0	0	0	0	0	0	0	0	0	0	0	0	0	0	0	0	0	0	0	0	0	0
	SsMYB93	0	0	0	0	0	0	0	0.33	0	0.28	0	0	0	1.21	0.58	0	0.06	0.04	0.07	0.07	0.04	0.01	0.03	0	0.01	0.02	0	0	0	0	0	0	0	0	0	0	0	0	0	0	0	0	0	0	0	0	0	0
	SsMYB80	0	0	0	0	0	0	0	0	0	0.29	0	0	0	0.26	0	0	0.13	0	0.09	0.03	0.02	0	0.02	0.01	0	0	0	0	0	0	0.01	0	0	0	0	0	0	0	0	0.1	0	0	0	0	0	0	0	0
	SsMYB70	0	0	0	0	0	0	0	0	0	0	0	0	0	0	0	0	0	0	0	0	0	0	0	0	0	0	0	0	0	0	0	0	0	0	0	0	0	0	0	0	0	0	0	0	0	0	0	0
	SsMYB103	0	0	0	2.3	0	1.18	0	19.42	19.11	16.42	192.87	21.97	8.85	63.55	28.27	5.12	204.4	87.5	49.46	37.53	25.46	16.27	12.41	11.91	9.81	7.51	6.58	3.28	2.04	1.98	1.36	0	0	0	0	0	0.12	0	0	0	0	0	0	0.11	0	0	0.32	0.09
	SsMYB196	0	0.9	0	1.6	0	1.31	0.22	3.9	1.67	1.68	41.9	8.38	6.55	18.31	13.05	8.08	6.43	6.71	10.33	6.83	3.74	3.54	2.69	1.6	1.66	0.55	0.84	0.81	0.93	0.89	1.33	0	0	0	0	0	0	0	0	0	0	0	0	0	0	1.87	0	0
	SsMYB199	3.96	3.77	1.07	2.47	3.83	3.87	7.83	5.35	5.07	3.31	14.23	6.29	10.67	11.16	12.1	4.96	4.79	6.39	6	4.03	3.92	4.52	4.08	3.89	3.62	3.56	4.66	4.55	3.76	5.4	4.3	0	0.1	0	0	0.17	0	0	0	0	0.11	0	0.3	0	0	0.08	0	0
	SsMYB141	0	0	0.13	0	0	0	0	1.34	1.23	1.04	0	0	0	0.24	0.25	0	0.74	0.43	0.3	0.3	0.3	0.21	0.18	0.06	0.05	0.07	0.06	0	0	0.05	0.03	0.14	0	0	0	0	0	0	0	0	0	0	0	0	0	0	0	0
	SsMYB148	0	0	0.44	0	0	0	1	0	0	0	0	0	0	0.44	0	0	0.07	0.03	0.07	0.04	0.04	0.13	0.1	0.07	0	0	0	0	0	0	0	0	0	0	0.45	0	0	0	0	0	0	0	0	0	0	0	0	0
	SsMYB165	0.25	0	0.67	0	0	0	0	5.15	6.05	4.03	3.13	0	0	1.94	0.81	0.99	0.37	2.75	7.78	8.37	5.09	2.23	0.99	0.37	0.05	0.04	0.03	0	0.01	0.01	0	0	0	0	0	0	0	0	0	0	0	0	0	0	0	0	0.09	0
	SsMYB178	0	0	0.69	0	0	0	0	5.11	1.98	4.48	4.81	0	0	1.39	0.63	0.5	0.18	0.99	2.98	3.06	1.19	0.76	0.53	0.15	0.02	0	0	0	0	0	0	0	0	0	0	0	0	0	0	0	0	0	0	0	0	0	0	0
	SsMYB176	0.18	0.14	0.15	0.06	0.17	0.16	0.14	0.2	0.18	0.16	0	0.07	0.25	0.14	0.11	0.14	0.28	0.16	0.11	0.16	0.21	0.25	0.32	0.28	0.28	0.24	0.24	0.24	0.23	0.25	0.23	0.11	0.19	0.32	0.29	0.37	0.39	0.34	0.4	0.34	0.23	0.34	0.18	0.23	0.14	0.7	0.35	0.31
	SsMYB184	0	0	0	0	0	0	0	0	0	0	0	0	0	0	0.02	0	0	0	0	0	0	0	0	0	0	0	0	0	0.02	0	0.01	0	0	0	0	0	0	0	0	0	0	0	0	0	0.03	0.01	0	0
	SsMYB183	0	0	0	0	0	0	0	0	0	0	0	0	0	0	0.02	0	0	0	0	0	0	0	0	0	0	0	0	0	0.01	0	0.01	0	0	0	0	0	0	0	0	0	0	0	0	0	0.03	0.01	0	0
G10	SsMYB116	0	0.09	0.15	0	0	0	0	0.29	0.33	0.32	0	0	0.42	0.43	0.55	0.43	0.35	0.19	0.12	0.15	0.12	0.1	0.07	0.07	0.06	0.03	0.04	0.06	0.04	0.07	0.12	0.23	0.19	0.16	0.26	0.36	0.51	0.47	0.22	0.5	0.5	0.04	0.27	0.06	0.14	1.28	0.43	0.48
	SsMYB131	0	0	0	0	0	0	0	0	0.4	0	0	0	0.74	0	0.16	0.16	0.24	0.08	0.01	0	0	0.01	0.01	0	0.02	0.02	0	0.05	0	0.03	0.07	0	0	0	0	0	0	0	0	0	0	0.12	0	0	0	0.32	0.08	0
	SsMYB155	0	0	0	0	0	0.22	0	0	0	0	0	0	0	0	0	0	0.01	0	0	0	0	0.01	0.01	0	0	0.01	0	0	0.01	0.01	0.01	0	0	0	0	0	0	0	0	0	0	0	0	0	0	0	0	0
	SsMYB52	1.39	2.17	2.93	0	0	1.09	0.69	17.82	18.44	21.2	20.91	6.17	1.41	19.03	3.97	1.12	47.38	14.01	11.64	16.2	7.76	6.92	3.6	3.64	2.49	1.39	1.02	0.96	0.77	0.92	0.69	1.67	1.19	0.54	0.4	0.69	0.15	1.21	0.83	1.84	1.39	0.19	0.85	1.19	1.02	0.32	0.29	0.65
G11	SsMYB75	2.28	1.37	1.41	0.65	0	0.62	0.08	2.31	2.32	1.22	3.94	0.63	2.29	0.52	1.81	0.77	0.86	1.41	0.63	0.55	0.56	0.62	0.42	0.23	0.48	0.69	0.55	0.67	0.73	0.59	0.79	0.87	1.2	1.07	2.18	2.17	2.23	1.76	2.27	2.57	2.24	1.53	1.68	1.5	1.59	5.66	2.25	2.75
	SsMYB89	0.93	0.67	0.71	0	0.26	0.59	0.61	2.05	2.35	1.66	1.36	0.93	0.62	0.79	0.39	0.81	0.79	0.94	0.62	0.47	0.44	0.34	0.39	0.62	0.43	0.43	0.42	0.43	0.41	0.43	0.52	0.7	0.83	0.84	1.64	1.38	1.5	1.53	1.59	1.78	1.47	1.29	0.78	0.91	0.81	3.15	1.45	1.56
	SsMYB121	0	0	0	0	0	0.22	0.09	0.14	0	0	0	0.43	0	0.08	0.16	0	0.01	0.02	0.01	0.02	0.01	0.01	0.01	0	0.03	0.02	0.03	0	0.01	0.01	0.02	0.28	0.06	0.27	0.26	0.38	0.43	0.41	0.38	0.53	0.66	0.22	0.16	0.03	0.18	0	0.34	0.24
	SsMYB195	0	0	0	0	0	0	0	0	0	0	0	0	0	0.15	0	0	0.08	0.1	0.08	0	0	0.01	0.01	0	0.02	0.01	0.03	0.02	0	0	0	0	0	0	0	0	0	0	0	0	0	0	0	0	0	0.03	0.05	0
G12	SsMYB1	0	0	0	0	0	0	0	0	0	0	0	0	0	0.2	0	0	0	0.01	0.04	0.01	0.03	0	0.02	0	0.01	0	0	0	0	0	0	0	0	0	0	0	0	0	0	0	0	0	0	0	0	0	0	0
	SsMYB14	0.6	0.36	0	0	0	0.48	0	0.31	0.31	0.44	0	0.65	0.85	0.28	0.91	0.79	0.16	0.17	0.13	0.11	0.15	0.63	0.48	0.42	0.62	0.54	0.48	0.37	0.61	0.38	0.24	0.04	0	0.36	0.04	0	0	0	0	0	0	0	0.09	0	0	0	0	0.04
	SsMYB23	12.49	7.77	2.09	2.36	3.58	4.04	3.42	1.97	2.15	2.26	2.55	10.55	12.34	3.14	17.66	12.22	0.99	1.64	1.63	2.08	3.19	4.19	5.16	5.24	7.56	6.23	8.15	6.89	4.99	5.03	2.63	0.18	0.03	0.05	0.04	0.06	0	0.11	0	0.08	0	0.16	0.22	0.04	0.04	0.1	0	0
	SsMYB24	1.68	1.25	0.39	1.45	0.5	0.75	0.94	0.4	0.64	0.54	0.75	0.95	2.82	0.24	3.5	1.61	0.18	0.16	0.24	0.29	0.38	0.59	0.54	0.66	0.59	0.67	0.99	0.73	0.73	0.78	0.4	0	0.04	0	0	0	0	0	0.21	0	0.06	0.09	0	0	0	0	0.07	0.1
	SsMYB28	0.93	0.84	0	0	0.97	0	0.24	0.35	0.57	0	0	2.69	1.09	1.49	1.79	0	0.68	1.3	1.05	1.29	1.03	1.55	1.64	0.68	0.86	0.6	0.45	0.38	0.39	0.33	0.63	0	0	0	0.19	0	0	0	0	0	0	0	0.21	0	0	0.22	0	0
	SsMYB54	0.34	0.41	0.12	0	0	1.21	0.96	0.19	0.16	0.53	0	0	0	0	0.47	0	0	0	0	0	0	0.03	0.01	0.02	0.04	0.1	0.09	0.09	0.09	0.15	0.85	0	0	0	0	0	0.06	0	0	0	0	0	0	0	0	0	0	0
	SsMYB51	8.79	9.18	12.61	1.44	2.93	6.87	6.2	6.69	7.42	8.74	0.3	28.02	32.07	4	18.41	23.97	0.92	0.48	0.55	0.58	0.65	0.71	0.73	0.97	1.12	1.03	1.36	1.52	1.54	1.4	1.13	9.34	13.9	6.91	8.37	9.57	7.96	4.32	4.59	6.9	6.44	8.58	9.33	7.41	6.48	20.58	4.81	5.99
	SsMYB64	0	0	0	0	0	0.26	0	0	0	0	0	0	0	0	0.27	0	0	0.08	0.07	0.28	0.19	0.11	0.23	0.18	0.04	0.04	0	0.04	0	0	0.03	0	0.09	0	0	0	0	0	0	0	0	0	0	0	0	0	0	0.09
	SsMYB94	0	0.18	0	0	0	0	0.2	0	0.49	0	0	0	0	0.18	0.19	0	0	0	0	0.01	0.02	0	0.02	0.04	0.02	0.05	0.01	0.03	0.01	0.05	0	0.07	0.06	0	0	0.17	0.09	0	0	0.08	0.09	0	0	0	0.13	0	0.23	0
	SsMYB95	0.4	0	0	0	0	0.56	0	0	0	0.25	0	0	0	0	0	0	0	0	0	0	0	0.01	0.03	0.01	0	0.02	0	0.03	0	0	0.24	0	0	0	0	0	0	0	0	0	0	0	0	0	0	0	0	0
	SsMYB98	0.73	0.56	0.56	0.37	0.52	0.46	0.6	0.91	0.96	0.86	1.88	1.62	1.77	1.43	1.1	0.87	1.15	1.01	0.75	0.63	0.65	0.6	0.48	0.38	0.28	0.25	0.27	0.29	0.32	0.37	0.49	0.28	0.31	0.32	0.33	0.37	0.35	0.39	0.43	0.37	0.4	0.36	0.3	0.29	0.34	0.33	0.39	0.43
	SsMYB128	0	0	0	0	0	0	0	0.34	0.14	0	0	0.41	0	0.31	0.33	0	0.08	0.06	0.12	0.04	0.01	0	0	0	0	0	0	0	0	0	0.01	0	0	0.03	0.19	0.06	0	0	0	0.04	0	0	0.12	0	0.09	0	0.04	0
	SsMYB113	1.88	1.14	0	6.03	1.13	0.72	0	0	0.35	1.98	26.51	9.33	8.74	33.78	21.44	14.42	1.25	0.93	1.43	2.19	3.03	4.29	3.58	3.54	2.08	1.11	0.52	0.31	0.27	0.2	0.09	0.09	0.19	0	0.11	0.06	0.06	0.17	0.42	0.29	0	0.27	0.15	0	0	0.38	1.27	0.3
	SsMYB145	1.53	1.29	2.23	0	0	1.28	1.02	0.68	0.68	0.57	0	5	8.04	0	0.33	0.72	0.11	0.04	0.02	0.08	0.06	0.01	0.03	0.01	0.03	0.04	0.02	0.06	0.06	0.06	0.19	8.79	2.44	1.62	1.65	1.66	0.34	0.99	0.83	1.86	2.59	3.56	4.97	8.73	1.82	1.25	0.57	1.31
	SsMYB153	1.93	1.93	3.1	0	0	2.01	0	0	0.51	0	0	19.31	32.98	0	4.97	2.65	0.05	0.06	0.25	0.03	0.08	0	0.06	0	0.09	0	0	0.11	0	0.33	0.21	26.51	3.78	1.79	2.45	2.14	0.68	0.64	0.61	2.21	1.54	3.63	6.15	22.24	3.64	5.37	0	0.83
	SsMYB159	53.23	46.95	87.44	2.74	9.22	10.14	14.57	15.35	13.65	14.36	0	104.39	148.05	3.73	20.36	18.79	0.14	0.22	0.38	0.63	0.52	0.05	0.06	0.35	0.36	0.72	1.28	2.02	2.82	2.35	4.07	201.38	50.61	44.34	41.08	29.14	8.28	8.34	21.16	32.03	56.13	83.48	116.94	188.03	50.03	7.93	10.74	29.85
	SsMYB160	2.54	2.53	1.89	2.22	4.84	3.88	5.33	10.3	6.42	5.17	1.52	0.95	0.58	0.43	2.88	2.03	0.14	0.44	1.84	3.19	3.86	3.76	3.11	3.11	2.18	3.1	4.09	4.5	4.72	5.1	8.71	0.67	0.68	0.6	0.86	0.47	0.12	0.12	0.52	0.89	0.74	0.49	0.29	0.51	0.37	0.35	0.23	0.48
	SsMYB167	0	0	0	0	0	0	0	0.31	0	0	1.25	0	0	2.8	0.6	0	0.09	0.12	0.21	0.17	0.02	0	0	0.01	0	0.01	0.01	0	0	0	0	0	0	0	0	0	0	0	0	0	0	0	0	0	0	0	0	0
	SsMYB168	0	0	0	0	0	0	0	0	0	0	2.44	0	0	1.25	0	0	0.02	0	0.08	0.02	0	0	0	0	0.04	0	0.02	0	0	0	0.03	0	0	0	0	0	0	0	0	0	0	0	0	0	0	0	0	0
	SsMYB180	0	0	0	0	0	0	0	0	0	0	2.44	0	0	0.59	0	0	0.03	0.01	0.03	0.06	0.02	0.03	0	0.01	0	0.01	0	0.03	0	0.01	0.03	0	0	0	0	0	0	0	0	0	0	0	0	0	0	0	0	0
	SsMYB179	0	0	0	0	0	0	0	0	0.24	0	4.87	0	0	2.6	0	0	0.09	0.08	0.06	0.04	0	0.01	0	0	0.02	0.09	0.04	0.02	0.03	0	0.03	0	0	0	0	0	0	0	0	0	0	0	0	0	0	0	0	0
	SsMYB169	61.03	84.09	86.26	4.71	10.31	4.89	11.89	25.51	16.63	19.19	1.47	190.25	233.71	3.93	24.01	17.25	0.68	0.61	0.82	1.01	0.45	0.21	0.75	1.29	3.45	5.66	6.87	9.72	9.71	10.15	11.33	239.74	85.65	95.27	121.49	108.78	84.31	39.42	55.46	120.45	136.94	132.56	184.38	250.59	158.86	60.59	38.26	104.11
	SsMYB181	102.65	100.37	112.65	11.53	16.44	74.77	93.04	50.01	39.69	48.74	11.09	105.74	154.2	20.83	84.34	61.92	9.25	9.47	8.6	11.2	14.61	20.2	37.73	52.76	76.73	113.45	149.93	170.21	165.66	165.6	125.18	345.24	143.99	114.62	198.09	208.8	203.43	130.01	133.64	295.16	306.11	210.95	213.62	268.64	178.4	121.91	161.34	260.15
	SsMYB191	0	0	0	0	0	0	0	0	0	0	0	0	0	0	0	0	0	0	0	0	0	0	0	0	0	0	0	0	0	0	0	1.48	0	0.51	0.22	0.19	0	0	0	0	0.33	0.34	0.28	1.31	0	0	0.34	1.63
	SsMYB192	115.63	103.09	125.22	17.27	19.48	93.74	122.24	64.19	48.43	49.96	11.63	139.18	213.61	31.96	123.22	79.72	12.92	12.98	13.19	13.86	13.89	22.44	48.56	79.37	97.42	151.15	209.75	245.12	240.31	248.64	199.86	580.24	210.93	190.67	340.24	330.52	362.59	265.69	292.98	599.42	556.47	372.24	380.32	487.11	267.94	161	317.28	483.5
G13	SsMYB6	1.49	2.41	1.48	3.24	0.38	1.51	0.77	1.19	1.16	1.35	0.42	0.34	0.71	0.59	0.63	0.63	0.62	1.05	1.38	1.9	2.52	3.68	3.76	3.54	1.69	1.48	1.41	1.07	0.88	0.76	0.73	1.72	0.94	0.81	1.29	0.85	0.9	1.33	2.44	1.75	1.87	2.87	2.06	1.58	1.21	0.77	1.64	1.84
G14	SsMYB47	0.34	0.08	0.21	0.34	0.35	1.55	1.06	0.13	0.11	0	0	0.32	0	0	0	0.17	0.09	0.36	0.25	0.23	0.2	0.15	0.12	0.1	0.01	0.03	0.06	0.03	0.07	0.03	0.13	0.05	0.06	0.09	0	0.09	0.04	0	0.04	0.12	0	0.13	0.04	0	0.07	0.03	0.04	0
	SsMYB81	0	0	0	0	0	0	0	0	0	0	0	0	0	0.45	0	0	0	0	0.05	0	0	0	0.03	0	0	0.05	0.02	0	0.08	0.08	0.05	0	0	0	0	0	0	0	0	0	0	0	0	0	0	0	0	0
	SsMYB117	0	0	0	0	0	0	0	0	0.14	0	0	0	0	0	0	0	0.03	0.03	0.05	0.02	0.03	0.01	0.01	0.02	0	0.01	0.03	0.02	0.03	0.06	0.04	0	0	0	0	0	0	0	0.04	0	0	0	0	0	0	0	0	0
	SsMYB124	0	0	0	0	0	0	0	0.3	0	0	0	0	0	0	0	0	0.15	0.41	0.12	0.04	0	0	0	0	0	0	0	0	0	0	0	0	0	0	0	0	0	0	0	0	0	0	0	0	0	0	0	0
	SsMYB112	0	0.02	0.01	0	0	0.01	0	0	0.04	0	0	0	0	0.01	0	0	0.04	0.03	0.01	0.01	0.01	0.01	0.01	0.01	0.01	0	0	0	0	0.01	0.01	0	0	0	0	0	0	0	0	0	0	0	0	0.01	0	0.04	0	0
	SsMYB100	0	0	0	0	0	0	0	2.71	3.85	2.23	2.55	0	0	0.68	0	0	7.54	10.6	7.59	1.89	0.09	0	0.01	0	0.01	0	0.02	0	0.01	0.01	0	0	0	0	0	0	0	0	0	0	0	0	0	0	0	0	0	0
	SsMYB119	0	0	0	0	0	0	0	1.27	0.87	0.58	0	0	0	0.1	0	0	5.11	5.13	1.37	0.53	0.21	0.39	0.15	0.11	0.06	0.03	0	0.03	0.01	0.02	0.01	0	0	0	0.04	0	0	0	0	0	0	0	0	0	0	0	0	0
	SsMYB129	0	0	0	0	0	0	0.1	2.23	1.72	1.1	0	0	0	0.47	0	0	11.51	13.81	4.81	1.43	1.1	1.2	1.02	0.84	0.44	0.17	0.14	0.1	0.14	0.14	0.08	0	0	0	0	0	0	0	0	0	0	0	0	0	0	0	0	0
	SsMYB135	0	0	0	0	0	0	0	2.53	1.45	1.95	1.17	0	0	0	0.19	0	6.84	6.48	1.39	0.54	0.34	0.39	0.23	0.11	0.12	0.06	0.04	0.02	0.02	0.02	0.04	0	0	0	0	0	0	0	0	0.05	0.05	0	0.06	0	0	0	0	0
	SsMYB125	0	0	0	0	0	0	0	0	0	0.47	0	0	0	0	0	0	0.12	0.23	0.06	0.01	0.03	0	0	0	0	0	0	0	0	0	0	0	0	0	0	0.05	0	0	0	0	0	0	0	0	0	0	0	0
	SsMYB151	0	0	0	0	0.47	0	0	13.72	15.82	15.02	0.98	0	0	1.1	0	0	5.7	10.17	3.12	0.31	0.05	0.07	0.06	0.04	0.07	0.16	0.08	0.06	0.08	0.11	0.08	0.15	0.08	0.17	0.29	0.19	0.55	0.28	0	0.23	0.2	0.14	0.07	0.67	0.22	0.06	0	0.09
	SsMYB157	0	0	0	0	0	0	0	19.54	19.8	17.96	0	0	0	0	0	0	2.03	3.28	0.69	0.14	0.08	0.14	0.07	0.11	0.33	0.18	0.33	0.34	0.22	0.24	0.19	0.44	0	0.25	0.35	0.33	0.41	0.13	0	0.34	0.1	0.32	0.13	0	0.18	0.15	0.06	0.21
	SsMYB147	0	0	0	0	0	0	0	0	1.91	1.61	0	0	0	0	0	0	0.1	2.58	4.61	8.27	0.56	0.07	0.03	0.01	0.01	0	0.02	0	0	0	0	0	0	0	0	0	0	0	0	0	0	0	0	0	0	0	0	0
	SsMYB146	0	0	0	0	0	0	0	1.67	2.52	0	0	0	0	1.06	0	0	0.21	2.96	9.13	8.56	0.52	0	0.02	0	0.01	0.03	0	0.04	0.01	0.04	0.03	0	0	0	0	0	0	0	0	0	0	0	0	0	0	0	0.1	0
	SsMYB198	0	0	0.1	0	0	0.42	0	1.68	2.01	4.42	0	0	0	0.91	0	0	0.27	3.34	8.98	16.5	0.52	0.02	0.02	0	0	0.01	0.03	0.04	0.03	0.01	0.01	0	0	0	0	0	0	0.05	0.18	0	0	0	0	0	0	0	0.07	0.07
	SsMYB202	0	0	0	0	0	0	0.03	0.73	0.45	0.44	0	0	0	0.1	0	0	0.05	0.57	1.22	2.06	0.11	0.01	0	0.01	0	0	0	0	0	0	0.01	0.16	0.07	0.06	0.09	0.02	0.04	0.02	0.01	0.03	0.07	0.08	0.05	0.02	0.03	0	0.01	0
G15	SsMYB5	0.23	0.1	0.16	1.81	2.5	1.22	0.81	0.35	0	1.03	1.98	0.64	0	2.53	0.89	0.02	10.55	10.16	7.36	4.93	3.63	4.45	4.96	6.57	5.07	6.06	7.63	8.49	9.07	11.27	9.23	0.09	0.07	0.03	0.14	0.21	0.18	0.05	0.14	0.14	0.09	0.19	0.1	0.12	0.1	0.27	0.03	0.11
	SsMYB16	0.17	0	0	0	0	0	0	0.38	0.3	0.56	0	0	0	0.9	0.04	0.39	2.4	2.27	1.78	1.22	0.56	0.86	0.93	0.73	0.99	2.33	1.78	1.67	2.34	2.27	1.91	0	0.1	0	0	0	0.06	0	0	0	0.1	0	0	0	0.04	0	0.14	0
	SsMYB115	1.51	0	1.5	0	1.28	0.92	0	3.21	3.47	5.59	0.96	8.06	4.47	1.65	7.04	11.97	0.08	0.36	1.44	2.37	1.41	1.28	1.04	0.49	0.18	0.18	0.06	0.07	0.1	0.13	0.13	0	0	0	0.07	0	0	0	0	0	0	0.18	0	0	0	0	0.06	0
	SsMYB127	5.52	5.53	2.85	2.4	4.19	8.59	9.31	9.79	12.04	8.46	26.6	22.5	18.71	10.94	35.59	35.21	3.44	2.79	1.75	1.17	1.46	1.29	1.25	1.63	1.77	2.27	2.64	2.38	2.53	2.15	2.9	1.08	0.65	0.97	1.41	1.16	1.87	1.59	0.8	1.42	0.83	1.18	0.76	1.16	1.74	0.99	1.12	1.25
	SsMYB109	0	0.14	0	0	0	0.89	0.96	0	0	0.2	6.19	0	0	10.66	0.99	0	10.43	3.34	2.22	2.98	3.23	3.08	3.58	3.58	2.4	2.11	1.27	1.26	0.97	0.85	0.55	0	0	0	0	0	0	0	0	0	0	0	0	0	0	0	0	0.1
	SsMYB108	0	0.14	0	0	0	0.89	0.96	0	0	0.2	6.19	0	0	10.66	0.99	0	10.43	3.34	2.22	2.98	3.23	3.08	3.58	3.58	2.4	2.11	1.27	1.26	0.97	0.85	0.55	0	0	0	0	0	0	0	0	0	0	0	0	0	0	0	0	0.1
	SsMYB123	1.11	0.57	3.01	3.46	1.43	1.9	1.26	9.98	8.02	7.87	2.15	37.78	16.81	4.18	30.19	32.67	0.21	1.32	3.45	6.75	5.61	5.36	3.61	2.06	1.02	0.71	1.08	0.56	0.42	0.55	0.91	0	0.11	0	0	0.11	0	0	0.07	0	0.09	0	0	0.08	0	0.29	0	0
[truncated: 2 more columns]
