# Supplementary material for: Genome-wide analysis of R2R3-MYB transcription factors family in the autopolyploid Saccharum spontaneum: an exploration of dominance expression and stress response
Source: BMC Genomics. 2021 Aug 18;22:622. doi: 10.1186/s12864-021-07689-w (PMC8371785; doi:10.1186/s12864-021-07689-w)
Supplement: Supplementary file 7 — Additional file 7: Table S7. The expression value of DEGs of SsR2R3-MYB genes in stress response. [file 12864_2021_7689_MOESM7_ESM.xlsx]

## Sheet:  SDGE in drought stress
	D1	D2	D3	D4
SsMYB54	0.24	4.3	12.64	0.1
SsMYB61	18.18	74	43.42	20.18
SsMYB29	5.91	1.58	0.17	7.15
SsMYB48	20.95	183.55	71.53	23.03
SsMYB166	11.5	0.48	0.19	11.3
SsMYB36	6.17	19.08	21.9	4.58
Number	Sample status
D1	CK
D2	Mild
D3	Sever
D4	Rehydrate

## Sheet:  SDGE in Pokkah boeng disease
	P1	P2	P3
SsMYB185	1.58698	2.15331	4.0377
SsMYB190	1.79029	3.36885	12.4341
SsMYB53	2.0415	5.4814	10.7484
SsMYB162	1.80266	1.95814	14.6386
SsMYB26	4.58564	7.07639	11.2843
SsMYB30	1.32963	6.27904	18.1674
SsMYB96	1.37754	10.7072	14.5668
SsMYB77	5.65507	5.47843	16.1184
SsMYB103	4.96573	10.6125	12.2897
SsMYB161	9.33295	12.7733	39.5996
SsMYB58	15.5761	15.2385	37.9057
SsMYB196	14.1241	27.8771	43.49
SsMYB36	18.4002	30.5929	61.8881
SsMYB199	24.2249	63.0813	96.3753
SsMYB51	8.68054	3.89808	3.83668
SsMYB108	9.62414	2.98516	3.55637
SsMYB109	13.8606	3.82431	4.81114
SsMYB142	17.971	10.0945	6.19104
SsMYB130	24.0065	23.4658	8.82305
SsMYB160	189.394	118.265	84.8094
Number	Sample status
P1	CK
P2	Inchoate
P3	Advanced

## Sheet: SDGE in SCMV
Gene name	S1	S2	S3
SsMYB20	0.204536	0.523451	6.65303
SsMYB162	1.70947	0.478068	11.6395
SsMYB51	4.01411	2.51818	23.1442
SsMYB159	0.807402	0.342958	12.813
SsMYB201	4.42086	3.34864	44.8617
SsMYB192	8.67762	9.29667	20.037
SsMYB200	18.1685	13.2282	119.761
SsMYB197	45.4853	25.0649	138.578
SsMYB71	12.9873	10.8965	29.5265
SsMYB48	37.4087	19.7087	6.15868
Number	Sample status
S1	CK
S2	CK detoxify
S3	30 days of post-infection
