# Supplementary material for: Genome-wide analysis of R2R3-MYB transcription factors family in the autopolyploid Saccharum spontaneum: an exploration of dominance expression and stress response
Source: BMC Genomics. 2021 Aug 18;22:622. doi: 10.1186/s12864-021-07689-w (PMC8371785; doi:10.1186/s12864-021-07689-w)
Supplement: Supplementary file 8 — Additional file 8: Table S8. SsMYB and SbMYB sequences. [file 12864_2021_7689_MOESM8_ESM.xlsx]

## Sheet: SsR2R3-MYB.gene
>SsMYB1
ATGGAAGCGATCAGCAGCCTGATGCTGCAGGAGGGCTGGAGGAAGGGCCCGTGGACGGCGCTGGAGGACAGGCTGCTCACCGAGTACGTGCAGCAGCACGGCGAGGGCTGCTGGAACTCCGTCGCCAAGCTCACAGgtatgtattgtattgtatgtcaggcgcatggcaagtgtgtgctcgccgccggcgttgttgctgacgattggtgatgatggcacggcagGGCTGCGGCGGAGCGGGAAGAGCTGCCGGCTGCGGTGGGTGAACTACCTCCGGCCGGACCTCAAGCGGGGGAAGATCACCCCGGACGAGGAGACCGTCATCCTCCAGCTGCACGCCATGCTCGGCAACAGgtacgcccacgcactgtctgtatgtacgtgtccatctacgccatg…
>SsMYB2
ATGGGGAGGGCGCCGTGCTGCGACAAGGTGGGGCTCAAGCGTGGGAGGTGGACGGCGGAGGAGGACCAGATACTCTCCAACTACATTGCAGAGCACGGCGATGGATCCTGGAAGTCGCTGCCCAACAATGCAGGTAACCAATTGCAAACTACACAATAGACGCCACACACGCATCATCACGTACTTATTACCAGCTCTATCTTGCAACTCGGATCCATCTTATTCATCGTCATTAGCTAGCTAGCTGTAGTCTAGTAGCCTGAACGGCTGAACATATAACCACAATACATATATACTAGCTATAGGCGTAGCACTAGTAAATGATATGATTAGCCCGCCGCCGGACCTTGTTAATTTCTCCTGCTGGTGGTACGGTGTGCAGGGCTGCTCCGGTGCGGC…
>SsMYB3
CCATCATATCTCGCCTTCCATATAACGATCGATCATCGTCAAGGATCGGTTGGCGCGCGCCGCAGAGCGAGGCCAACTGATCGATCGACGACATCCACGGGGTTGCCCGGCATGGCGAAGCAGTCGTGCTGCCACAAGAAGAAGCTGAGGAGAGGGCTCTGGTCCCCTGAGGAGGACGAGAAGCTCATGAACCACATTGCCCAGTACGGCCACGGCTGCTGGAGCTCCGTGCCAAAGCTTGCAGGTATATCACTTACTTACATGTGTACATATGCACAGAGTTACTAGCCAGCCAGCCATCGACCTTCTCTTGGTAGTAAAACTGTTGTGTATTACAGTGTTGTCTGGCTAATCGATCTGTTTCTGTTCAGGCCTCGAGAGGTGTGGCAAGAGCTGCAG…
>SsMYB4
ATGGGGCGGCCGCCGTGCTGCGAAAAGGAGGGCGTGAAGAAGGGGCCGTGGACGACCGAGGAGGACCTCGTCCTCGTCTCCTACGTCCAGGAGCACGGCCCCGGCAACTGGCGCGCAGTCCCCGCCAACACAGgtgggcgtggtgtgagtgggtacactggccatgtcactcgcatgggagttgacagccactggtcgatattctcactctgctgcctgcatcgatctgcatgcagGGCTGCTGCGGTGCAGCAAGAGCTGCCGCCTCCGGTGGACCAACTACCTCCGCCCGGGCATCCGCCGGGGCGGCTTCTCCGAGCAGGAGGACAGGCTCATCGTCCACCTCCAGGCGCTCCTCGGCAACCGCTGGGCCGCCATCGCCTCCTACCTCCCCGACCG…
>SsMYB5
GCTCCATCCAACGGTCCGCCACTCTCCTGCCTGGCCCTGCTGCCGTCGCCGGCTACTAGTACTAGCTCGACCGGAGCACCTTCCCTTCCGACTCCCGCGGCGCCAGCCGGCCAGCCACTTGCAGCGATCGTCTCGAGGTCGGTCGAGCCCGGGCAGGCGGACGATGGGGAGGGCGCCGTGCTGCGAGAAGGAGGGCCTGCGGCGGGGCGCGTGGAGCCCCGAGGAGGACCAGCGCCTGGTGGCCTACATCCAGCAGAACGGCCACCCCAACTGGCGCGCGCTGCCCCGGCAGGCGGGCCTGCTCCGCTGCGGGAAGAGCTGCCGCCTCCGCTGGATCAACTACCTCCGCCCGGACATCAAGCGCGGCAACTTCTCCGCCGACGAGGAGGCCCTCATCGT…
>SsMYB6
AAGAAGGGGAAGTGGTCAAAGGAGGAGGATGACTTGATCATCAACTACATTCAGAGGCATGGCAGCATCGGTCGGAGTTGGCAGGCCTTGTCCGACAGTTTAGGTTAGCACGCAGCCACGCGGCGTTAAATTGCTCTCCTCAATGTATTTTACTCGTATCTGACATGATCGTTGCAATGCATGCATAAGCTAAAATTAATTGCTCTCCTCAGTGTTCAGATACTCCATTATCTAAAACGAAGTGTGGCTCTCTGCAGGGCTGAGGCGGTGCGGGCGGAGCTGCCGTTCCCGGTGGCTGAACTACCTCCGCCCGGGGCTGAAGCACGGCAATTTCACGCTGGCCGAGGAGAGGATCATCTGCGAGATGTACAGCAAGAGGGGAAGCTGGTAAGTCTCACA…
>SsMYB7
GATGGCAGCGGCAGTTAAGTCGTCGGCCGGGATGGCGGGGAAGAAGTCCCGGAAGCCGTACGTGATGACCAGGCCGCGGGAGAGGTGGACCGCCGACGAGCACGACCGCTTCCTCCACGCCCTGCTGCTGTTCGGCCGCGACTGGAAGAGGGTCCAGGCGTTCGTCGCCACCAAGACGGGCACGCAGATACGCAGCCACGCCCAGAAGCACTTCCTCAGAACACAGAAGAAGCCGGGCCTCGCAGCGGCGCCGCACGCTCGCAGCTCTGCCGGTGCCGGCCCCGGCCATCGGCAGCAGCCGCCGCTCACCGGCTGCCCGGCCAGCTGGTGCGCTGATGATGGTGTCTCGGCGCCGGACGTCGAGACGGTTCAGCTCCCGTTGTCTCCGGACGACCCGCG…
>SsMYB8
ATGGGGAGGCAACCATGCTGCGACAAAGTGGGGCTGAAGAAGGGCCCGTGGACTGCGGAGGAGGACCAGAAGCTCGTCAGCTTCCTCCTCAACAACGGCCACTGCTGCTGGCGCGCCGTGCCCAAGCTTGCCGGTGCGTGACCAGCGGCCAGCATGTTTGGCTGCCTCAGTCTAAGCTTGCATGCACGCCAAGGCAGACGCCATGATCATGAACTCACTCGTGTGCTTGTACTCTTTGAATAATGAACAGGACTACTGCGGTGCGGGAAGAGCTGCAGGCTGCGGTGGACCAACTACCTGCGTCCGGACCTCAAGCGCGGCCTGCTGTCGGAGGAGGAGGAGAGGACGGTGATCGACCTGCACGCGCAGCTGGGCAACCGGTGGTCCAAGATCGCGTCG…
>SsMYB9
CCTCTCTATTATCCTCCTTTTGTTGCCCTCCCCTCTTGCATGATCCTTGTTCATCGTCCAGCCTCCCAGCCGCGTTCTCGATCGATCGATCGATCCGTGTGTTCTTCCTGTGTATCGCCTAGCCAGTTAATTGCTGATTCTTCTTCTCTTCGCCTGCTGCCAATTAATTTATTCCACGCTCGATTGCAGCAGTGGCTTTAGTTTTTAGAACTTGAGCAAGAAACGGTGCTGGATTATTGAGAGGAATAATAGAGATAGAGAGCTTCTTCAGATAGCAGGCAGGCTGTTGTTGATTGGGTGATCGATCGATCGAGGATGTGCACGAGGGGCCACTGGAGACCATCGGAGGACGAGAAGCTGAAAGAGCTCGTTGCGCTGTACGGGCCGCACAACTGGAAC…
>SsMYB10
ATGGGGAGAGCTCCGTGCTGCGACAAGGCTACTGTGAAGAAGGGCCCGTGGTCGCCGGAGGAGGACGCCAAGCTCAAGTCCTACATCGAGCAGAACGGCACCGGCGGTAACTGGATAGCCCTGCCACAGAAGATAGGTATGTATATATGTGCTCAATCATGGGCTCATGGCAATCGCCATGCGGTAGATACGCAGTGATAGCAGCAGCAGCAGTAGAAGAGGCTAATCATGTATCTGGGGCTGCGCAGGTCTGAAGAGGTGCGGCAAGAGCTGCCGCCTCCGGTGGCTCAACTACCTCCGGCCAAACATCAAGCACGGCGGGTTCTCGGAGGAGGAGGACAGGATAATCCTTAGCCTCTACATCAGCATAGGCAGCAGGTAAAGTTCAGTAGGTCGTCT…
>SsMYB11
CTACTTCATCCCAAGGTTTCCCGGCTCATCAACAACAAGGCAGTACTGTTGCATCCCTTGGGAGCTCGAAGCCGCCACAGTGTTATTTGGGCAAATCAATGGGCTCACCTCACTCCACCTCATGCTCTGATCAGTACCCATGCCAAAGAAGCTTTCCAGGCCATCCAGCTTAACCTGGTTGAAGTGGAAGCCCTGGTCCAGCTCCAGAGCCGGCAGCACGCCGGAACCCTGCACACCGCCTTCATCAAGCGAGGTGCCGGCGTCCGCTGCCGGGCATGACGACGGCGGTGGCATGAAGCCTGGACTTCCCTCGTACATTGGAGGAACACACTGAGGAACCGACAGTGCTGTGAAAGGGCCTGCTCCTCCCAGCTTATACAGAAGCTTCCGAATTGACTC…
>SsMYB12
CGGGAGCTCGGTGCGTTTCGGCCACCAGGAGGTGGTGGCTGGCGGCGTGCACCCAGGTAACGGCGCTCATCAGGTGATCCCGGGCGCGGGCATGACGATGCCCGCCGGCATGGCCTCTCTCCTGGTCGGCCGCCTCGGCATGCAGGCGCCGCGTGGCATGGTGCTGCCCGGGGGAGCCCTGACGTCCGCCGATTACGGCGGCATCATGTCCAGCGCTCTGCGCGCCGCCTGGAGCGAGGCTCAGCAGCAGAAGCCGCCGCCGCAGCAGCCCCAGCAAGCGGGCGGCGGCTATAGGGCGCACCAGCACAAGGGCCCCTGGACTGAGGCGGAGGACGTGTGAGTGCTCCTGAGTTCTTCTGATTTGGCTTCTTTTCTTCTTTCTTTTTGGTTCGATTCGAT…
>SsMYB13
ATGTCCAGCGCTCTGCGCGCCGCCTGGAGCGAGGCTCAGCAGCAGAAGCCGCCGCCGCAGCAGCCCCAGCAAGCGGGCGGCGGCTATAGGGCGCACCAGCACAAGGGCCCCTGGACTGAGGCGGAGGACGTGTGAGTGCTCCTGAGTTCTTCTGATTTGGCTTCTTTTCTTGTTTCTTTTTGGTTCGATTCGATGCAAAAAGTGTTTGCTCGTGGCTGGATGCTGAACTTGTGCTGCTGCGTGCGTGCTCGCTTGCTCGATCCGTGCTCGGTCGCTTGCAGAATCCTCAGGGAGATGGTGATGAGGCACGGCGACAGGAAGTGGGCGGTGATATCGCAGTCGCTTCCCGGACGGGTGGGCAAGCAGTGCCGCGAGAGATGGACCAACCACCTGCGCCCC…
>SsMYB14
CTGGCCGGCTCCGTCTGCCGTCTGCGTCTCGTCTATATAAGGCCCGCCTCCTCCTCTCCCGCCCCACCGGCACCTCATCGCACTCTTCTTCCTTCCTTCCTTCAAACTTGAATACACATACTAGTCAGCAGCCAGCAGCCCGCCGCTCATCAGCCGATCAACGTCTCAAGGGGATCGGAATCTGATGGACATGGCGCACGAGAGAGACGCGAGCAGCGAGGAGGAGGTGATGGCCGGCGAGCTGCGGCGCGGGCCGTGGACGGTGGAGGAGGACCTCCTGCTGGTCAACTACGTCGCCGCGCACGGCGAGGGCCGCTGGAACTCGCTCGCCCGATCAGCAGGTGGGATATATACATACATATATGTAGCTCGGATCATCATCAATTACATGATGTCGAT…
>SsMYB15
CACCTACCTGAGAGCGACCTCCCTCTTCCTCTTGCTCTTCGCTCAGGCAGCTCGGCACGGCACACACCGGCTGGCTGCTGGTGCTGGCATCTCTTTTATATATCTCTCTCTCTTTCTCCTGGCCTCTCTTCAATTCGGCCCATCATATCTCGCCTTCCATATAACGATCGATCATCGTCAAGGATCGGTTTGGCGCGCGCCGCAGAGCGAGGCCAACTGATCGATCGACGACATCCACGGGGTTGCCCGGCATGGCGAAGCAGTCGTGCTGCCACAAGAAGAAGCTGAGGAGAGGGCTCTGGTCCCCTGAGGAGGACGAGAAGCTCATGAACCACATTGCCCAGTACGGCCACGGCTGCTGGAGCTCCGTGCCAAAGCTTGCAGGTATATCACTTACTT…
>SsMYB16
TGCTCCATCCAACGGTCCGCCACTCTCCTGCCTGGCCCTGCTGCCGTCGCCGGCTACTAGTACTAGCTCGACCGGAGCACCTTCCCTTCCGACTCCCGCGGCGCCAGCCGGCCAGCCACTTGCAGCGATCGTCTCGAGGTCGGTCGAGCCCGGGCAGGCGGACGATGGGGAGGGCGCCGTGCTGCGAGAAGGAGGGCCTGCGGCGGGGCGCGTGGAGCCCCGAGGAGGACCAGCGCCTGGTGGCCTACATCCAGCAGAACGGCCACCCCAACTGGCGCGCGCTGCCCCGGCAGGCGGGCCTGCTCCGCTGCGGGAAGAGCTGCCGCCTCCGCTGGATCAACTACCTCCGCCCGGACATCAAGCGCGGCAACTTCTCCGCCGACGAGGAGGCCCTCATCG…
>SsMYB17
AAGCTGGGCCTCGCGGCGGCGCCGCACCCTCGCAGCAGCTCTGCCGACTGCCCGGCCTGGCGCGCCGATGATGCTGTCTCGGCGCCGGACGTCGAGACGGTTCAGCTTCCGTTGTCTCCGGACGACCTGCACTTCGCTCAGGTGTACAGGTTCGTCGGCGACGTCTTCGGCTCTGGCGCGTCGCGGCCGGTTGAGGCGCAGCTGCACAGGCTGCTGGGCGCTGATCCTGTCATCGTGGACACCATCCTACGGGTGCTGCTGAACCTCCAAGACAACTTCTCTCTATAGCTTGTAGGACTAATATCGTTGTGCTCGATGACATTTTGTAGAGTTAGTGTACGATTTGAATAACTGGAAGGTGCTTCTTAAATTACAATTTTCTCTGCATTTATCGTTAAT…
>SsMYB18
ATGGGGAGACCGCCGTGCTGCGACAAGGCGAACGTGAAGAAGGGGCCTTGGACGCCGGAGGAGGACGCCAAGCTGCTGGCCTACACCTCCACCCATGGCACCGGCAACTGGACCAACGTGCCCCAGAGAGCAGGTGATCGTGCCGTGCACCAGGCCAGACGAGGACCTGTCACCTGTGTGACGATATCTCTGCGTGCGTGTCATTTTGTTTTGGGCTTTTGGCTGATGGTGACAAGGCGTTGGATGGACGCTGGGTGCGGCATGATGTGATGATGCAGGGCTGAAGAGGTGCGGCAAGAGCTGCAGGCTGAGGTACACCAACTACCTGCGTCCCAACCTGAAGCACGAGAACTTCACCCAGGAGGAGGAAGACCTCATCGTCACCCTCCACGCCATGCT…
>SsMYB19
TCGATGGGGAGGCCGCCGTGCTGCGACAAGGCGAACGTGAAGAAGGGGCCGTGGACGCCGGAGGAGGACGCCAAGCTGCTGGCCTACACCTCCACCCATGGCACCGGCAACTGGACCAACGTGCCCCAGAGAGCAGGTGATCGTGCCGTGCACCAGGCCAGACGAGGACCTGTCACCTGTGTGATGATATCTCTGCGTGCGTGTCATTTTGTTTTGGGCTTTTGGCTGATGGTGACAAGGCGTTGGATGGACGCTGGGTGCGGCATGATGTGATGATGCAGGGCTGAAGAGGTGCGGCAAGAGCTGCAGGCTGAGGTACACCAACTACCTGCGTCCCAACCTGAAGCACGAGAACTTCACCCAGGAGGAGGAAGACCTCATCGTCACCCTCCACGCCAT…
>SsMYB20
GGGCACTCGGCAGCTCCGCGAGTACGCCGCCGGGGTCTCGCTCGATCATCACCGCGGTGTGATCAGCGGCCGGGCCGGGGAACGTAACCAGCCACGCTATAGCTAGCTAGCTGCGGGCGAGGGCAGACGTCGTTGGGGGGTTCCGATCGATCCGGCCGGCGGCGGCGTGCGATGGGGAGGGCGCCGTGCTGCGACAAGGTGGGGCTCAAGCGTGGGAGGTGGACGGTGGAGGAGGACCAGATACTCGCCAACTACATTGAAGAGCACGGCGAGGGATCCTGGAGGTCGCTGCCCAAGAATGCAGgtaaccatttgcaagctatacaggagtaggcgccacgcacgcatcatcgcttaccagctctatctggcaactccgatccaccttgttcgtcgtcc…
>SsMYB21
AGAGAAGGGAGGGAGGGAGAGAGAGAGATGGGGAGGAAGCCATGTTGCCCCAAGGAGGGGCTGAACAGGGGAGCTTGGACCTCAATGGAGGATGGCATCCTTGTCTCCTACATCCAGAAGCATGGAGAGGGCAAATGGGGAAGCCTACCCAGAAGAGCTGGTCTGTCACTCCTCTCTCTTGCTCTCTCTTTACTCTGGAAACACATGTTTATCATTTTGTCCAGTTAAATTCTGCTTTGATGTCGGTTCAGATTTCTGTGCCACCGTCTCTGTTTGGTTGATCACTTCTTGAAATCACACAATCTATTCACAAAAAATGATAAAACAAGCAGATGATTGCAATGCCCAAGCATGGCATGTCAATCGACAAGTTCACTGGCTGTTGCAGGACTGAAGCGG…
>SsMYB22
CGGCGAGAGCGTGCGTCCGGGGCCCTTCCGCGCGGTGAGGAGAGAAGCGTCCGCGGCCGGGTCACCCGGCCCACACGCACGCACACCGACTCCCTTGGAGGCTTGGACGCACGCGACCTGCTGCTGCTAAGCGAGCGTAGTGGCCAGTGGGAGTGCGAGAGTGGGGCAGCAGCGCAGCGCGTGCGCTGCCACAGGAGGGACGGGCCGGGCAGCCGGCCGGCGGAGCGTGATGGGGAGGGCGCCGTGCTGCGAGAAGGTGGGGCTCAAGCGGGGGAGGTGGACGACGGAGGAGGACCAGATACTCGCCAACTACATTGCAGAGCACGGCGAGGGATCCTGGAGGTCGCTGCCCAAGAATGCAGGTAACCAACTATATTGCAAGCTATACGTACAATAGAC…
>SsMYB23
CAGCAGCCTACCTCCCCTCCTCCTGGCCGGCTCCGTCTGCCGTCTGCGTCTCGTCTATATAAGGCCCGCCTCCTCCTCTCCCGCCCCACCGGCACCTCATCGCATCCTTCCTGGCTTCTCCCGCCATCTCCTCCCAGCACAGCAGCAGCTGCGACCTCTTCAAACTTGAATACACATACTAGTCAGCAGCTAGCAGCCCGCCGCTCATCAGCCGATCAACGTCTCAAGGGGATCGGAATCTGATGGACATGGCGCACGAGAGAGACGCGAGCAGCGAGGAGGAGGTGATGGCCGGCGAGCTGCGGCGCGGGCCGTGGACGGTGGAGGAGGACCTCCTGCTGGTCAACTACGTCGCCGCGCACGGCGAGGGCCGCTGGAACTCGCTCGCCCGATCAGCAG…
>SsMYB24
ATGGACATGGCGCACGAGAAAGACGCGAGCAGCGAGGAGGTGATGGCCGGCGAGCTGCGGCGCGGGCCGTGGACGGTGGAGGAGGACCTCCTGCTGGTCAACTACGTCGCCGAGCACGGCGAGGGCCGCTGGAACTCGCTCGCCCGATCAGCAGGTGGGATATACACGTAGCTAGGATCTAGTTACATGTGCTGGATCATCATCATCAATTACATGATGATGTCGTTCGAAGCTGCATCATCGTTAGTTCAGCACACAGCCACAATTCGTAGCCGCCTCGCTCATGGCCTCATGGGTTCTATCCTATAACATCACCCACCGATCACCCAGATGCTTATTAGCTTACTTGCGTATCGTTTTCTTCTCCGCGTTGCCATACAAGCCTGAGCAATCGTGGAA…
>SsMYB25
CTGGTGGGCGTCGTCCTCCTCTTTGCGCAGCAGGTTCTCGCCTCCCCCTCCCCGCAGCCTCTCTCTCCACCACCGCGATCGGCGGCAAAAGGCGATCGTCCCACCCCCCCCCCCCCCCCCCCCCCCCCCCGAAGAGCCTACCAGCCCTTTCATCGCGCCGGTCGCGGCGGCCTGCCGGCCTCCTCGCACCCTCCCAGgtacactccacagtccacacgccgccaaccccccccccccagctctcccccgtccaatccaatctagtatacaatccgcgctgtctcgattgcccgacgccgccaagtccgtgtggggtgcgatcggatcgctggggcgatcccgattggagtcgtggactcgtcgggccagatgcaacaggagtggaggggttacctaggg…
>SsMYB26
TGGGGCGGCCGCCGTGCTGCGAAAAGGAGGGCGTGAAGAAGGGGCCGTGGACGACCGAGGAGGACCTCGTCCTCGTCTCCTACGTCCAGGAGCACGGCCCCGGCAACTGGCGCGCAGTCCCCGCCAACACAGGTGGGTGTGGTGTGAGTGGGTACACTGGGAAGCTCCGGTACACTGGCCATGTCACTCGCATGGGAGTTGACAGCCACTGGTCGATATTCTCACTCTGCTGCCTGCATCGATCTGCATGCAGGGCTGCTGCGGTGCAGCAAGAGCTGCCGCCTCCGGTGGACCAACTACCTCCGCCCGGGCATCCGCCGGGGCGGCTTCTCCGAGCAGGAGGACAGGCTCATCGTCCACCTCCAGGCGCTCCTCGGCAACCGCTGGGCCGCCATCGCC…
>SsMYB27
GATGTGCACGAGGGGCCACTGGAGGCCATCGGAGGACGAGAAGCTGAAAGAGCTCGTTGCGTTGTACGGGCCGCACAACTGGAACGCCATCGCCGAGAAGCTTCAAGGGAGATCAGGTGCTGTACATATATATGATCATCAAGACTATATATGATGATAATCATATTATACAGCATATACATATGCCAGAGTTTTTTTTTGTTGGATTTGGTAAACTATATCGGCCGCCAAGCTAGCTAATTCCTTCTCTTTGGTTCATTAACTGTTGGCGTTGGGTTTGACTTTGCAATTGGGGCATGCATGTTTGTTTAGTTAAAAGAAGTTTAGATCTGTTAGGGTGTCATATCAGAGAGGTGTGTTTATCAGCCATTCTCCACTATACATACTACATGATATATT…
>SsMYB28
GAAGATGGCGGCGCGTGATCACCGAGAGCTGAGCAGCGACGAGGACTCCGCGGCGGCTGCGGCCGGGGACCTCCGCCGTGGGCCGTGGACGGTGGAGGAGGACATGCTCCTCGTCAACTACGTCGCCGCGCACGGCGAGGGACGCTGGAACGCGCTGGCACGATGCGCAGGTATGTACGCTGCTTCTGCTTGCCATGTCGCTCGCTGCCGACGAGCTAGCGGAGCTCTTGGCCGACCAAGTGACCAACGTACCAAACTAAGGAGCTGCGTGCTTGCTTTCTTCATTCCAGGGCTCCGGCGGACGGGGAAGAGCTGCCGCCTGCGGTGGCTCAACTACCTGCGGCCGGACCTGCGGCGGGGCAACATCACGGCGCAGGAGCAGCTGCTCATCCTGGAGCT…
>SsMYB29
CTCTCCTCACTGTCGTCTTCCTTCCCAGGGCCAGCGAGAGCTTCGTTCCGGAAGGCAGCAAGCAACTGCCGCAACGGTAGCTTGCTAGGTACCTCGGGCGCGCGGCATGGCGAGGCAGACGAGCGGCCCCAAGAAGAAGCTGAGGAGAGGCCTCTGGTCGCCGGAGGAAGATGACAAGCTCATCAACCACATTGCCAAGTATGGCCACGGCTGCTGGAGCTCCGTCCCCAAGCTAGCAGGTATATACACCATGTAGACACCTTAATTAGAATTTGTTAATTCTCGGCTACCCTCATTAAAACAATGCCTATGAATGTTACTTGAATTGAATCGTGTCCAATTTGTTTTTTTTATATAAAAAAACTGTGAAGATGCATTGTTTGCTAGCTAGTTGAATTG…
>SsMYB30
CGCGCGCTGGCTTCTTCTAGCTCGGTTGCTCGCAACAAGACACGGATCATCAGAGAGAGAGCTCTGGTGATCTGACGGTCCCGCTATTGTTCTTGTACGGCGCCGGTGGCTAGCAGCTGTAGCCTTTTTGTCTGTTGTTGCCCACCACCACCACCACCCCCACCCGCAGCTCACTCACATCAATCACACAAGAGCAAGCTAGCAATAACCCGCAAGCTAAGCGGAAGGTGAAGGCCAGTTGTTTTTGCTCACGGAGATCGATCGAAAGAGGTCCTTGATCGACACCACCATGGTGAGGCCGCCGTGCTGCGACAAGGAGGGCGTCAAGAAGGGCCCGTGGACGCCGGAGGAGGACCTCGTCCTCGTCTCCTACATCCAGGAGCATGGCCCCGGCAACTG…
>SsMYB31
ATGGGCAGGGCGCCGTGCTGCGACAAGGCGACGGTGAAGAAGGGGCCGTGGGCGCCGGAGGAAGACGCCGTGCTCAAGGCCTACATCGACGAGCACGGCGCCGGCGGCAACTGGATACAGCTCCCCCACAAGATCGgtaggagcagtagtcagctatatcattatctgcatagcattagctgcagcctgcggcggcgaactcgatcgatcgctcgctcctgcacgaacgctgaacgggatcgctgcgttttgctatttgtagGGTTGAACAGGTGCGGCAAGAGCTGCCGGCTGCGGTGGCTCAACTACCTCCGGCCCAACATCAGGCACGGCGGCTTCACGGAGGAGGAGGACAGGCTGATCTGCAGCCTCTACATCAGCATCGGGAGCAGgtgagca…
>SsMYB32
ATGGGCAGGGCGCCGTGCTGCGACAAGGCGACGGTGAAGAAGGGGCCGTGGGCGCCGGAGGAAGACGCCGTGCTCAAGGCCTACATCGACGAGCACGGCGCCGGCGGCAACTGGATACAGCTCCCCCACAAGATCGGTAGGAGCAGTAGTCAGCTATATCATTATCTGCATAGCATTAGCTGCAGCCTGCGGCGGCGAACTCGATCGATCGCTCGCTCCTGCACGAACGCTGAACGGGATCGCTGCGTTTTGCTTATTTGTAGGGTTGAACAGGTGCGGCAAGAGCTGCCGGCTGCGGTGGCTCAACTACCTCCGGCCCAACATCAGGCACGGCGGCTTCACGGAGGAGGAGGACAGGCTGATCTGCAGCCTCTACATCAGCATCGGGAGCAGGTGAGC…
>SsMYB33
AATGGGGAGGCAACCGTGCTGCGACAAGGTGGGGCTGAAGAAGGGGCCATGGACGGCGGAGGAGGACCACAAGCTCGTCAGCTTCCTCCTCAACAACAGCCAGTGCTGCTGGCGAGCCGTTCCTAAGCTCGCCGGTGAGTGATCACCACCGCCTCTCATTGCCCGGTGGCTAGCTTGGCTTTGCTTTCAAGTTGCCTCAGCGCCTTGCATGCACGCCAAGACAGACGCCATGATCATGAACTCACTCTTGTGCTTGTGCTCTTTGAATGAACAGGACTGCTGCGGTGCGGGAAGAGCTGCAGGCTGCGGTGGATCAACTACCTCCGGCCGGAACTCAAGTGTGGGCTATTGTCGGAGGAGGAGGAGAGGACGGTGATCCACCTGCACGCGCAGCTCGGC…
>SsMYB34
ATGGGGAGGCAACCATGCTGCGACAAAGTGGGGCTGAAGAAGGGCCCGTGGACTGCGGAGGAGGACCAGAAGCTCGTCAGCTTCCTCCTCAACAACGGCCACTGCTGCTGGCGCGCCGTGCCCAAGCTTGCCGGTGCGTGACCAGCGGCCAGCATGTTTGGCTGCCTCAGTCTAAGCTTGCATGCACGCCAAGGCAGACGCCATGATCATGAACTCACTCGTGTGCTTGTACTCTTTGAATAATGAACAGGACTACTGCGGTGCGGGAAGAGCTGCAGGCTGCGGTGGACCAACTACCTGCGTCCGGACCTCAAGCGCGGCCTGCTGTCGGAGGAGGAGGAGAGGACGGTGATCGACCTGCACGCGCAGCTGGGCAACCGGTGGTCCAAGATCGCGTCG…
>SsMYB35
CAATGGGGAGGCAACCGTGCTGCGACAAGGTGGGGCTGAAGAAGGGCCCGTGGACGGCGGAGGAGGACCAGAAGCTCGTCACCTTCCTCCTCACCAACGGCCACTGCTGCTGGCGCGCCGTGCCCAAGCTCGCCGGTGCGTGACCACCCCGCCTCCTTCGTGTTAGCTAGGCGCAGTCTAAGCTTGCATGCACGCCAAGACGCACGCCATGATCATGAACTCACTCGATCTCTCGTGTTCTTGTGCCCTTTGAATAATGAACAGGACTCCTGCGGTGCGGGAAGAGCTGCAGGCTGCGGTGGACCAACTACCTCCGGCCGGACCTCAAGCGCGGCCTGCTGTCGGAGGAGGAGGAGAGAACGGTGATCGACCTGCACGAGCAGCTCGGCAACCGGTGGT…
>SsMYB36
CATGGCGTCTCCTTCTCCGTCCTGCCGTGGCGGCGGCGGCAAGGCGGCGGACGTGGACCGGATCAAGGGCCCGTGGAGCCCCGAGGAGGACGAGGCCCTGCAGCGGCTCGTGGCCCGCCACGGCGCGCGCAACTGGTCCCTCATCAGCCGCTCCATCCCGGGGCGGTCCGGCAAGTCGTGCCGCCTGCGGTGGTGCAACCAGCTGTCGCCGCAGGTGGAGCACCGCCCCTTCACGCCCGAGGAGGACGACACCATCCTCCGCGCGCACGCCAGGTTCGGCAACAAGTGGGCCACCATCGCGCGCCTCCTCTCCGGCCGCACCGACAACGCCATCAAGAACCACTGGAACTCCACGCTCAAGCGCAAGTACTACGCCGCCGCCGCCACCGGCGATGCGGC…
>SsMYB37
ATGGGCAGGGCTCCGTGTTGCGACAAGGCGAGTGTGAAGAAAGGGCCCTGGTCACCTGAGGAGGACCGCAAGCTCAAGGAGTACATCCACAAGAATGGCACCGGCGGCAATTGGATTGCTCTCCCTCACAAAGCCGgtaattatattgatcaagttcgtggtcacaaacagagtagcatgcatgcctgcttgcattatttagtcacgatcatgtgatgtatctaaagaaactgcatgttgcagGGCTGAAGAGGTGCGGCAAGAGCTGCAGGCTGCGGTGGCTCAACTATCTGAGGCCAAACATAAAGCATGGCGACTTCTCTGATGACGAGGATAGAATCATCTGCAACCTCTTCGCCACCATTGGAAGCAGgtaagtataacaattgtttaaactct…
>SsMYB38
GGATCATGATCAAGGGAGGCGTGTGGAAGAACACGGAGGACGAGATCCTCAAGGCGGCCGTGATGAAGTACGGCAAGAACCAGTGGGCGCGCATCTCGTCGCTGCTTGTCCGCAAGTCCGCCAAGCAGTGCAAGGCCCGCTGGTACGAGTGGCTCGACCCGTCCATCAAGAAGGTACCCGACTGCTCGCCTGTCTCATGGATCTGTCTCTTCTCGGTAGACTAGCCTCTTCGCCCGGTCGCGGTTCTATTACTGATTTTTGCCGGTGTTTGGAGTGTCATTCTGCTAAGGATCTAGTGGTACAAGCGCTGTGTGATGTGAACTCCTCATTTGTGTGAAATGAGATGCCAATCTAACGATTTTGTGCCATCTGAAACCTTATCGTCTCTACTATATGCAG…
>SsMYB39
ATGAGGATCATGATCAAGGGAGGCGTGTGGAAGAACACGGAGGACGAGATCCTCAAGGCGGCCGTGATGAAGTACGGCAAGAACCAGTGGGCGCGCATCTCGTCGCTGCTTGTCCGCAAGTCCGCCAAGCAGTGCAAGGCCCGCTGGTACGAGTGGCTCGACCCGTCCATCAAGAAGgtacccgactgctcgcctgtctcatggatctgtctcttctcggtagactagcctcttcgcccggtcgcggttctattactgatttttgccggtgtttggagtgtcattctgctaaggatctagtggtacaagcgctgtgtgatgtgaactcctcatttgtgtgaaatgagatgccaatctaacgattttgtgccatctgaaaccttatcgtctctactatat…
>SsMYB40
ATGAGGAAACCGGAGTGCCCAGCGGCGGCGAACAGCGGCAATGCCGGGGTGGCTGCTGTGAAGCTGCGCAAGGGGCTGTGGTCGCCGGAGGAGGACGAGAGGCTGGTGGCGTACATGCTGCGAAGTGGACAGGGCTCCTGGAGCGACGTGGCCCGGAACGCCGGGCTGCAGCGGTGCGGCAAGAGCTGCCGCCTCCGGTGGATCAACTACCTCCGGCCCGACCTCAAGCGCGGCGCCTTTTCGCCGCAGGAGGAGGAGCTCATCGTCAGCCTCCACGCCATCCTCGGAAACAGGTACCTACATACGCGTGCACACACGTGTGAAGTATGGTGATTACTGCACGACAATAGGACTCTCGATCTAGAGAGCTAATTTATGGGCGTTGATGATTATGTCGCT…
>SsMYB41
GTGCGATCGCCGTGCTGCGACAAGGCAGCGGTGAAGCGCGGGCCGTGGACGGAGGAGGAGGACGCGCAGCTGCGGTCCTACATCGAGCGGCACGGCGGCAGCGCCGCCGGCGGCTGGATGGCGCTGCCGCTGAAGGCCGGGCTGCGCCGGTGCGGAAGGAGCTGCCGCCTGCGGTGGCTCAACTACCTCCGCCCGGGCGTCCGGCACGGCGGCTTCTCCCCGGACGAGGACCGCGTCATCTGCGCGCTCTACGCCGCCGTCGGCAGCAGGTGGTCCCTCATCGCCGCGCACCTCCCCGGGAGGACCGACAACGGCGTCAAGAACTACTGGAACACGCGCCTCAAGAAGCGCTTCCAACTCCTCTTCGGCGTCGGCGGCATGCCGCCGCCACGGCGACCG…
>SsMYB42
GGGCGATCGCCGTGCTGCGACAAGGCGGCGGTGAAGCGCGGGCCGTGGACGGAGGAGGAGGACGTGCGGCTGCGGTCCTACATCGAGCGGCACGGCGGTAGCACCGCCGGGGGGTGGATGGCGCTGCCGCGGAAGGCTGGGCTGCGCCGGTGCGGCAAGAGCTGCCGCCTGCGATGGCTCAACTACCTCCGCCCGGGCGTCCGCCACGGCGGGTTCTCGCCCGAGGAGGACCGCGTCATCTGCGCGCTCTACGCCGCCGTCGGCAGCAGGTGGTCCCTCATCGCCGCGCACCTCCCCGGGAGGACCGACAACGGCGTCAAGAACTACTGGAACACGCGCCTCAAGAAGCGCTTCCATCTCCTCTTCGGCGTCGGCGGCATGCCGCCGCCACGGCGACCG…
>SsMYB43
TTCCTTCCCAGGGCCAGCGAGAGCTTCGTTCCGGAAGGCAGCAAGCAACTGCCGCAACGGTAGCTTGCTAGGTACCTCGGGCGCGAGGCATGGCGAGGCGGACGAGCGGCCCCAAGAAGAAGCTGAGGAGAGGCCTCTGGTCGCCGGAGGAAGATGACAAGCTCATCAACCACATTGCCAAGTATGGCCACGGCTGCTGGAGCTCCGTCCCCAAGCTAGCAGGTATATACACCATGTAGACACCTTAATTAGAATTTGTTAATTCTCGGCTACCCTCATTAAAGCAATGCCTATGAATGTTACTTGAATTGAATCGTGTCCAATTTGTTTTTTTTATATAAAAAAACTGTGAAGATGCATTGTTTGCTAGCTAGTTGAATTGATTGGAATTCGATCGTT…
>SsMYB44
CCCGCAGCTCACTCACATCAATCACACAAGAGCAAGCTAGCAATAACCCGCAAGCTAAGCGGAAGGTGAAGGCCAGTTGTTTTTGCTCACGGAGATCGATCGAAAGAGGTCCTTGATCGACACCACCATGGTGAGGCCGCCGTGCTGCGACAAGGAGGGCGTCAAGAAGGGCCCGTGGACGCCGGAGGAGGACCTCGTCCTCGTCTCCTACATCCAGGAGCATGGCCCCGGCAACTGGCGCGCCGTCCCGGCCAAAACTGGTATGTGCTAGTAGATACGTGCTAGTTCTTCTGATCCATCACACTTCATTCCATTAGCGCTAGAGAGAGCTGATCAGTGGAGGCCGGATTCTTGCGCGCAGGGCTGATGCGGTGCAGCAAGAGCTGCCGGCTGCGGTGG…
>SsMYB45
ATGGCGACCGGGCCCGATCTGAGCTCCTCCTCCTCCGGCGCCGCCGCGGCCGCCGCCAGGAAGGACCGCCACATCGTCAGTTGGAGCGCCGAGGTGCGTCAAACTCCTGTTCGTTTCTAGTACTGTCTAGGCGTGTTTGTGTGTTCCGCAAGTTGCTCAATTTTGCGTGCGTGCCTTTATCCCTGATTTTTGGTGCCTCGGGTTTGGGATTGGACCCAGGTACGTAGCAATTATTGCGCTTCTTTTTGCTTGAGGAGACAAGGCGACTTTTTCGCTTACTGGAAAGGAATTTTTCTCTTTCGTTACTGGATTCCGTACCTAATTTTGACTGTTCAAAAAATTATCCAGTTCCTGATTACCAGTACCGTATGTTCAGTCTGAAACTTTGAATCCTACTTA…
>SsMYB46
CGGCCCGGCAACCCAATCTGCCAACCATCACGTCGCGTGCCGTGCGTCACCCCCTCCCAGTCCCTGCTGCCTTCGCCCGCTTCTCCCCGCATCCGCTGCCTTGGCTGCTTCCGCCCCTCCGGACCCCGAGTTCAAAAATTCCTCCATTGGCGCCCAAACACCAAACCCTAGCCTCGCCCCGGCCCGCCCCCTCCGGCCGGCCGGGCTCGCCAGTCGCCGTCGCACGCGGCGGGGCCCGCAGGCGGAACATGCGGTGTCCCGAGCCATGGCGACCGGGCCCGATCTGAGCTCCTCCTCCGCCGCCGCCGCCGGGGCGGTCCCGGCGGCCGCCGCCAGGAAGGACCGCCACATCGTCAGTTGGAGCGCCGAGGTGCGTCAAACTCCTGTTCGTTTCTAGTA…
>SsMYB47
ATGGGGCGCGCGCCGTGCTGCGAGAAGAGCGGGCTGAAGAAGGGGCCGTGGACGCCCGAGGAGGACGAGAAGCTCATCGCCTACATCAAGAAGCACGGCCAGGGCAACTGGCGCACCCTCCCCAAGAATGCCGGTGAGCGCCCTGAGACCCCGATGGAGCTGCTCATCTCACCAATCATACGCATATATAGACATATCCATGCATATATATGCTCACCCCGGCCCGATCGATCGATCGATCCTTCCTTCTCATGGCACGCAGGGCTGGCACGGTGCGGGAAGAGCTGCCGGCTGCGGTGGACTAACTACCTGAGGCCGGACATCAAGCGCGGCCGCTTCTCCTTCGAAGAGGAGGAGACCATCATCCAGCTCCACAGCATCCTCGGCAACAAGTAAGCA…
>SsMYB48
CCTCGATCGCAGCAGCAACAACCTCCACTGCCGCCCGCAACGCAAACCCACCCGAGAGCGCAAAAGGACCAGGAAAGCAGCCAAGCAAGCATCGGTGGTGCGGTGGCCGCCCGTAGCACCTCCATCATGGGGAGGTCGCCGTGCTGCGAGAAGGCGCACACCAACAAGGGCGCGTGGACCAAGGAGGAGGACGACCGCCTCGTGGCGTACATCAAGGCGCACGGCGAGGGGTGCTGGCGCTCGCTGCCCAAGGCCGCCGGCCTTCTGCGCTGCGGCAAGAGCTGCCGCCTCCGGTGGATCAACTACCTCCGGCCCGACCTCAAGCGCGGCAACTTCACGGAAGAGGAGGACGAGCTCATCATCAAGCTCCACAGCCTCCTCGGCAACAAGTAGGCCTCC…
>SsMYB49
AATGGGGAGGCAACAGTGCTGCAACAACGTGGGGCTGAGGAAGGGCCCATGGACGGCGGAGGAGGACCACAAGCTCGTCAGCTTCCTCCTCAACAACGGGCAGTGCTGCTGGCGAGCCGTTCCTAAGCTCGCCGGTGAGTGATCACCACCGCCTCTCGTTGCCCGGTGGCTAGCTTGGCTTTGCTTTCAAGTTGCCTCAGCGCCTTGCATGCACGCCAAGAGCCCAAGACAGACGCCATGATCATGAACTCACTCTTGTGCTTGTGCTCTTTGAATGAACAGGACTGCTGCGGTGCGGGAAGAGCTGCAGGCTGCGGTGGATCAACTACCTCCGGCCGGAACTCAAGCGTGGGCTATTGTCGGAGGAGGAGGAGAGGACGGTGATCCACCTGCACGCGC…
>SsMYB50
ATGGACTGGTACTCGGACGACTCGGACCCGGACATCGACGAGGACCTGCGGGAGGACCTCGACGCGCTGCGCCGCTCCTGCATCCTCTCCGGGGCCGACCCGGACGCCGCCGTCGCGCAGGTCTCCTCGGGCCTCGCGGGCCCCTCCACCCCCGCCCTCGCCGCCGCGGCGCCGGGGGCGGCGGCGACTAACCATCATCATGCGTCGTCCTCGGACGACGAGGAGGAGGACGAGGACCTCGCCCTCGTCCGCAGCATCCGCGCCAACCTCCACCACCTCCACAATAACAAGGCCTCGCCCGTCGCCGTCCCCCGCGGCGACGACGCCCCCTCGTCCTCGCCGCGCCGATCTGCACGTGGCCACCGTCCGACACCGACGAGGAAGAGGATGACCTCGAGA…
>SsMYB51
CTAAGACAAAGTGGCGTACTCTTCTCTGTACTAGCTCCTTCTTCTTCCTCCTCTCCTCTTCCTTCCAAACAGACTGGATTTCATCAAGATAATCCTGAAACTGGAGCCAACAAGCACACAGAGAAAGAAGAGCAAGAAGACCGGCTCTCAGCCGATACAAGGTAGGAGTGAGCAGCGTTAGGGCAGTTTCATCATATCGCAGGGTCGATATGGTGACAGTGAGAGAGGAAACTCGCAAGGGGCCATGGACAGAGCAGGAGGACCTGCAACTGGTATGCACTGTCCGTCTGTTCGGTGAACGTCGTTGGGATTTCATTGCCAAAGTATCAGGTTTGAGGGGTGGGGATCCACAAATTAGGTAGCTAAATTGAAGTCATCGCGCTAAGTCGCAAAAGCATG…
>SsMYB52
AAGGAGCGACAGCGCTGGCGGCCTGAGGAAGACGCCGTCCTGCGCGCGTACGTCCGGCAGTACGGCCCGCGCGAGTGGCACCTGGTGTCGCAGCGCATGAACGTGGCCCTCGACCGCGACGCCAAGTCGTGCCTGGAGCGGTGGAAGAACTACCTCCGCCCCGGGATCAAGAAGGGCTCGCTCTCCGAGGAGGAGCAGCGCCTGGTGATCCGCCTGCAGGCCAAGCACGGCAACAAGTGGAAGAAGATCGCCGCCGAGGTGCCCGGGCGCACGGCCAAGCGCCTCGGCAAGTGGTGGGAGGTGTTCAAGGAGAAGCAGCAGCGGGAGCTCAGGGACAGCCGACGCCCGCCGCCGGAGCCCAGCCCCGACGAGCGGGGCAGGTACGAGTGGCTGCTCGAG…
>SsMYB53
ATGGGGAGGCCGCCGTGCTGCGACAAGGCGGGAGTGAAGAAAGGGCCGTGGACCCCCGAGGAGGACCTCATGCTCGTCTCCTATGTCCAGGAGCACGGCCCCGGGAACTGGCGCGCCGTGCCGACCAACACCGgtctgtgatgaatctctgatgacgacgcggtggacagaattgcctgccttccaagatccatgctccaagcttgtctgatttttctttttcttttttggccgccccgtgtgcgcgtgcagGGCTGATGCGGTGCAGCAAGAGCTGCAGGTTGCGGTGGACAAACTACCTCCGGCCGGGAATCAAGCGCGGCAACTTTACCGAACAGGAGGAGAAGCTCATCATCCACCTCCAGGCTCTCCTTGGCAACAGgtgctgctgattcctcg…
>SsMYB54
AGCATGGCCGCAACGCAGCAGAGCAGGAGCAGGAGCAGCGCCGCCGCCGCCAAGGCTGCTGCTTGCTCCGAGGTCGTCGACGAGGAGCACGGCCGCCGCCGCCAGGGAGGAGGAGCGCAGGAGGAGGCCGAGAATAAGCCTGAGCTCCGGCGTGGCCCGTGGACCGTGGACGAGGACCTCACCCTCGTCAACTACATCGCCGACAACGGCGAGGGCCGCTGGAACAACCTCGCCCGCGCCGCCGGTAATTATCGAGCACGCCGGCCAGCCAGCATGCATCACCTCTCTAGCTATCTCTCGATACGACGGACGATTGGATCGACCGATGACTGATCAATTGTCCATGCATGCAGGTCTGAAGCGGACGGGAAAGAGCTGCCGACTGCGGTGGCTGAACTA…
>SsMYB55
ATGAGGATCATGATCAAGGGAGGCGTGTGGAAGAACACGGAGGACGAGATCCTCAAGGCGGCCGTTATGAAGTACGGCAAGAACCAGTGGGCGCGCATCTCGTCGCTGCTCGTCCGCAAGTCGGCCAAGCAGTGCAAGGCCCGCTGGTACGAGTGGCTCGATCCGTCCATCAAGAAGgtaaccgactactcgcctctctcacggacctgtctctcctctcggcagactagcctttcctcccgatggccgctctattactaattttttggcggtgtttggagtgtcattctgctaaggatcgcgtttagaacactgtctttatgtttttctgaatcctgctgaattggcaaggttgcaattcataatgagagggtaactgtcactggatggtgtctggtt…
>SsMYB56
GATGATGGCGGAGGCGTGGAGGCCGGTGATGTTGGCGCCGACGGCGCCCTGCTTCTGGCAGCAGGACACGCACTCGGTTTTCTGGCGGAGAGGAGACGCGTGGACGGCGGAGGAGAACAAACAGTTCGAGAAGGCGCTGGCGCAGATCGACCGCAACGCGCCCGACCGGTGGGAGAAGGTGGCGGAGATGCTGCCCAGGAAGACGGCCGACGACGTGAGGAACCACTACCACGACCTCGAGAACGACGTCGGCTTCATCGAGGCCGGGCTCGTGCCGTTCCCGCACTACAGCAGCTCGGTCCCGTCGTCCGGGTTCACCCTCGAGGACTGGGACGGCGGCGACGGCGCGTTCAGGCGCGGCTACTGCCTCAAGCGCGCGCGGGGGTCGGACCAGGAGCG…
>SsMYB57
ATCCTCCGAAACGCACGATTGGACTGGCCCAGTGGAACACTCGCCCATCGCACCATGTCGGCCGCCGAAACCGCCGTTTCTCCGGCGCCGCAGCCGCAGCTGCAGCCGCCATCGAGTCCGAACGCCGCCGCCGACGCCGACGCGGCCCATTCCAACTCTCTCTCTATGGCCGATGAGACACAAACCCTAACCGAGGCCCTGCTTCAGCCCCAGCCAAACCACCTGTCGCCGCCTCCTTCCGGGGAGGAGGACGACGGGGTCACTGCCTCCGGTGCTCCCGTTGGTGGGGACGCCGCGGCTTCCGCTGCTGCTGCGGCGGCGGCTAACGCGACGATGGAGGAGCGGGTGAGGGGGCCGTGGTCCCCGGAGGAGGACGCGGTGCTGAGCAACCTGGTGGAG…
>SsMYB58
CAGGCATGGGGAGGTCTCCGTGCTGCGAGAAGGCGCACACGAACAAGGGCGCGTGGACCAAGGAGGAGGACCAGCGCCTGATCGCCTACATCAAGGCGCACGGCGAGGGGTGCTGGCGCTCGCTGCCCAAGGCCGCGGGCCTCCTCCGCTGCGGCAAGAGCTGCAGGCTGCGCTGGATGAACTACCTCCGCCCGGACCTCAAGCGCGGCAACTTCACCGACGACGACGACGAGATCATCATCAAGCTCCACGCCCTGCTCGGCAACAAgtaagcgccgccgttcgccaccgcccacctgtactgtaccattcgctctggactccttttcgtagtagcacttcgatgactgatccatccatcggtccatgcatggcgcagGTGGTCGCTCATCGCGGGGC…
>SsMYB59
ATGAAGATGAAGAACCCTGCTCCTGCTAGCAGTAGTGTTGCTGCAGAGGTGAAGAAGGGGTCGTGGAGCCCCGAGGAGGACGCCCTGCTGACCAGGCTGGTGGAGCAGCACGGGGCCCACCGCTGGAGCCTCATCAGCGCCGCCATCCCCGGCCGCTCCGGCAAGTCCTGCCGCCTCCGCTGGTGCAACCAGCTCAGCCCCGACGTGCACCACCGCCCTTTCACGCCGCACGAGGACGCGCTCATCCTCGCCGCCCACGCCCGCTACGGCAACAAGTGGGCCACCATCGCGCGCCTCCTCCCCGGCCGCACCGACAACTCCATCAAGAACCACTGGAACTCCAACCTCCGGAGGTGCAGGCGCCGGGCGGCGGCGGCGGCGGCGGCGGCCTCCCGAGCT…
>SsMYB60
ATGGGGCACCACTCCTGCTGCAACAAGCAGAAGGTCCGGCGGGGCCTGTGGTCGCCGGAGGAGGACGAGAAGCTCATCAAGTACATCACCACGCACGGCCATGGCTGCTGGAGCTCAGTCCCGAGACAAGCAGGTATATTACACACACTCTGGTGTTCATGTATAGGCTCTGATACATTTGTTTGGTGGTCGTTTCATACTCCGTAGCTAGCAGAGGAAGAAAAGCTGCAGTTCAGCGTGTGCTTCTCATCGCACTTGCTTCATTTTGTGCCTACTTGCTTTCATGCAGGGCTGCAGCGGTGCGGCAAGAGCTGCAGGCTGCGGTGGATCAACTACCTGAGGCCGGACCTCAAGAGGGGAAGCTTCTCGCACCAGGAGGAGGCCCTCATCGTCGAGCTC…
>SsMYB61
ATGACGCGGAAACCGGCGGCGCAGCAGCGGGGCGTGGGCGGCGCGGGCGCGGGGGTGATGAGGACGACGCTCAAGCGTGGGGCGTGGACGCCGGAGGAGGACGAGCTGCTGTCGCGGGCCGTGGCGAAGGAGGGGGAGGGGCGGTGGCGCACGCTGCCGCGGCGCGCGGGGCTGCTGCGCTGCGGCAAGAGCTGCAGGCTCCGGTGGATGAACTACCTCAGGCCGGACATCAAGCGCGGGCCCATCGCCGCCGACGAGGAGGACCTCATCCTCCGCCTCCACCGCCTGCTCGGCAACCGGTGCGTGTAGGTGTAGTGTACAAGCTTATTCTTCTCCCCTGCAGCGCGGTGCAAATGTGCAATGCTTACATCGTACGTGTGCGTGCGTCCAGGTGGTCGC…
>SsMYB62
ATGGGACGCCACGCGGCCTCCGGCGGCGGCGTGCAGCAGAAGCTGCGCAAGGGACTCTGGTCGCCCGAGGAAGACGAGAAGCTCTACAGCCACATCATCCGCTACGGCGTCGGGTGCTGGAGCTCCGTGCCCAAGCTCGCAGGCATGAACGCACGCACGCGCCTCTAGCTCATCCATCCATGCATATGCATCTTGCTGCTGCTGCTGCTGTCTCGCTGACCGTCGTCCGCCATTGATTCCGGTGCGTGCTACATACAGGGCTGCAGAGGTGCGGCAAGAGCTGCCGCCTTCGGTGGATCAACTACCTGCGCCCCGACCTGAAGCGGGGCAGCTTCTCGCAGCAGGAGGAGGACGCCATCGTCGGCCTCCACGAGATCCTGGGGAACAGGTACACACAAT…
>SsMYB63
TTTGTTCGATCAGAGCGGGCACACACAGCCTGAGAATTCTGTTGGAGCAGCATGGGTCGGGCGCCGTGCTGCGACAAGACGAGTGTGAAGCGGGGGCCGTGGTCGCCCGAGGAGGACGAGCTGCTGCGGAGCTACGTCCACAACCACGGCACCGGCGGCAACTGGATCGCGCTCCCGCACAAAGCAGGTGCGTACTGTACATCGCCGCGCGCTCGCTCGGCGAGCGAGATGATGAGTGAGTATAATTCTGATGGTTGCATCGTTTGTCCATGGATGTGCTCGCGCAGGGCTGAACCGGTGCGGCAAGAGCTGCCGCCTGCGGTGGCTCAACTACCTGCGCCCGGACATCAAGCACGGCGGCTACACGGAGCAGGAGGACCGGATCATCTGCTCCCTCTA…
>SsMYB64
ATGACTAGCTCGACTACGAGGGTGGCCAGCAGGTCGTGCGGCCGCGGCAGCGACGACGAGCCGGCGGTGCGCAAGGGGCCGTGGACGCTGGAGGAGGACCTCATCCTCGTCAGCTACATCTCCCAGCACGGGGAGGGCTCCTGGGACAACCTCGCGCGCGCAGCTGGTAAAGCTAGCCTCGATCGTGACCCATGCATCCATCCACCAATTTCATTCCTCTGCATGCATGCTCGATCTCATAATGATTTGAAGCTTTTATTTGCAAATGGGCGCAACTGAATGGTTTGTGACTTCGACAGGTCTGAACCGGAACGGCAAGAGCTGCAGGCTGCGGTGGCTCAACTACCTTCGGCCGGGGGTGCGGCGCGGCAGCATCACGGCGGGGGAGGACACGGTGAT…
>SsMYB65
CTTCAAACTCACTTTATGAGTAGCTATAGCTAGAGTGCCTGGCCTCTCTCTCTGATCTCTCCCCCATTCGATCTTGCTCGCAGACAGTGACACAGACCACTGCTGGTTGCTGCTTTTTTTCTCCCCTTTTATTTAGTTACAAGCTATAGTTTCTTCAGCTCCACTTTAATAAGATCGCAGTCGGTCGTCTGTTATCTCTAGCTTAAGTCTCAAGCATCGAACTGCCTTCTGTCCCCTGAGAGCTGAGCTGCTGAGATAGCGAGCCAACCGTCGCTTTTAATTTATATAGCCCGCCAGCGCCAGGCCGTCTCATCATCATTGTTGCCATCACCTGCCGCTAACTGGCGCTGGCGGCTGCTGCCTGCGACCTGCGGTACTAGTAGTCTTGAAGAAACTGAT…
>SsMYB66
ATGGCGGTGCCGGACGAGGCGGCGTCCGGCGACGGCGGGCCGGTGCCGGTGGCGATGAAGAAGTCGGCGTGGACCAAGGAGGAGGACGCCGTGCTGCGGGAGCAGGTGCGGCTGCACGGCCCGCAGAACTGGGCGGCCATCAGCGAGGCGCTGCCCGGGCGCAACCCCAAGTCGTGCCGCCTCCGTTGGTGCCAGCACCTGAGCCCCGTCGTCGACACCGCCAGGCCCTTCACCCCGCAGGAGGACGACAAGATCATCGCGAACTACGGCAAGTACCCCAACAAGTGGGCCACCATCGCGGGCTTCCTCCCGGGCCGCACCGACAACGCCATCAAGAACCGCTGGCACTCCGTCCTTGGCAAGGTGTACCATCAGCAGCAGCGGGCGGCTGCACCCATC…
>SsMYB67
TCTCCCTTTTTCAGCCAGCCCACTCCACAGCGCAGGCGAGGCGAGGCACGCAAGAAGCCGCATTTCTTGCAGTTGCAGTGGTGATCTCTTCCTCTTTTTGTGTCTCCTCGCTCTCCTCTCCCAAACAGAGAAGCCAGTAAGGATGGGGAGAGCGCCGTGCTGCGAGAAGGTGGGGTTGAAGAAGGGGAGGTGGACCAAGGAGGAGGACGAGATCCTGGCGAGGTACATCAAGGAAAACGGCGAAGGCTCATGGAGATCACTGCCCAAGAATGCTGGTATGGATCGGACAGCTTATATTCCTAATCGATTCAGAGGAAAAATTAAAAGGAAATTCTTGAGAAGTTGCAAATTAGTTCTTTGTTTGCCAATCAATAAGCTGAGATTGATTTCTGACCAATC…
>SsMYB68
GTTCATAGCAGCAGTGACAGACTAGCTGCTCCAGGTCACATTCATTCACTACAAGAAAAAGAACATCAATCCTTTTCCAAATCATGTAACTTTGACAAACCTCTTTCACTTAACTGACTTGAGTACAAAGTAACAACTTCTTTATATAGGAAGGATGAACCATCGGGAGTTCCTTATAATAGTTTATGGTAATGACTTCGCAGTAATAGCATATCAGGGACAAGTAAAGGTACAGGTGTTGAAGCCCACCGACGGTTGAAGGGACATAGATTCTAGGGGCTGATAAGACATAAGGACACACACGCTTACAGAGAAGCAAGGGAAAGGCTAAGAGCCTAAGGCTCCCACAACCACCAGCTTTAAAAGAAGGGGTGCAATTGAGGAAGGAGGTCTGCAAAG…
>SsMYB69
ATGGCTCGTGAGATGGCTTGTTTCTTCGGCCCTGCTCCACCAGTGGCCGCTCTGTCTCCGTTCCATGAGGGACAAGCAGAGAGCCATGGCCATAGCAGCAGCCACACTGCTGGGCACGCGAGAGGCCACTGGCGGCCAGCCGAGGATGCCAAGCTCCGGGACCTCGTGGCGCAGTACGGCCCCCAGAACTGGAACCTCATCGCCAACAAACTCCACGGCAGATCAGGTAAAGCCGTAAAGGTTTCGATCTTCATCGCGATTTTTGTCTTCTCCCATTCGTATTCTTGATCGATGTGTCCACGCACTGACGGAATGGATCGGAGCAGGTAAGAGCTGCCGGCTGCGGTGGTTCAACCAGCTGGACCCGCGGCTCAACCGCCGGCCGTTCTCGGAGGAGGA…
>SsMYB70
TGGATCACTTCAACCCTGCTCTGCCACCAACACAGGCTTTGGTTCCATTCCAAGAGGGAAACAAGCATGCCTTCGTTGCAGAGGAGGTTTATGACGAGCATGTGGAGGAGCATGATGCTAGTAATGGCCATGATGGTAGCTCTAATCAGGGGAAGCACATTGTGAGGGGTCACTGGCGTCCTTCTGAGGATGAAAAACTGAAAGATTTGGTTGCGCAGTATGGCCCCAAGAATTGGCGCTGCATCGCTGAGAAGCTTGAAGGCAGATCAGGTATGATTTCTTAAACACTGCAAAGATATTTCGCTTCTCCCAAAAGTTTGAGTATTGTTAGAGAGTAATTACGATCTTTACTCCAATGAAACAGGAAAGAGTTGCAGGCTACGGTGGCTCAACCAGCTA…
>SsMYB71
CCCAATCGCCGGCTGACACTCACAAGAACCTGCCTCCCTCTGGATCGCTATCTCTTTTCTAGTGCTCAGGGAAAGCTAGCTCAGAGCTGAAAGAAGAAAGCAAGGAGACTAGGAGAGCGAGGAGAAAAAAAAACCAGAGAGGTTGAGCAAGAACCGAGGCGGATCGCCTTTTGTCCCTCCTGCCGAAGGACTAGCCTGCCGGCGCCGCGAGAGATCAAGAGGAGGTGCTGTTCAGGTGAAATTTTGCTCTGTTTTGGGTGGGGTCTCGAGTTCTCTGTGGTGTTTGGTGATGTAATTTGGAGTGTGATTTGACGGGGGTTAGGTTCCTCTGCTAGTTTAGGTGCGGTGGCTTCGTTAATCTGTGGCTGCGGCGGTCAATTTGTTAAGGGATAAGTGATT…
>SsMYB72
ATGGTGCGGAAGCCGATCCACGCTGACGCCGGCGCTAATGGCGCGGAGGCGAACAAGGAGAAGGAGAGGAAGGGGTTGTGGTCACCGGAGGAGGACGAGCGGCTCTTCAACCAGATCTCCTACCACGGCGTCTCCACCTGGAGCTCCGTCGCGCAGCTAGCAGGCAAGATTCAATTCTTGGGAACCAGATTTCATTTCAGTTATTGGACAATACATACAGTACAATTAATTAATATGTTCTTGAATGCTGATGAATGCGCAGGGCTGCGGAGGAGCGGCAAGAGTTGCAGGCTGCGGTGGATGAACTACCTGCGCCCGGACCTCAAGAAGGAGCCCATCTCCAAGCGCGAGGAGGAGACCATCATCTATTTGCAGAAATCGCTTGGGAACCGGTGGTCG…
>SsMYB73
ACAAAGCAAAAGCTCCAAAAAAGGGTGGAGAGGATCCTGGAATCCCGCCAGCTCCTTGTGAAGGGGAAATTAGCCATGAGCCACAGAGACAACGGTCACTCAACGGGTAAAGGCCTCATAGTTTTTTTCTTTATAAATAAGCATTCGCAGCATGTAGTACTGATTTATTTCTTATGGATATCTGCCCTTTACCTTCACTCAGGAGGACAACTGGCCCGACCCGGCGTTCGACCAAAGGAAATTGGACACCCGAAGAGGTATGCCAAACAAACCTTAATGCTGCGTGTGCAAATTCTTTTTGCTTGGCTTATTTATTGAATGTCTATTATGGTGCGTGTTTGCTATTTAAATGTAGGATGCTATATTGTCCCGCGCGGTTCAGACGTACCAAGGGAAAAA…
>SsMYB74
ATGAGGATCATGATCAAGGGAGGCGTGTGGAAGAACACGGAGGACGAGATCCTCAAGGCGGCCGTGATGAAGTACGGCAAGAACCAGTGGGCGCGCATCTCGTCGCTGCTCGTCCGCAAGTCGGCCAAGCAGTGCAAGGCCCGCTGGTACGAGTGGCTCGATCCGTCCATCAAGAAGGTAACCGACTACTCGCCTCTCTCACGGACCTGTCTCTCCTCTCGGCAGACTAGCCTTTCCTCCCGATGGCCGCTCTATTACTAATTTTTTGGCGGTGTTTGGAGTGTCATTCTGCTAAGGATCGCGTTTAGAACACTGTCTTTATGTTTTTCTGAATCCTGCTGCATTGGCAAGGTTGCAATTCATAATGAGAGGGTAACTGTCACTGGATGGTGTCTGGTT…
>SsMYB75
ATGTACCGGGTGAAGAGCGAGGGCGAGGGCGAGGGCGACTGCGAGATGATGCTGCAGGACCAGATGGACTCGCCGGTGGCCGACGACGTCAGCAGCGGAGGCGGGTCGCCTCACCCTCACAGGGGCGCCGGGCCGCCGCTGAAGAAAGGGCCCTGGACGTCCGCGGAGGACGCCATCCTGGTGGACTACGTTAAGAAGCACGGCGAAGGGAACTGGAACGCGGTGCAGAAGAACACCGGGCTGTTCCGCTGCGGCAAGAGCTGCCGCCTCCGCTGGGCGAACCACCTCAGGCCCAACCTCAAGAAGGGGGCCTTCACCCCGGAGGAGGAGCGCCTCATCATCCATCTCCACGCCAAGATGGGGAACAAGTGGGCGAGGATGGCTGCTCATGTAAGTGCC…
>SsMYB76
TGGGGCGGTCGCCGTGCTGCGACAAGACGAGGGTGAAGCGGGGCCCGTGGTCGCAGGAGGAGGACGCCATCCTCAGGAGCTTCGTCCAGAGGTTCGGCAATGCCGGCAATTGGATCGCCCTGCCGCAGAAAGCAGGTAACTAGCTTGCCTCAGTTTATTTTCTAGTCTTTGGCTTTTAACACTTTTCCTACCTCTTAGTCGCCTGACTGCTCAGGCCGCCAGGCGATCAATCTATATACCGTGAGTCCGTGACTGTTCAGCAAACCTTTTTTTTCTTCCGAAAGGGGCGGCAAAAGCTTTGCCGTCACGAAGAAAAGCAAAAGAGAGTTACAAAATATTTACAGCACACCAGACCCCTGTTCAGCAAACCTAGCAGTCACATGTTGATCACATGAGAGA…
>SsMYB77
TGGGTCGGGCGCCGTGCTGCGACAAGACGAGTGTGAAGCGGGGGCCGTGGTCGCCCGAGGAGGACGAGCTGCTGCGGAGCTACGTCCACAACCACGGCACCGGCGGCAACTGGATCGCGCTCCCGCACAAAGCAGGTGCGTACTGTACATCGCCGCGCGCTCGCTCGGCGAGCGAGATGATGAGTGGGTATAATTCTGATGGCTGCATCGTTTGTCCATGGATGTGCTCGCGCAGGGCTGAACCGGTGCGGCAAGAGCTGCCGGCTGCGGTGGCTCAACTACCTGCGCCCGGACATCAAGCACGGCGGCTACACGGAGCAGGAGGACCGGATCATCTGCTCCCTCTACAACTCCATCGGGAGCAGGTGGTCCATCATCGCGTCCAAGCTGCCGGGGCGG…
>SsMYB78
CTAGCTTAAGTCTCAAGCATCGAACTGCCTGCTGTCCCCTGAGAGCTGAGCTGCTGAGATAGCGAGCCAACCGTCGCTTTTAATTTATATCGCCCGCCAGCGCCAGGCCGTCTCATCATCATTGTTGCCATCACCTGCCGCTAAATGGCGCTGGCGGCTGCTGCCTGCGACCTGCGGTACTAGTAGTCTTGAAGAAACTGATCCATGATCTGATCCCACAGGCCACAGCACAAGCAACGGTCGATCGGGCCGGCCGGGCGGTGGCAAAGAGCAGCTTAGAGCGTGTTAGTTGCCCGGCCAGCAGCCGCCGGCCTCGCTGCCCCGTCCATCCGATTGATCCATGGGGCGCGAGGCGGCGGCGGCGAGGCCCAAGCTGCGGAGGGGCCTGTGGTCGCCGGA…
>SsMYB79
ATGGGGAGGCACTCCTGCTGTTACAAGCAGAAGCTGAGGAAGGGGCTCTGGTCTCCTGAGGAAGATGAGAAGCTCATGAACCACATAACCAAGCACGGGCATGGCTGCTGGAGCACTGTTCCGAAGCTTGCAGGTACAATCAAATCCTGCACACTTTATTCTATCTTCTCAATTATCCATTTCCACTGTTTCCTGTTCCTCTCCAAGACCATCCCATTCTTCTCATACCTGCTCAATTAATGATGGCAGGGCTTCAGAGGTGTGGCAAGAGCTGCAGGCTGAGGTGGATAAATTACCTGAGGCCTGACCTGAAAAGAGGTGCATTCTCTCAGGAGGAGGAAGACCTTATCATTGAACTTCATGCTGTACTGGGAAACAGGTAAAGTTAAGCCCAAATCA…
>SsMYB80
CCCGGGATGGCCGCCTTCTTCGGCGCTGCTCCGCCGCCGCCGGGTCTCGCTTCGTTCCACCACGAGGAGCAGCAGCACCATCACGACGCCGCCGAGGAGGTGTACCACGTGGACGACGTCGACGAGGGCGGTGCCGGCCATGGCCACGGCGTCGGCGCCGGCGCCGGCGGCCAGGGGAAGCTCTGCGCCAGGGGCCACTGGCGGCCCGCCGAGGACGCCAAGCTCAAGGAGCTCGTCGCGCAGTACGGGCCCCAGAACTGGAACCTCATCGCCGAGAGGCTCGACGGCAGATCAGGTAATGCGACTACGCAAACGCCAACGTAATGCAGCGTGTGTCGTGTTTTAGATGCGCCTCGCCTGCTTGCTTTCGTGTTCATGTTCCTGACCGGTGATGTATGC…
>SsMYB81
TGGGGAGGTCCCCGTGCTGCTGCCACGACGCCGGCGTGAAGAAAGGCCCGTGGACGGAGGAGGAGGACCGCGCCCTGGTGGAGCACATCCAGCGGCACGGCGGGCACGTCAGCAGCTGGCGCAACCTGCCCAAGGCCGCCGGGCTGAACCGCTGCGGGAAGAGCTGCCGCCTCCGCTGGACCAACTACCTCCGCCCCGACATCAAGCGCGGCAACTTCACCGCCGACGAGGAGAGCCTCATCATCCGCCTCCACGCCCAGCTCGGCAACAAGTACGACCCCGATCAACGTCAACCCACTCACGTCACGCACTGATATGATGATGTGGTCACCATCACCATGACACCCATGGATGCATAGCCGCCGCCGGCCACCTGCTTTCGTTAGTCTTAGGAGTAAT…
>SsMYB82
ATGGTGCGGAAGCCGATCCACGCTGACGCCGGCGCTAATGGCGCGGAGGCGAACAAGGAGAAGGAGAGGAAGGGGTTGTGGTCACCGGAGGAGGACGAGCGGCTCTTCAACCAGATCTCCTACCACGGCGTCTCCACCTGGAGCTCCGTCGCGCAGCTAGCAGGCAAGATTCAATTCTTGGGAACCAGATTTCATTTCAGTTATTGGACAATACATACAGTACAATTAATTAATATGTTCTTGAATGCTGATGAATGCGCAGGGCTGCGGAGGAGCGGCAAGAGTTGCAGGCTGCGGTGGATGAACTACCTGCGCCCGGACCTCAAGAAGGAGCCCATCTCCAAGCGCGAGGAGGAGACCATCATCTATTTGCAGAAATCGCTTGGGAACCGGTGGTCG…
>SsMYB83
ATGGGGAGGGTGCACCCGTGCTGCTCCGAGGAGAAGAAGGTGAGGAAGGGGCTGTGGTCGCCGGAGGAGGACGAGAGGCTCGCCTCCCACATCGCCCGCTTCGGCGTCAGCTGCTGGAGCTCCATCCCCGAACTCGCAGGTGATAAATGCATGCATTCTTGATGCTGTTCCATGCCTCACTTAGCTTACAATTCATTCACCAGTTCGATCTACTTGTTTGCTCATATATGGATTGGAGTGTGAGTGAATTGGTAGCTGTTTGCAGGCTTGCAGAGGTGCGGCAAGAGCTGCCGGCTGCGGTGGATGAACTACCTGCGGCCGGACCTCAAGCGGGGCCGCTTCTCCCAGCAGGAAGAGGACCTCATCATTGTTCTCCACAAAGCACTTGGCAACAGGTAC…
>SsMYB84
ATGGGGCGGACGCCGTGCTGCGACAGGGCGGCCGTGAAGCGGGGTCCGTGGTCGCCGGAGGAGGACGAGGCGCTGCGGAGCTACGTCCAGCGCCACGGCAGCGGCGGCAATTGGATCGCCATGCCCAAGAAAGCCGgtgagcgatccagctcctcctctgtcaattgctagctgcgtgctgcacactgccgtgcatgtgccatagtaccatgcactgagccactggcgacgggtcgtcgttgcgggcctgtcgcgtcgcatgcagGGCTCAAGAGGTGCGGCAAGAGCTGCAGGCTGCGCTGGCTCAACTACCTCCGCCCGGACATCCGCCACGGCGGCTTCACCGCCGAGGAGGACGCCGTCATCATGTCCCTCTACAGCCAGCTCGGGAGCAAgtga…
>SsMYB85
TGCCGAGTGACAAAGCAAAAGCTCCAAAAAAGGGTGGAGAGGATCCTGGAATCCCGCCAGCTCCTTGTGAAGGGGAAATTAGCCATGAGCCACAGAGACAACGGTCACTCAACGGGTAAAGGCCTCATAGTTTTTTTCTTTATAAATAAGCATTCGCAGTATGTAGTACTGATTTATTTCTTATGGATATCTGCCCTTTACCTTCACTCAGGAGGACAACTGGCCCGACCCGGCGTTCGACCAAAGGAAATTGGACACCCGAAGAGGTATGCCAAACAAACCTTAATGCTGCGTGTGCAAATTTTTTTTGCTTGGCTTATTTACTGAATGTCTATTATGGTGCGTGTTTGCTATTTAAATGTAGGATGCTATATTGTCCCGCGCGGTTCAGACGTACCA…
>SsMYB86
GATGAAGAACCCTGCTCCTGCTAGCAGTAGTGTTGCTGCAGAGGTGAAGAAGGGGTCGTGGAGCCCCGAGGAGGACGCCCTGCTGACCAGGCTGGTGGAGCAGCACGGGGCCCACCGCTGGAGCCTCATCAGCGCCGCCATCCCCGGCCGCTCCGGCAAGTCCTGCCGCCTCCGCTGGTGCAACCAGCTCAGCCCCGACGTGCACCACCGCCCTTTCACGCCGCACGAGGACGCGCTCATCCTCGCCGCCCACGCCCGCTACGGCAACAAGTGGGCCACCATCGCGCGCCTCCTCCCCGGCCGCACCGACAACTCCATCAAGAACCACTGGAACTCCAACCTCCGGAGGTGCAGGCGCCGAGCGGCGGCGGCGGCGGCGGCCTCCCGAGCTGCTGCTGG…
>SsMYB87
ATGAGGATCATGATCAAGGGAGGCGTGTGGAAGAACACGGAGGACGAGATCCTCAAGGCGGCCGTGATGAAGTACGGCAAGAACCAGTGGGCGCGCATCTCGTCGCTGCTCGTCCGCAAGTCGGCCAAGCAGTGCAAGGCCCGCTGGTACGAGTGGCTCGATCCGTCCATCAAGAAGGTAACCGACTACTCGCCTCTCTCACGGACCTGTCTCTCCTCTCGGCAGACTAGCCTTTCCTCCCGATGGCCGCTCTATTACTAATTTTTTGGCGGTGTTTGGAGTGTCATTCTGCTAAGGATCGCGTTTAGAACACTGTCTTTATGTTTTTCTGAATCCTGCTGCATTGGCAAGGTTGCAATTCATAATGAGAGGGTAACTGTCACTGGATGGTGTCTGGTT…
>SsMYB88
ATGATGGCGGAGGCGTGGAGGCCGGTGATGTTGGCGCCGACGGCGCCCTGCTTCTGGCAGCAGGACACGCACTCGGTTTTCTGGCGGAGAGGAGACGCGTGGACGGCGGAGGAGAACAAACAGTTCGAGAAGGCGCTGGCGCAGATCGACCGCAACGCGCCCGACCGGTGGGAGAAGGTGGCGGAGATGCTGCCCAGGAAGACGGCCGACGACGTGAGGAACCACTACCACGACCTCGAGAACGACGTCGGCTTCATCGAGGCCGGGCTCGTGCCGTTCCCGCACTACAGCAGCTCGGTCCCGTCGTCCGGGTTCACCCTCGAGGACTGGGACGGCGGCGACGGCGCGTTCAGGCGCGGCTACTGCCTCAAGCGCGCGCGGGGGTCGGACCAGGAGCGG…
>SsMYB89
CTCTCCAGTCCTCCTCCTCCTCCTCCTCCTCCTCTCTCTTCCTCCTCAAAACTCTCTCTCCCTGACCTGGTGCTAAGTGGTGGTGGCATCTCGCTTAGGCGAGATCCCCCTCCTCCCCCGGTTTCCACTCCTCTGCTCTGCTCCATCCGAGTCGACTCCTTCGCTGCAATCCGCTGGTCAGCTCAACAGCAGAGGAGGAGTCCATTGGAGGAGCTCAGCTAGGCACCCTGGGCTCGATCGGCACCGGCTGCTGCGAGATTCCGCCAGGTAGACCCTGTCCTAGTGTCCTTGCTGAATTCCGATTTGTTTTCGGCGTCCGGGTAGTGATTTGAGGGGCGGGGAAGTGCTGAATTTTGGCCTCCTCGTCCTTCTCCGTTCCAATTCTGCCTGGACCTCCGA…
>SsMYB90
TCTCCCTTTTTCAGCCAGCCCACTCCACAGCGCAGGCGAGGCGAGGCACGCAAGAAGCCGCATTTCTTGCAGTTGCAGTGGTGATCTCTTCCTCTTTTTGTGTCTCCTCGCTCTCCTCTCCCAAACAGAGAAGCCAGTAAGGATGGGGAGAGCGCCGTGCTGCGAGAAGGTGGGGTTGAAGAAGGGGAGGTGGACCAAGGAGGAGGACGAGATCCTGGCGAAGTACATCAAGGAACACGGCGAAGGCTCATGGAGATCACTGCCCAAGAATGCTGGTATGGATCGGACAGCTTATATTCCTAATCGATTCAGAGGAAAAATTAAAAGGAAATTCTTGAGAAGTTGCAAATTAGTTCTTTGTTTGCCAATCAATAAGCTGAGATTGATTTCTGACCAATC…
>SsMYB91
ATGGGGAGGCACTCCTGCTGTTACAAGCAGAAGCTGAGGAAGGGGCTCTGGTCTCCTGAGGAAGATGAGAAGCTCATGAACCACATAGCCAAGCACGGGCATGGCTGCTGGAGCACTGTTCCGAAGCTTGCAGGTACAATCAAATCCTGCACACTTTATTCTATCTTCTCAATTATCCATTTCCACTGTTTCCTGTTCCTCTCCAAGACCATCCCATTCTTCTCATACCTGCTCAATTAATGATGGCAGGGCTTCAGAGGTGTGGCAAGAGCTGCAGGCTGAGGTGGATAAATTACCTGAGGCCTGACCTGAAAAGAGGTGCATTCTCTCAGGAGGAGGAAGACCTTATCATTGAACTTCATGCTGTACTGGGAAACAGGTAAAGTTAAGCCCAAATCA…
>SsMYB92
CTTAGAACCAGAGGATTACCTGTGAAGAATTCCGTGCTGCTCCTCAAGCTGTGGGGTGTGCAGATTACAGAGCTCAGCTTCAGTTTCAGCATTGCTTTCAATGGGGAGGCACTCCTGCTGTTACAAGCAGAAGCTGAGGAAGGGGCTCTGGTCTCCTGAGGAAGATGAGAAGCTCATGAACCACATAACCAAGCACGGGCATGGCTGCTGGAGCACTGTTCCGAAGCTTGCAGGTACAATCAAATCCTGCACACTTTATTCTATCTTCTCAATTATCCATTTCCACTGTTTCCTGTTCCTCTCCAAGACCATCCCATTCTTCTCATACCTGCTCAATTAATGATGGCAGGGCTTCAGAGGTGTGGCAAGAGCTGCAGGCTGAGGTGGATAAATTACCTG…
>SsMYB93
ATGGCCGCCTTCTTCGGCGCTGCTCCGCCGCCGCCGGGTCTCGCTTCGTTCCACCACGAGGAGCAGCAGCACCATCACGACGCCGCCGAGGAGGTGTACCACGTGAACGACGTCGACGAGGGCGGTGCCGGCCATGGCCACGGCGTCGGCGTCGGCGGCGCCGGCCAGGGGAAGCTCTGCGCCAGGGGCCACTGGCGGCCTGCCGAGGACGCCAAGCTCAAGGAGCTCGTCGCGCAGTACGGGCCCCAGAACTGGAACCTCATCGCCGAGAGGCTCGACGGCAGATCAGgtaatgcgactacgcaaacgccaacgtaatgcagcgtgtgtcgtgttttagatgcgcctcgccagcttgctttcgtgttcatgttcctgaccggtgatgtatgcgtgcct…
>SsMYB94
ATGCAAGGAGACAGGCCACAATAATGTCTCAGAGGAAAGGGGCCATGGCTGCTGCAGTGACGAGCAGCAAGCACCGTGAGGATCAGGAGATGATGATGGAGCTCAGGAGAGGCCCCTGGACGCTTGAGGAAGACAACCTCCTCATGAACTACATTGCTTGCCACGGCGAGGGCCGCTGGAATCTCCTTGCCCGCTGCTCCGGTGAGTATGTAGCTAGTCCGGCCGATTCCACTTCTCATTCTCGATTAATTAGGCTATCAATCTCATCCTGATCTTCTGCATGTGCTTGAATTAGGGTTGAAGAGGACCGGCAAGAGCTGCCGGCTCAGGTGGCTCAACTACCTCAAGCCTGACATCAAGCGCGGCAATCTCACGCCGGAGGAGCAGCTCCTCATCCTT…
>SsMYB95
TGCATGCAAGGAGACAGGCCACAATAATGTCTCAGAGGAAAGGGGCCATGGCTGCTGCAGTGACGAGCAGCAAGCACCGTGAGGATCAGGAGATGATGATGGAGCTCAGGAGAGGCCCCTGGACGCTTGAGGAAGACAACCTCCTCATGAACTACATTGCTTGCCACGGCGAGGGCCGCTGGAATCTCCTTGCCCGCTGCTCCGGTGAGTATGTAGCTAGTCCGGCCGATTCCACTTCTCATTCTCGATTAATTAGGCTATCAATCTCATCCTGATCTTCTGCATGTGCTTGAATTAGGGTTGAAGAGGACCGGCAAGAGCTGCCGGCTCAGGTGGCTCAACTACCTCAAGCCTGACATCAAGCGCGGCAATCTCACGCCGGAGGAGCAGCTCCTCATC…
>SsMYB96
CATGGGGCGGACGCCGTGCTGCGACAGGGCGGCCGTGAAGCGGGGCCCGTGGTCGCCGGAGGAGGACGAGGCGCTGAGGAGCTACGTCCAGCGCCACGGCAGCGGCGGCAACTGGATCGCCATGCCCAAGAAAGCCGGTGAGCGATCCAGCTCCTCCTCTGTCAATTGCTAGCTGCGTGCTGCACACTGCCGTGCATGTGCCATAGTACCATGCACTGAGCCCCTGACGACGGGCCGTCGTTGCCGGCTTGTCGCGTCGCATGCAGGGCTCAAGAGGTGCGGCAAGAGCTGCAGGCTGCGCTGGCTCAACTACCTCCGCCCGGACATCCGCCACGGCGGCTTCACCGCCGAGGAGGACGCCGTCATCATGTCCCTCTACACCCAGCTCGGAAGCAAGTG…
>SsMYB97
TGGCGGATGTGGTGCAGGAGGGGTGCGTGGAGAATCGGCAGCCCCTGGCGGCTTCGAGCTCGTCCGTGTCGGATGGCAGCAGCTGTGGCGGCGGTGGGCGGGCGGGGACGTCGCCGCCGGTGTCAAGCTCTGGGAATTCCATCTCCGTTCTGAGGTGAGGCCTTTGCCCGTAGCTGCTCCTATCCGGGGAGGGATCTGGGCTCTTAACCGTTGAATAGTACCGTTTGTTTTACCTTGTTTGGATCCTTACTCGTGTTGTGCCCTAGAGTGGTAGGTGTTCTGGCCTTCTGGGTGAGAAGAACGAACCTTTTATGCATTGCACGGTGGTTGTGTGGTTCTCTCGTTGGTAATTTGCCTGGTTTTTGATGTGATTAGCGTTTCCCTGGTACTTTCGAGAAA…
>SsMYB98
ATGGCTGCTGCAGTGACGAGCAGCAAGCACCATGAGGATCAGGAGATGATGATGGAGCTCAGGAGAGGCCCCTGGACGCTTGAGGAAGACAACCTCCTCATGAACTACATTGCTTGCCACGGCGAGGGCCGCTGGAATCTCCTTGCCCGCTGCTCCGGTGAGTATGTAGCTAGTCCGGCCGATTCCACTTCTCATTCTCGATTAATTAGGCTATCAATCTCATCCTGATCTTCTGCATGTGCTTCAATTAGGGTTGAAGAGGACCGGCAAGAGCTGCCGGCTCAGGTGGCTCAACTACCTCAAGCCTGACATCAAGCGCGGCAATCTCACGCCGGAGGAGCAGCTCCTCATCCTCGAGCTCCATTCCAAGTGGGGGAACAGGTGGTCGAGGATAGCGCA…
>SsMYB99
GGCAGGCAGCCGTGCTGCGAGAAGGTCGGTCTCAAGAAGGGGCCGTGGACCGCGGAGGAGGACCAGAAGCTGGTCACCTTCCTCCTGTCTCACGGCCATTGCTGCTGGCGGCTCGTCCCCAAGCTCGCGGGTGCGGTGCATACGCATGATCACCATCTCCTTAATCTGACACAAATGCATGCAGATGGCCAATTTCTTCCTTCGTCCCCGCGCGCAGGGCTGCTGAGGTGCGGGAAGAGCTGCCGGCTGCGGTGGACCAACTACCTGAGGCCGGACCTCAAGAGGGGCCTCCTGTCGGAGGAGGAGGAGGCGCTGGTCATCGACCTCCACGCGCAGCTCGGCAACCGGTGGTCCAAGATCGCGGCGCGGCTCCCCGGGAGGACGGACAACGAGATCAAG…
>SsMYB100
GGATGGGGAGGTCGCCGTGCTGCGAGAAGGAAGCCGGGCTGAAGAAGGGCCCGTGGACGCCGGAGGAGGACCAGAAGCTGCTCGCCTTCATCGAGCAGCACGGCCACGGCTGCTGGCGCTCGCTGCCGGCCAAGGCCGGTGAGGACGACGGAGCTAGCTCGATCTCACGACGTTCTCCGTTTCCATTTCATTCATTCGTTATGCGATCGAGCATGCGGTGTGCTCATGCTCATGAATGGTGTGTGTGTGGCGTCTGCCGTCTGCAGGGCTGCGGCGGTGCGGCAAGAGCTGCCGGCTCCGGTGGACCAACTACCTGCGCCCGGACATCAAGCGGGGCAAGTTCACGATCCAGGAGGAGCAGACCATCATCCAGCTCCACGCGCTCCTCGGCAACAGGTG…
>SsMYB101
AACCCGCCGCCGCAGACATGGGGAGGGCGCCGTGCTGCGACAAGGCGAGCGTGAAGAAAGGGCCGTGGTCGCCGGAGGAGGACGCCAAGCTCAAGGCCTACATCGAGGAGCACGGCACCGGCGGCAACTGGATCGCGCTGCCGCAGAAGATTGGTATGTACGATTGCGTCTTATCTCATCGATCCTTTTGTGTTTTTCTGATGAAATTCGTTAGGTGCCTCTTTAATTTGGTTGTTTTTTTCCTTCTGATCCGTATGCTACTGCCTATCTATGGACTAATCTTGTCAGGCGTGGTGCTGGTGCAACCATGCATGAATATGGATGCCTACCTAGGATTCCTACTATATACTACTACATAGTATGGCCTCTCCATATTCATCCGATTTAGACGAAGCAAAC…
>SsMYB102
CATCAGACGAACACCTCGTAGATCGTGGAATTTGGTGGTATCAAGTTCCAAACACACCCACGCCGTGCCTCCTCGTTGGCAACGCCACCACGCGTCCACGCCGCCCCCACCTTGTCCTCTGGGAGTCGGAGTGCCGGCAGCCGGCAGGCATTTCCCCTTGCTTCTTTCCCGTGCTTCGTTGCGGGCTCGAGGGCCGCTTGAGCGATTGGTTCTGGTCCCTGCACGCGGCGGCACCCATGCGGCGGAGCGGAGACGGCGTCACCACGCGGCGGTTAATCAACGAACCCTTCCTTTCGATGTCCCCATTGGCACCCCCCATACGCGCTTTAATTTCCATTTTTATGTATTCGGTCCCGGTGTTTGAGCACTTTTAGCGACTCTATTCGACGCCCTCTGTTT…
>SsMYB103
TGGGAGTGGAGTCGTCGGAGTGCGACAGGATAAAGGGGCCCTGGAGCCCCGAGGAGGACGAGGCGCTGCGGCGTCTGGTGGAGCGCCACGGCGCGCGGAACTGGACGGCGATCGGGCGCGGCATCCCGGGTCGGTCGGGGAAGTCGTGCCGGCTCCGGTGGTGCAACCAGCTGTCGCCGCAGGTGGAGCGCCGCCCCTTCACGCCCGAGGAGGACGCCGCGATCCTGGCCGCGCACGCGCGCCTCGGCAACCGCTGGGCCGCCATCGCGCGCCTGCTCCCCGGCCGCACCGACAACGCCGTCAAGAACCACTGGAACTCGTCGCTCAAGCGGAAGCTCGCCACCGCCACCTCCAGCGGCGGGGCCGATGTCGGCGGCGGCGACGCCGAGCGGCCGTTCA…
>SsMYB104
ATGCTGAGTCGCCGACGGCCGATGCAAGTTGCCGAATCACCGACTCACCAGCTCACCGCCGTGGTGCCGCGACCACGTGACGACGCAACCGGCAACGACGGCGGACAGCAGACGTACGTGATCTTAGTAAGCAACACACAAATACCCATGATCGATTAGCATTTTGCATTTTTTTATTTTTTTTGTGTATGCACTATGCTTGTACAGTGGTAAGGTTATAAATTCTAATTCAATGTATTTATTTGAACTAAACGTGTACAGCAAAATAATCTTTAGCTTTTTGTTACACTATTGTTATATTTCATGAACTAAATATGTATTGCAAAGTAATTTTTATTATTCGTACTATATATATATTAATTTTTATATTAAAAACTAGTTTAACATGCTCTTATCTTC…
>SsMYB105
AAATGAAGGCTTCTGCTCGCGCGAGTCCTCAGGCTTCACTCGAGCGTGTGTGAGAATCGAGTCAAGCACGCTCTGTCTCTTGGGCTCTCTGTCGACGGCGGGAGAGCGAGAGAGATGGGCAGGCAGCCGTGCTGCGAGAAGGTCGGTCTCAAGAAGGGGCCGTGGACCGCGGAGGAGGACCAGAAGCTGGTCACCTTCCTTCTGTCTCACGGCCATTGCTGCTGGCGGCTCGTCCCCAAGCTCGCGGGTGCGGTGCATACGCATGATCACCATCTCCTTAATCTGACACAAATGCATGCAGATGGCCAATTTCTTCCTTCGTCCCGCGCGCAGGGCTGCTGAGGTGCGGGAAGAGCTGCCGGCTGCGGTGGACCAACTACCTGAGGCCGGACCTCAAGA…
>SsMYB106
AATGGAGATCGGTTGGGAAGACCGGTGTTCCAACGAGAAAGGAGCTGGATTGAACCAAGCTCCTCCACAGCAGGTCCATTGCACGCATCGGACCGCAGGCAAACCACAGGACCCGCCGTTCGGCCTGAGGCCTGTCAGTCAGTCAGAGACGGGCTCACACGTGCGACTCACCCCGCCCCAGCTCCGCGCCACGTGGGCGCGGCCCTTTCCACTTCGGGCCGTGTCTATTAATCCCCCGCGGCGCGCCTCCTCTCCAAATGAAGGCTTCTGCTCGCGCGAGTCCTCAGGCTTCACTCGAGCGTGTGTGAGAATCGAGTCAAGCACGCTCTGTCTCTTGGGCTCTCTGTCGACGGCGGGAGAGCGAGAGAGATGGGCAGGCAGCCGTGCTGCGAGAAGGTC…
>SsMYB107
AGCGCTCCATTCTAAAGGCGTGTAGCCGAAGCCCCCTCTCCGGTAGCTGATCTCCCCCTGCTCTGCTCACCCGCTGCGTCCCCTGCTCGGCGAGCTCGCGGCGGCGGCATTCTCCGGCAATGGGGTGCAAGGCGTGCGACAAGCCCAAGCCCAACTACCGCAAGGGCCTGTGGTCGCCGGAGGAGGACCAGAAGCTCCGCGACTACATCCTCCTCCACGGCCACGGCTGCTGGAGCGCGCTCCCCGCGAAAGCCGGTAAGACCGACGACTCGCCGCCGCTGCGTGCGTCTGCATTCCTGTCGAGTGTGGGAGGAGCGGAATTCAGGTGCTTCGGGTGCATTGCGTCCGGAATTCAGAACCCGATCAGTGCCAATTGCCAATTGCTGAGGTCCGAGAGGC…
>SsMYB108
ATGGGGCGCGCTCCGTGCTGCGAGAAGATGGGGCTGAAGAGGGGGCCGTGGACGGCGGAGGAGGACAGGGTCCTGGTGGCGCACATCGAGCGCCACGGCCACAGCAACTGGCGCGCGCTGCCCAAGCAGGCGGGCCTGCTCCGCTGCGGCAAGAGCTGCCGCCTCCGCTGGATCAACTACCTGCGCCCGGACATCAAGCGCGGCAACTTCACCCGGGAGGAGGAGGACGCCATCATCCAGCTCCACCAAATGCTCGGCAACAGgtgcttatctatcttgatgccccaatcagccacttgttgtctcgtaaattacggcgaaatcagagaacatgcgcactaaacagctcatttgtggatgattttcagATGGTCGGCAATTGCTGCCAGGCTGCCGGGG…
>SsMYB109
ATGGGGCGCGCTCCGTGCTGCGAGAAGATGGGGCTGAAGAGGGGGCCGTGGACGGCGGAGGAGGACAGGGTCCTGGTGGCGCACATCGAGCGCCACGGCCACAGCAACTGGCGCGCGCTGCCCAAGCAGGCGGGCCTGCTCCGCTGCGGCAAGAGCTGCCGCCTCCGCTGGATCAACTACCTGCGCCCGGACATCAAGCGCGGCAACTTCACCCGGGAGGAGGAGGACGCCATCATCCAGCTCCACCAAATGCTCGGCAACAGGTGCTTATCTATCTTGATGCCCCAATCAGCCACTTGTTGTCTCGTAAATTACGGCGAAATCAGAGAACATGCGCACTAAACAGCTCATTTGTGGATGATTTTCAGATGGTCGGCAATTGCTGCCAGGCTGCCGGGG…
>SsMYB110
ATGGGGAGGGCGCCGTGCTGCGACAAGGCGAGCGTGAAGAAAGGGCCGTGGTCGCCGGAGGAGGACGCCAAGCTCAAGGCCTACATCGAGGAGCACGGCACCGGCGGCAACTGGATCGCGCTGCCGCAGAAGATTGGTATGTACGATTGCGTCTTATCTCATCGATCCTTTTGTGTTTTTCTGATGAAATTCGTTAGGTGCCTCTTTAATTTGGTTGTTTTTTCCTTCTGATCCGTATGCTACTGCCTATCTATGGACTAGTCTTGTCAGGCGTGGTGCTGGTGCAACCATGCATGAATATGGATGCCTACCTAGGATTCCTACTATATATACTACTACATAGTATGGCCTCTCCATATTCATCCGATTTAGACGAAGCAAACTTTTTGTTTGAAAGAT…
>SsMYB111
AAGGCTTCTGCTCGCGCGAGTCCTCAGGCTTCACTCGAGCGTGTGTGAGAATCGAGTCAAGCACGCTCTGTCTCTTGGGCTCTCTGTCGACGGCGGGAGAGCGAGAGAGATGGGCAGGCAGCCGTGCTGCGAGAAGGTCGGTCTCAAGAAGGGGCCGTGGACCGCGGAGGAGGACCAGAAGCTGGTCACCTTCCTCCTGTCGCACGGCCATTGCTGCTGGCGGCTCGTCCCCAAGCTCGCGGGTGCGGTGCATACGCATGATCACCATCTCCTTAATCTGACACAAATGCATGCAGATGGCCAATTTCTTCCTTCGTCCCCGCGCGCAGGGCTGCTGAGGTGCGGGAAGAGCTGCCGGCTGCGGTGGACCAACTACCTGAGGCCGGACCTCAAGAGGGG…
>SsMYB112
ATGGGGAGGGCGCCGTGCTGCGACAGGACCAAGGGCCTCAAGAAGGGGCCCTGGACGCCGGAGGAGGACAAGCTCCTCGTCGACTACATTCAGACCAACGGCCATGGCAGCTGGCGCCTGCTCCCCAAGCTCGCAGGTCAGGATTCCGTTCCTCTCTTGCTGTTCCATTCCATTTCTTCGCGGTTTCCATCCATTCCACCGTCGTCTTCTTTCTTAGTTCTGCTGCTCCGCCGGCCTCGTCGCCTGACTATTGGCGCCGCGCCGCGCGGCGCGCAGTGGCCTAAAATGTGAATCAAATTCCTCCTCGGTGTCAACGATGCTTATCCTGGGATCGCAATCGCATGCAGGGCTGAACCGGTGCGGCAAGAGCTGCCGGCTGCGGTGGACCAACTACCTCCG…
>SsMYB113
TAGCTTCTCACTCACTACGACCTAGCTCGCTGGGGAGACAACTCGGGAGGATTAAAGATTGATTAGCTCGCTAAGATCATTGAGGTTGAAAGACTAACGAGCTCGATCGCTCTTGACTTGAGGTAGACAGAGAGGAGAGGGGACGAGACGGAGACAGGAATGGAAGGGCAGTTTGGTTGGGGGAGAGAGGAGGGAGGGTGGAGGAAAGGGCCATGGACGGCTCAGGAAGATAAGCTGCTGGTCGAGTACGTCAGGCAGCAAGGAGAAGGGAGGTGGAATTCTGTCGCCAAGCTTACTGGTAATGAACACTGTTACTGATTATTCTCGTTTCTTCTGATAGTCACTTGTCTCTTCAGTTTTTTTTTCCCTTTCTTTACCAACTCACCATCGCCAACCTAC…
>SsMYB114
ATGGCCGTGGAGGAGGCGAGCAGCAGCGGCGGTGGGGAGGAGGGGTGCGGAGCGTGGACCCGCGAGCAGGAGAAGGCGTTCGAGAACGCGGTGGCAACGATGGGCGGTGAGGAGGACGGGGACGCGAGGTGGGAGAAGCTAGCGGAGGCCGTCGAGGGGAAGACGCCGGAGGAGGTCAGGCGGCACTACGAGCTGCTGGTGGAGGACGTCGACGGCATCGAGTCGGGCCGCGTGCCGCTTCCGACGTACGCGGCTGACGGCGCCGCCGAGGAAGGGGGTGGCGGTGGCGGCGGCGGCGGCGGGAAGAAGGGAGGTGGGGGAGGAGGGACCCACGGGGACAAGGGGTCGTCGAAGTCGGCCGAGCAGGAGCGCAGGAAGGGCATCGCCTGGACAGAGGAC…
>SsMYB115
GCTCCGCACAGGCCCCTGGCACAAGCGAGGCATTGTCGTGGAATCGCGAGCGATCACGCTGGTGAGGAGCAGAGCAGGAGCTTTCAGAGGTGTCGCCGTGCAGCAGCAGCAGCAGCAGCTTGGGGCTCGGAACGAACAACCATGGGGAAGGGCCGGGCACCGTGCTGCGCCAAGGTGGGGCTCAACAAGGGCTCCTGGACGCCGGAGGAGGACATGCGCCTCATCGCCTACATTCGGAAGTACGGCCACGCCAACTGGCGCGCCCTGCCCAAGCAAGCAGGTACGTACGGGGACGGGAGCCCCGGCCGCCGCCGGCGCGCTGTCATGCATGCAGGGGACTAGAAGTTCAGCTCAGCTCTAATGGTTCTTCGACTCCATCCATAGGTTTGCTGCGGTGCG…
>SsMYB116
ATGGACGACCGAGGCGGCGACGGCGGCGGGGAGGCCGAGAGGTGGCCGTGGTGGGCTGCGGCGAGCGCGGCTCAGGCCGCGGCCGGGGTCGCGTGGTTCCGACACGGCAGGGGCGGAACGGCGGTGGCGATGCCGTTCAAGGCATTCGCCATCGCCTCCCTCTTCGTCGGCGCCGGCGCCACCGCCGCCGCCGCTGGGGTGCTTGCCGCGGGCGTCGGATCGgtgaggcgtctaatcgaagcttccgctcccgtgcggcgaacgattttgctgctcgaattttcgctgatctggtgcgtgtgatgtgtgtatctgcagGTGGAGGAGATGAAGGGCGTGGGCGCGAGCATCCGGCGgtggatgggagctcctcctcgccgagcgggaggcagtgactaa…
>SsMYB117
AAAATCCGTCGCATTTATGGCCACCGGGATCCTCCTCGGCCTATAAATCCCTCTCGGCATTTATGAGCACGGCTCGTCCCCTCACTTCTCGTTGCTGTCGCTGCCGACGTTGCCGAGGGGAAACGGAGAGCGACCGATCGACCACCATGGGGAGGACTCCGTGCTGCGACAGCATGGGCATCAAGAAGGGGCCGTGGGCGCCCGAGGAAGACAAGCTGCTCGTCGACTACGTCCAGGCCAACGGACCCGGCAACTGGCGCATGCTCCCCAAGCTCGCGGGTACGTGCTCTGTCTGCTCCTGAATCGAGCCCGGCCGCTTCGTGCATGCGTGACCTGTTCGTTTGGCTCGTCATTTCTTGAGCGATCTGGGTGGGCTAATCCGCTAATGCGATGCGCCGC…
>SsMYB118
ATGGGGCGGATCCCGTGCTGCGAGAAGGACAGCGTCAAGCGCGGGCAGTGGACGCCCGAGGAGGACAACAAGCTGCTCTCCTACATCACCCAGTACGGCACGCGCAACTGGCGCCTCATCCCCAAGAATGCCGgtacgtcctagcgagcgtccaaggtcccgagggtcagggacggccaatgtccgcctctgaattctgaccaagtttgtgtgatgggatggcagGATTGCAGCGGTGCGGGAAGAGCTGCCGGCTCCGGTGGACCAACTACCTGCGGCCCGACCTCAAGCACGGCGAGTTCACGGACGCCGAGGAGCAGACCATCATCAAGCTGCACTCCGTCGTCGGCAACAGgtggctgtcgtcctcccgctcccctctcgtgcttgttcggatgg…
>SsMYB119
ATGGGGCGATCGCCGTGCTGCGAGAAGGATGGGCTCAAGAAGGGGCCGTGGACGCCGGAGGAGGACCAGAAGCTGCTCGCCTACATTGAGCAGCACGGCCACGGCTGCTGGCGCTCGCTGCCCGCCAAAGCCGgtgagctcgatcgcaagctagtaccagcaatcgtagactcctgcgcggttcagccagcggcgtttggctacgctgtctggtttcgctccttcgtactccactgacatgcatgcgaatgaatggccgtggcgcagGGCTGCAGCGGTGCGGCAAGAGCTGCCGCCTCCGGTGGACGAACTACCTCCGGCCGGACATCAAGCGGGGCAAGTTCAGCCTGCAGGAGGAGCAGACCATCATCCAGCTCCACGCGCTGCTCGGCAACAGgt…
>SsMYB120
GGGAGGGCTCCGTGTTGCGACAAGAACAATGTGAAGAAAGGGCCATGGTCTCCAGAGGAGGATGCCAAGCTCAAGGAGTTCATCGAGAAGCACGGCACCGGTGGGAATTGGATCGCTCTTCCTCAAAAAGCAGGTAGTATATATACATGATTTGTCAAGCTACATATACATAGATGATACAGCTTGTTCAATTTGGGGATTTCATGCTGTTATCAGTTGAGTCTGAATCTAAACAGTCTAGATTTTTGATGCTGATCGATGTCTTGTTTTTCTAATTTGTTTTCCTTTTTTATGTTCTTTTCCTTTGATCTGTTTGGGATCACTCTTTAATAGGATTGTTCTGAGACATCTTGTTTCAAAGAAAAACAAGAGAGAAGGAAAACATATATATGCTTTCTC…
>SsMYB121
ATGGAGAAGAGTCCCGGCGCGGCGCCGACATCATCGCCCGAGGAGGAGGTGGCGGCGGAGGGCCATGCGCATGCTGAGGATGTGACGGAGCATGAGGAGGAGGCCACGCCGGTGGTGCTCAAGAAGGGGCCTTGGACGGCCGCGGAGGATGCCATGCTCATGGATCACGTCCGGCACCACGGCGAGGGGAACTGGAACGCAGTGCAGAGGATGACCGGCCTGCTGCGCTGCGGCAAGAGCTGCCGCCTGCGCTGGACCAACCACCTCCGCCCCAACCTCAAGAAGGGCTCCTTCTCCCCCGACGAGGAGCTCCTCATCGCCCAGCTCCACGCGCAGCTCGGCAACAAGTGGGCGCGCATGGCCGCGCATGTAAGCAAGCACTGTACTCTCTTCAGCTTG…
>SsMYB122
ATGGGCAGGCCGCCGTGCTGCGACAAGGAGGGGATCAAGAAGGGGCCATGGACGCCGGAGGAGGACATCATCCTGGTGTCCTACATCCAGGAGCACGGCCCGGGCAACTGGCGCTCCGTGCCCATCAACACGGGCCTCATGCGCTGCAGCAAGAGCTGCCGCCTCCGCTGGACCAACTACCTCCGCCCCGGCATCCGGCGCGGCAACTTCACCCCGCACGAGGAAGGCATCATCGTCCACCTCCAGTCCTTGCTCGGCAACAGGTGGGCCGCCATTGCTTCTTACCTCCCGCAGAGAACCGACAACGACATCAAGAACTACTGGAACACCCACCTCAAGAAGAAGCTCAAGAAGCACCAGGCCATCGGCGCCATCTTCGCGCCGCCGCCTCCGGCCTCC…
>SsMYB123
ATGGGGAAGGGACGGGCACCGTGCTGCGCCAAGGTGGGGCTCAACAAGGGCTCCTGGACGCCGGAGGAGGACATGCGCCTCATCGCCTACATTCGGAAGTACGGCCACGCCAACTGGCGCGCCCTGCCCAAGCAAGCAGgtacgtaaggggacgggagccccggccgccgccggcgcgctgtcatgcatgcaggggactagaagttcagctcagctctaatggttcttcgactccatccatagGTTTGCTGCGGTGCGGGAAGAGCTGCCGGCTGCGGTGGATCAACTACCTCCGCCCGGACCTCAAGCGCGGCAACTTCACCGCCGAGGAGGAGGAGACCATCATCAAGCTCCACGCCATGCTCGGCAACAAgtacgtacggtgcaagcagcgttccg…
>SsMYB124
TGAGCACGGCTCGTCCCCTCACTTCTCGTTGCTGTCGCTGCCGACGCTGCCGAGGGGAAACGGAGAGCGACCGATCGACCACCATGGGGAGGACTCCGTGCTGCGACAGCAAGGGCATCAAGAAGGGGCCGTGGGCGCCCGAGGAAGACAAGCTGCTCATCGACTACGTCCAGGCCAACGGACCCGGCAACTGGCGCATGCTCCCCAAGCTCGCGGGTACGTGCTCTGTCTGCTCCTGAATCGAGCCCGGCCGCTTCGTGCATGCGTGACCTGTTCGTTTGGCTCGTCATTTCTTGAGCGATCTGGGTGGGCTAATCCGCTAATGCGATGCGCCGCGCTTGCTTGCAGGGCTGAACCGGTGCGGCAAGAGCTGCCGGCTGCGGTGGACCAACTACCTGC…
>SsMYB125
TGAGCACGGCTCGTCCCCTCACTTCTCGTTGCTGTCGCTGCCGACGCTGCCGAGGGGAAACGGAGAGCGACCGATCGACCACCATGGGGAGGACTCCGTGCTGCGACAGCAAGGGCATCAAGAAGGGGCCGTGGGCGCCCGAGGAAGACAAGCTGCTCATCGACTACGTCCAGGCCAACGGACCCGGCAACTGGCGCATGCTCCCCAAGCTCGCGGGTACGTGCTCTGTCTGCTCCTGAATCGAGCCCGGCCGCTTCGTGCATGCGTGACCTGTTCGTTTGGCTCGTCATTTCTTGAGCGATCTGGGTGGGCTAATCCGCTAATGCGATGCGCCGCGCCCGCGCTTGCTTGCAGGGCTGAACCGGTGCGGCAAGAGCTGCCGGCTGCGGTGGACCAACT…
>SsMYB126
ACGCAGGACCGACACCACAGTGCAAGCGCACCCCAATCCTCTTGCCAAGCTCGTGCTCCTTCCTTCTTTCTTCCTCCTCCTGCTGGTAACAAGCAGATAATAATGGGGTGCAAGGCATGCCAGAAGCCCAAGGTGCAGTACCGGAAGGGCCTGTGGTCGCCGGAGGAGGACGAGAAGCTCCGCGACTACATCCTCCGCTACGGCCACGGCTGCTGGAGCGCTCTGCCCCTCAACGCTGGTAAGAAATAAATCGCACGCGTTAGTTCACAATCCTCCCTGAATAATTCGAAGCGGCGTTGAGCAAATTGCATTGCGCCGAGCTCTGAATTCGCAGCGACAAGGGCCCTAATTTTCAGCTGCTTGTTCCTCCTCCCGTGTTTCTCAAATGTACCTTGCTGG…
>SsMYB127
AATACCGGGGCACCCTCACGACTCCACCCTTGCCTTCGCCATTCAGCACGACCAGGACAGTGCTCCCGTCCTCAAAGACAAACAGGCAGGCAGCAAACACACGCCTCCCTCCTCCCTGCCTGCACTCCCCACACATCCCTCGAACAGACAAGCCAATCTAGCAAGCACACAGCTTCAGACAACACTCGGAGGATCGGAGGAGATCCATCCAGTAGAATCAAATCAAATGGGGAGGGCTCCGTGCTGCGAGAAGATGGGGCTGAAGAAGGGGCCATGGACGCCCGAGGAGGACAAGATCCTGGTCGCCCACATCCAGAGCTTCGGCCACAGCAACTGGCGCGCGCTGCCCAAGCAAGCCGgtgagcaaaccactccacgacctgcctgcctctgcttgct…
>SsMYB128
CAATGGAGGGGCCGCTCGGCTGGGGACGGCAGGAGGGGGTGGACGGGTGGAGGAAGGGCCCCTGGACCAGCCAGGAGGACCAGCTTCTCGTCGACCATGTCAGGCAGCACGGCGAAGGGAGGTGGAACTCCGTCTCCAAGCTTGCAGGTACTGTATCTGTCCAATACTGCCTGCTCTTAATATAATTGTATCTTTATTTTTTTACCTCGCCAAGTACGATCGAGCTCTTTTCACCAAACAGCAGGTAGCTGCACAACTTGCAAATTATTGACTCATCTGCAAGTTGCACGGCCGTCAATCTGACGGTGGTGTACGGTGTGCACCTACTTTAGGATTGTGATTTGCCAGGATATATATCTTCAGGTGGAGCAACTTGCAGAGGATCTTCAGGTGGAGCTA…
>SsMYB129
ATGGGGCGATCGCCGTGCTGCGAGAAGGATGGGCTCAAGAAGGGGCCGTGGACGCCGGAGGAGGACCAGAAGCTGCTCGCCTACATTGAGCAGCACGGCCACGGCTGCTGGCGCTCGCTGCCCGCCAAAGCCGgtgagctcgatcgcaagctagtactagcaatcgtagtcctgcgcggttcagccagcggcgttcggccacgctgtctggtttcgctccttcgtactccactgacatgcatgcgaatggtgaccgtggcgcagGGCTGCAGCGGTGCGGCAAGAGCTGCCGCCTCCGGTGGACGAACTACCTCCGGCCGGACATCAAGCGGGGCAAGTTCAGCCTGCAGGAGGAGCAGACCATCATCCAGCTCCACGCGCTGCTCGGCAACAGgtgag…
>SsMYB130
TGGCCGTGGAGGAGGCGAGCAGCAGCGGCGGTGGGGAGGAGGGGTGCGGAGCGTGGACCCGCGAGCAGGAGAAGGCGTTCGAGAACGCGGTGGCAACGATGGGCGGTGAGGAGGACGGGGACGCGAGGTGGGAGAAGCTAGCGGAGGCCGTCGAGGGGAAGACGCCGGAGGAGGTCAGGCGGCACTACGAGCTGCTGGTGGAGGACGTCGACGGCATCGAGTCGGGCCGCGTGCCGCTTCCGACGTACGCGGCTGACGGCGCCGCCGAGGAAGGCGGCGGCGGCGGCGGGAAGAAGGGAGGTGGGGGAGGAGGGACCCACGGGGACAAGGGGTCGTCGAAGTCGGCCGAGCAGGAGCGCAGGAAGGGCATCGCCTGGACAGAGGACGAGCACAGGTTGA…
>SsMYB131
ATGGCTCGAGCACCTGGCGGTGCCCGGCGGCGGGGCGGAGGCAGCGGCAGGAGGGACGCGGCGGGCGGGGGCGAGGCGGTGCGGAAGGGGCACTGGACGGCGGAGGAGGACGCGGTGCTGCTGGAGCACGTGCGCGTGCACGGGCCCCGGGACTGGAGCTCCATTCGATCCAAAGGCTTCCTGCCGCGCACCGGCAAGTCCTGCCGCCTCCGCTGGGTGAACAAGCTCAGGCCAGACCTCAAGACGTACGCGCAAACTCCTCTCCCTTTGTTTTCTCCAATCTGATTCACTTCTCCTTCGCTCTGCTTAGTTTGAGTGCACTGTGAATTCTTAACTGCATTTGCATTGTTGTTATAATTGATGCGATTCTAGTTGTCAGAATTTCGTTTTGCTTGGGTT…
>SsMYB132
AATGGGGTGCAAGGCATGCCAGAAGCCCAAGGTGCAGTACCGGAAGGGCCTGTGGTCGCCGGAGGAGGACGAGAAGCTCCGCGACTACATCCTCCGCTACGGCCACGGCTGCTGGGGCGCTCTGCCCCTCAAGGCTGGTAAGAAATAAATCGCACGCGTTAGTTCACAATCCTCCCTGAATAATTCGAAGGGGCGCTGAGCGAATTGCATTGCGCCGAGCTCTGAATTCGCAGCGACAAGGTAGCTAGGGCCCTACTGTAATTTTCAGCTGCTTTGTTCCTCCTCTCGTGTTTCTCAAATGTACCTTGCTGGCTTTTGGGAGAGGAAAGGGGAGGCAATTTTAGCCAATTCTGCTCAGCTCTCAGAGCAGGGTCGTAGCTCTTCAATTTCGCGTGCTCT…
>SsMYB133
ATGGGGTGCAAGGCATGCCAGAAGCCCAAGGTGCAGTACCGGAAGGGCCTGTGGTCGCCGGAGGAGGACGAGAAGCTCCGCGACTACATCCTCCGCTACGGCCACGGCTGCTGGGGCGCTCTGCCCCTCAAGGCTGGTAAGAAATAAATCGCACGCGTTAGTTCACAATCCTCCCTGAATAATTCGAAGGGGCGCTGAGCGAATTGCATTGCGCCGAGCTCTGAATTCGCAGCGACAAGGTAGCTAGGGCCCTACTGTAATTTTCAGCTGCTTTGTTCCTCCTCTCGTGTTTCTCAAATGTACCTTGCTGGCTTTTGGGAGAGGAAAGGGGAGGCAATTTTAGCCAATTCTGCTCAGCTCTCAGAGCAGGGTCGTAGCTCTTCAATTTCGCGTGCTCTT…
>SsMYB134
GGGGCGGATCCCGTGCTGCGAGAAGGACAGCGTCAAGCGCGGGCAGTGGACGCCCGAGGAGGACAACAAGCTGCTCTCCTACATCACCCAGTACGGCACGCGCAACTGGCGCCTCATCCCCAAGAATGCCGGTACGTCCTAGCGAGCGTCCAAGGTCCCGAGGGTCAGGGACGGCCAATGTCCGCCTCTGAATTCTGACCAAGTTTGTGTGATGGGATGGCAGGATTGCAGCGGTGCGGGAAGAGCTGCCGTCTCCGGTGGACCAACTACCTGCGGCCGACCTCAAGCACGGCGAGTTCACGGACGCCGAGGAGCAGACCATCATCAAGCTGCACTCCGTCGTCGGCAACAGGTGGCCCGGCCGTCCTCCCCTCTCGTGCTTGTTCTGATGGGCACCGT…
>SsMYB135
GGGCGATGGGGCGATCGCCGTGCTGCGAGAAGGATGGGCTGAAGAAGGGGCCGTGGACGCCGGAGGAGGACCAGAAGCTGCTCGCCTACATTGAGCAGCACGGCCACGGCTGCTGGCGCTCGCTGCCCGCCAAAGCCGGTGAGCTCGATCGCAAGCTAGTACTAGCAATCGTAGTCCTGCGCGGTTCAGCCAGCGGCGTTCGGCCACGCTGTCTGGTTTCGCTCCTTCGTACTCCACTGACATGCATGCGAATGGTGACCGTGGCGCAGGGCTGCAGCGGTGCGGCAAGAGCTGCCGCCTCCGGTGGACGAACTACCTCCGGCCGGACATCAAGCGGGGCAAGTTCAGCCTGCAGGAGGAGCAGACCATCATCCAGCTCCACGCGCTGCTCGGCAACAG…
>SsMYB136
ATGGTTAGTGATCAGCTGGAGAAGGAAGACAAGAAGATGATGAGGAAGGGGCTCTGGTCTCCTGACGAGGACGAGAGGCTTTACAGCCACATCACACACTATGGCGTCGGAACCTGGTCCTCCGTCGCCGAACTAGCAGGCAGGCACATATGTATATAAATACTTATGTACTTGTTGTTTATAAATATGTTTGTTTTAGCAGCAGGATTTGCATCGTGTTATAACAAAGCATTCTGTTATTATGGATGTGATCATCTCAGGGCTGAAGAGGAGCGGGAAGAGCTGCAGACTGAGATGGATGAACTATCTGCAGCCAGACCTCAGAAGGGAGCCCATCTCCAAGCAGGAAGAGGACCTCATTGTATCCTTGCAGAAACTCTTAGGAAACAGGTAATTCAC…
>SsMYB137
ATGGGGTGCAAGGCATGCCAGAAGCCCAAGGTGCAGTACCGGAAGGGCCTGTGGTCGCCGGAGGAGGACGAGAAGCTCCGCGACTACATCCTCCGCTACGGCCACGGCTGCTGGAGCGCTCTGCCCCTCAAGGCTGgtaagaaataaatcgcacgcgttagttcacaatcctccctgaataattcgaagcggcgttgagcaaattgcattgcgccgagctctgaattcgcagcgacaagggccctaattttcagctgcttgttcctcctcccgtgtttctcaaatgtaccttgctggcctttgggaaaggaaaggggaggcaattttagcaaagtctcatcagacctcagctctcagagcagcatagctcttcaatttcgcgtgctcttgcatgcttgt…
>SsMYB138
CCCCCGTCGCCGGCTCCCCTGCCTTCTGTTGTTAATTCACGAAAGGCTCGCGCCGGCCGCTCGCTGCAGCACACCACGCCATCGCCACCACCAGTCCAGTCCACCACCAGCAGCGGCAGCACCAACACATCGCGCGGGCGCCCTTGTTCCTCCGACTCCCACTCGGCGGCGGAGCGAATCTGTGCGTGGCTGTCGCGCGTCGATCTGTGCCGGGGCGGGCGGCATGGGGAGGTCCCCGTGCTGCGAGCAGGCGCACACCAACAAGGGCGCGTGGACCAAGGAGGAGGACCAGCGCCTCATCGCCTACATCAAGGCCCACGGCGAGGGCTGCTGGAGATCGCTCCCGAAAGCCGCAGGTTCGTGCGTAGGATGCGGATCAAGATTTCTTTTTTATTATTG…
>SsMYB139
GGGGCGGTCGCCGTGCTGCGAGAAGGCGCACACGAACAAGGGCGCGTGGACCAAGGAGGAGGACGACCGCCTGGTGGCGTACATCAGCGCGCACGGCGAAGGGTGCTGGCGGTCGCTGCCCAAGGCGGCGGGCCTGCTGCGCTGCGGCAAGAGCTGCCGCCTCCGCTGGATCAACTACCTCCGCCCCGACCTCAAGCGCGGCAACTTCACCGCCGACGAGGACGACCTCATCATCAAGCTGCACAGCCTCCTCGGGAACAAGTACGTGTGCCACCTCTGCTGATGCTCTGCTTCGTGGGCGCCACCCAGCAAAACCAAGCTGAACATCCGATCAACTAATTGCCTGCAGGTGGTCGCTCATCGCCGCGCGGCTCCCGGGGCGGACGGACAACGAGATCA…
>SsMYB140
AGGCATGGGGAGGCCACCGTGCTGCGAGAAGGGTGGGGTGAAGAAGGGGCCCTGGACGCCGGAGGAGGACCTCGTGCTCGTCTCCTATGTGCAGGACCACGGCCCCGGGAACTGGCGCGCCGTGCCCACCAGCACCGGTACGACCATGCTCTGAAGTTTGTCTTTGTTTCTTTCTAGACTAGACGAGGATGGCTGTCGTTGTTTTATGTCGTGCAATTCCTTGAATCGTTTCGGCGGCTGCTCGTGTCCATGGACCATGGATATAGGGCTGATGCGCTGCAGCAAGAGCTGCCGGCTCCGGTGGACCAACTACCTCCGCCCGGGCATCAAGCGCGGCAACTTCAGCGACCAGGAAGAGAAGCTCATCATCCACCTCCAGGCGCTGCTCGGGAACAGGTA…
>SsMYB141
ATGCCGTGCTCGTCGCCGGCCCCGACGTGGCTGCTGCGGGTGTCGTCAGCAGCGGCCGACCAGGCCTCGTCGTCGTCCTCGTCCAAGGGCGGCGGCCGCGTGCTCACGGTCGGCACCACCACCATGGACACGGCCGCCGCCGGCGGTGGCGGCGGCGGCGGCGGCGGGGGCAATGCCGCCGACCTCCAGGAGAGCAGCAGCAGCGGGCAGTCCCGGCTCGCGGCGCGCGGCCACTGGCGCCCCGCCGAGGACGCCAAGCTCCGGGAGCTCGTCGCGCTCTACGGGCCCCAGAACTGGAACCTCATCGCCGAGAAGCTCGACGGCAGATCCGgtacgcacgtcggtcgatctcacgtgcatcatcttgtagtgctctgactgctgacctcattcatctgg…
>SsMYB142
ACCATGGGCCGGCAGCCGTGCTGCGACAAGGTGGGGCTGAAGAAGGGCCCGTGGACGGCGGAGGAGGACCAGAAGCTCGTCAGCTTCATCCTCGGCAACGGCCAGTGCTGCTGGCGCGCCGTGCCCAAGCTCGCCGGTGCGTACGTGCAACTGCATGCATGCTCTTGCTCGATCGATCTCTCCCCTGTCCCTGTTTATGGGTGCTAAAACACATGGGTGTTGTTTAGCATTCCTCCAAAATAAACGTCTCCCTCCCTGCTGCATGCTTTGCAGTTTAGTTTTTGTGATGATCATGACGAGAGGAACTTGTTGCGCTTCCAAATACTGCGTGCAGGGCTGCTGCGGTGCGGGAAGAGCTGCCGGCTGCGGTGGACCAACTACCTGCGGCCGGACCTCAAG…
>SsMYB143
ATGGGGAGAGCACCCTGCTGCGACAAGGCGACGGTGAAGAAGGGGCCATGGTCGCCGGAGGAGGATGCAATGCTCAAGAACTACATCGAGGAGCAAGGCACCGGGGGCAACTGGATTGCGCTGCCACACAAGATAGGTACGTAGTGAAGATGAACTGATTAGCTCCTGCTCATCTATATATCGTTGCGTTTTTCAGACATGACTGATCGATGATTGATCCATGAAACTGCACGCAGGGCTGAAGAGGTGTGGCAAGAGCTGCAGGCTGAGGTGGCTCAATTACCTGAGGCCCAACATAAAGCACGGGGACTTCACCCCAGAGGAGGACAGCATCATCTGCAGCCTCTACATTAGCATAGGGAGCAGGTACACATACAACCACTCCGGGTCTTTTCTTTA…
>SsMYB144
AGGGAGAAGGCCATTGCGCAGGGGCCGCCGTGGCTGTGTAGGCAGCAGCCACAGCTTCCCATCTCTTCTTGTTCTTCAACTACTTGCCTTACTATATCTACTAGTCAAGCTAGACTAGCTCTAGGCGTAGCTAGCTGCTTTTGCTTGCTAGGTGTATCGATCGTCCGAGGTAGGAGACAGCAGGCAGCAGGCATGGGGAGGCCACCGTGCTGCGACAACGGCGTCGGCGTCAAGAAAGGGCCATGGACGCCAGAGGAGGACATCGTCCTCGTCTCCTACATCCAGCAGCATGGTCCCGGGAACTGGCGGTCCGTTCCAGAGAACACAGGTTGGATCGCCGAACTCTCTCCTTGTTGCTTTATTTGCTCACTTGATCAGATTTTCACTGAAGGGATTGTA…
>SsMYB145
ACATGGTGACTGTGAGAGAGGAGATGCGTAAAGGGCCATGGACAGAGCAGGAGGACATGCAACTGGTATGCACTGTCCGCCTGTTTGGTGACCGTCGTTGGGACTTCATTGCCCAAGTCTCAGGTTTGAGGGGTTGGGAAACTACAACTTAGGTAGCTATTTTGCTATTCTTAGCGCAAAGTCGCAAACATAAATGTCTTCCTGTCTAACCAGCCCTCTTCATACTATACGTTCTCTATGTTCATGCAGGCCTCAACAGGACAGGAAAGAGCTGCCGCCTGCGGTGGGTGAACTACCTTCATCCTGGCCTCAAGCATGGCCGCATGTCACCACAAGAAGAACGCCTTATTATTGAGCTCCATGCTCGGTGGGGGAACAGGTTTGATCTGAAGTTTTTCT…
>SsMYB146
ATGGGGAGGTCTCCTTGCTGCGACGAGAACGGCCTGAAGAAGGGCCCCTGGACTCAGGAGGAAGACGAGAAGCTGCTGCACTACATCCAGAAGAACGGCCATGGCAGCTGGAGGACCCTGCCGAGGCTGGCCGGTACACGAATTCATTCCCTTCTCCATCATATCGATCGTCTAGCTCATATCAATCAGATGATCGATCATAGAGCTAGCGATGGAGCTGAACAATGATCCTGCTGCTATACCTGATGGCATGGCATGGATGCAGGTCTGAACAGGTGCGGCAAGAGCTGCCGGCTGCGGTGGACCAACTACCTGCGGCCGGACATCAAGCGAGGCAAGTTCTCGCAGGAGGAGGAGCAGACCATCCTCCACCTGCACTCCGTCCTGGGCAACAAGTGG…
>SsMYB147
AGGTCTCCTTGCTGCGACGAGAACGGCCTGAAGAAGGGCCCCTGGACTCAGGAGGAAGACGAGAAGCTGCTGCACTACATCCAGAAGAACGGCCATGGCAGCTGGAGGACCCTGCCGAGGCTGGCCGGTACACGAATTCATTCCCTTCTCCATCATATCGATCGTCTAGCTCATATCAATCAGATGATCGATCATAGAGCTAGCGATGGAGCTGAACAATGATCCTGCTGCTATACCTGATGGCATGGCATGGATGCAGGTCTGAACAGGTGCGGCAAGAGCTGCCGGCTGCGGTGGACCAACTACCTGCGGCCGGACATCAAGCGAGGCAAGTTCTCGCAGGAGGAGGAGCAGACCATCCTCCACCTGCACTCCGTCCTGGGCAACAAGTGGTCCGCC…
>SsMYB148
GGCGGCGCAGTGCGGCGAGGGCAAGGCGGCGGACTGCAAGAAGACGCCATGGACGGAGGAGGAGGACGAGGCGCTGCGGCGGGCGGTGCGGGAGCACGGGCGGCAGAACTGGGCGGCCATCGCGGGCGCGGTGGCCGGGCGCGGCGCCAAGTCGTGCCGGCTGCGGTGGTGCCAGCACCTGGCGCCGGAGCTGGACAGCCGCCCCTTCACGCCCGAGGAGGACGCGCGCATCGTCGAGCTGCAGCGCGTGCACGGCAACAAGTGGGCCACTATCGCGCGCTTCCTCCACGGCCGGTCCGACAACGCCGTCAAGAACCGCTGGAACTCCGCGCTCCGCAAGATGCAGCAGGGCCAGGGCTACCCCGCCGCCGCCGCCGCGGAGGACGCCGACGACACCGA…
>SsMYB149
CATCCATGCCAAGCAAGCGTCGAGCGCGTAGAGGCCAGGACAGGAGTGTCTGGGAAGCCATGGGGAGGCCGCCGTGCTGTGAGAAGAGCCGGGTGAAGAAGGGGCCCTGGTCGCCGGAGGAGGACCTCTTGCTCGTCTCCTACGTGCAGGAGCACGGTCCTGAGAATTGGGGCGCCGTGCCTAGCAACACCGGTACAACCCTCTGCTGAGAGCTTGTCTTTGTTTCTTTCTAGATAGACTAGATGGCTGTTGTTTCATGTCGGCGATTCCTTGACTCGTTTGTGCTGCTGCTCTTGTTCATGGATCATGGATCCAGGGCTGATGCGCTGCAGCAAGAGCTGCCGTCTCCGGTGGACCAACTACCTCCGCCCGGGCATCAAGCGCGGCAACTTCAGCGAC…
>SsMYB150
GCGTCGGGGAACCAAGGCATGGGGAGGCCACCGTGCTGCGAGAAGGGTGGGGTGAAGAAGGGGCCCTGGACGCCGGAGGAGGACCTCGTGCTCGTCTCCTATGTGCAGGACCACGGCCCTGGGAACTGGCGCGCCGTGCCCACCAGCACCGGTACGACCATGCTCTGAAGTTTGTCTTTGTTTCTTTCTAGACTAGACGAGGATGGCTGTCGTTGTTTTATGTCGTGCAATTCCTTGAATCGTTTCGGCGGCTGCTCGTGTCCATGGACCATGGATATAGGGCTGATGCGCTGCAGCAAGAGCTGCCGGCTCCGGTGGACCAACTACCTCCGCCCGGGCATCAAGCGCGGCAACTTCAGTGACCAGGAAGAGAAGCTCATCATCCACCTCCAGGCGCTG…
>SsMYB151
CTAATGATTTATTGCAGTGGCAGTGTAGCTTGTCGTCTTCTCATCCTGCTCTATTTATCCTTCAGCCCCTGGACTCAGCTATCAGTTCGACTTAAGAAAAATAACACACCACACTGCTTTTATGGGGCGATCACCATGCTGTGAGAAGATTGGACTGAAGAAAGGTCCATGGACGCCGGAGGAGGATCAGAAGCTGCTTGCCTTCATTGAGGAGCACGGACATGGGAGTTGGCGAGCATTGCCTGCGAAGGCAGGTGAGTATGGACAAACCTGAATTCTACCATCTTCCAAATGAACAAAGTTTGTGAGATCTCGACCAACATCCTGCAGGCTTGCAGAGGTGTGGGAAGAGCTGCAGATTGAGGTGGACAAACTACCTGAGGCCGGACATCAAGAGGG…
>SsMYB152
CACGATATGTCATATGCATAGATTGCTAGCTTGATATGTCATATGTTATAACCACATACAACTTGCATCAACCACATAACCTCCGCGTTGCGTTGGTGTGCATATATAGCTAGCTATAGCGTTATTAAGCTAGCGCTATAGCTATAACTAGTGAATCATATCTAGCATGGGGCATCACTCCTGCTGCAACCAGCAGAAGGTGAAGAGGGGGCTCTGGTCCCCTGAGGAAGATGAGAAGCTCATCAGATACATCACCACCCATGGCTATGGCTGCTGGAGCGAGGTCCCCGAGAAAGCCGGTAGGTTTTTTGTTCTCTCCTGATGACTACTACCCCTTCATGCGTATAGCCCAATTAGTTTGTTGTTGATGAACATTTGGATCGTCGCTTGTTCTTGTTG…
>SsMYB153
ATGGTGACTGTGAGAGAGGAGATGCGTAAAGGGCCATGGACAGAGCAGGAGGACATGCAACTGGTATGCACTGTCCGCCTGTTTGGTGACCGTCGTTGGGACTTCATTGCCCAAGTCTCAGGTTTGAGGGGTTGGGAAACTACAACTTAGGTAGCTATTTTGCTATTCTTAGCGCAAAGTCGCAAACATAAATGTCTTCCTGTCTAACCAGCCCTCTTCATACTATACGTTCTCTATGTTCATGCAGGCCTCAATAGGACAGGAAAAAGCTGCCGCCTGCGGTGGGTGAACTACCTTCATCCTGGCCTCAAGCATGGCCGCATGTCACCACAAGAAGAACGCCTTATTATTGAGCTCCATGCTCGGTGGGGGAACAGGTTTGATCTGATGTTTTTCTAG…
>SsMYB154
GATCAGGTGGGCCGCGATCGCGTCGTACATGCCGGAGCGGACAGACAACGACATCAAGAACTTCTGGAACACGCACCTCAAGAAGAAGTTCACTAAGACGGGCGCTGGCGCCGAGGCGAAGAGCGGCAGATGGGCCGCGCCCAAGGGTCAGTGGGAGCGGCGGCTGCAGACGGACATCCACACCGCGCGCCAGGCACTCCGGGAGGCACTGTCCCTGGACCCCGTGCCTCCGTCCGCCAAGACGGAGCAACTGCCGCAACCGCCGGCGCCAGCTAGCCAGGCCCAAGCGACATACGCTTCCAGCGCCGAGAACATCGCGCGCCTGCTGGAGGGCTGGATGCACCCCGGCGGCTCCGGCGCCGCCGGGAAGGTGTCGTCCGGGTCGGGGTCCTCGGCCTC…
>SsMYB155
CGATGAAGCCCGGCGGCGGTGGTCGTGAGTTGTCGGCGTGGGTGAGGAAGGGCCCGTGGACGGCGGAGGAGGACGAGGTGCTGCGGCGGCACGTCCGGGAGAACGGGCCCCGGGAGTGGAGCTCCATTCGATCCAAAGGCCTCCTCCCGCGCACCGGCAAGTCGTGCCGCCTCCGCTGGGTCAACAAGCTCCGCCCGGACATCAAGAAGTAATGCACGCACGCTCACCCTGCTCCTCCTTTGCTTCCTTCTTCCTCTCTTTTCTTTCCACCCCGGGTAGCATGTTGGTTACGCCGCTCGCTCTTCTTCGTTCTTCTTCTTCCTCGTGCATTGCCCTGTTGACGGTTCTGCATGGACGACGGTGAAGAACTGCTGTTCAGATACCCAACACTGATGAAGA…
>SsMYB156
GGGGAGGCCGCCGTGCTGTGAGAAGAGCCGGGTGAAGAAGGGGCCCTGGTCGCCGGAGGAGGACCTCTTGCTCGTCTCCTACGTGCAGGAGCACGGTCCTGAGAATTGGCGCGCCGTGCCTAGCAACACCGGTACAACCCTCTGCTGAGAGCTTGTCTTTGTTTCTTTCTAGATAGACTAGATGGCTGTTGTTTCATGTCGGCGATTCCTTGACTCGTTTGTGCTGCTGCTCTTGTTCATGGATCATGGATCCAGGGCTGATGCGCTGCAGCAAGAGCTGCCGTCTCCGGTGGACCAACTACCTCCGCCCGGGCATCAAGCGCGGCAACTTCAGCGACCAGGAGGAGAAGATCATCATCGACCTACAGAAGCTGCTCGGGAACAAGTAAGCCCGCTCCA…
>SsMYB157
CCCCTCTGGACTCAGCTATCAGTTCGACTTAAGAAAAATAACACACCACACTGCTTTTATGGGGCGATCACCATGCTGTGAGAAGATTGGACTGAAGAAAGGTCCATGGACGCCGGAGGAGGATCAGAAGCTGCTTGCCTTCATTGAGGAGCACGGACATGGGAGTTGGCGAGCATTGCCTGCGAAGGCAGgtgagtatggacaaacctgaattctaccatcttccaaatgaacaaagtttgtgagatctcgaccaacatcctgcagGCTTGCAGAGGTGTGGGAAGAGCTGCAGATTGAGGTGGACAAACTACCTGAGGCCGGACATCAAGAGGGGCAAGTTCAGCTTGCAAGAAGAGCAGACCATCATCCAGCTTCATGCTCTTTTAGGCAACAGgt…
>SsMYB158
ATGGGCCGGCAGCCGTGCTGCGACAAGGTGGGGCTGAAGAAGGGCCCGTGGACGGCGGAGGAGGACCAGAAGCTCGTCAGCTTCATCCTCGGCAACGGCCAGTGCTGCTGGCGCGCCGTGCCCAAGCTCGCCGgtgcgtacgtgctactgcatcctccaaaataaacgtctccctccctgctgcatgctttgcagtttagtttttgtggtcatgacgagaggaacttgttgcgcttccaaatactgcgtgcagGGCTGCTGCGGTGCGGGAAGAGCTGCCGGCTGCGGTGGACCAACTACCTGCGGCCGGACCTCAAGAGGGGCCTGCTCTCCGACGCCGAGGAGAAGCTCGTCATCGACCTGCATGCTCAGCTCGGCAACAGgtacggtgccatataa…
>SsMYB159
AGAGCTTCTCCTGTTGCCTATAAATGAGTGGCTGAAGACAGCAATTGAGTACGAAGCATAAGACATAGTGGCTTCTTCTCCCTAATAGCTACCTTCTTCCTATCAGGCTGGAGTTCATCAAGGATCTAAGCCTGAAACTGGAGCCCACAAGCACACAGAGGAAGAACACCAAGACTGGTTCCCAGCCTATCCAAGGTAGAAGCGAGCAACGTTAGTGTGGTAGTAACATGGTGACTGTGAGAGAGGAGATGCGTAAAGGGCCATGGACAGAGCAGGAGGACATGCAACTGGTATGCACTGTCCGCCTGTTTGGTGACCGTCGTTGGGACTTCATTGCCCAAGTCTCAGgtttgaggggttgggaaactacaacttaggtagctattttgctattcttag…
>SsMYB160
CCAGTCTTCCCCACCGGCCCTCTGGCTGAAACCCTATAAAAGGCGTCCGAGTCCCACTCCCCATCTTCCCCAACTCCGTCTCTCTCTTTCGCTTCGATCGATCTCCTCCTCCACAACTCACCTCGTACGTACTTTCTTGGCGTATATAATAATGGAGATGATGCTGCAGCAGAGTGCCGCCGGCATGATCCCAGGCGTGGCGGCGTGCCGGCCGGGGCCGAGGCCGGCCGCCACGGCGCCGATGATGGCGAAGCAGGAGCGGGACGCTGATGATGAGCAGGAGGAGCTGCAGCAGCAGCAGGCGGGCGCGGAGGAGCTCCGGCGCGGGCCGTGGACGGTGGACGAGGACCTCACGCTCATCAACTACATCGCCGATCACGGCGAGGGCCGCTGGAACGC…
>SsMYB161
TGCCCGTCTCGCACTTGCGCTCTGCGTCTGTGCGCCCCCGTACGGCTACAAGCCTACCACTGGTCAGAACGAGACTGTCAGAGGCCCCCCAGTGCAGTGCAGTGCAGAGCTGAACCGGCTGATCAGCTGCAGCAGCTTGTGCACGTAGCCGCGCGCGGCGGACATGGGGCGCGCGCCGTGCTGCGACAAGGCGAGCGTGAAGCGGGGGCCCTGGTCGCCCGAGGAGGACGAGCAGCTGCGGAGCTACGTCCAGCGCAATGGCATCGGCGGCAACTGGATCGCCCTGCCGCAGAAAGCAGGTAGGAGCTGGTACACTCCAGCCTGATCCATCATCGTCACTCGTCATATTGTTCAGAATTCTGGTTTGCTGCCAACCAGGCTAGCTAGCATTACACGAGA…
>SsMYB162
ATGGGACGGCTCTCCTGCGGCGGCGGCGGCGTGCAGCCCAAGCTCCGCAAGGGGCTCTGGTCGCCCGAGGAAGACGAGAAGCTGTACAATCACATCATCCGACACGGCGTCGGCTGCTGGAGCTCTGTCCCCAAGCTCGCAGGCAAGCAACACGAGCTTACACACTCCCACTGCTGTATCCATCAGTCTGTCGTCGCCGTCTTCCTTGTACACTGCCATCCATGGCGCGCCTTGCCTGAATTGCCTTCTCGCTCGTTGTGGTGCCGTGCGTGCAGGGCTGCAGCGGTGCGGCAAGAGCTGCCGCCTGCGGTGGATCAACTACCTCCGCCCGGACCTCAAGCGCGGCAGCTTCTCGCAGCAGGAGGAGGACCTCATCGTCGCGCTCCACGAGATCCTGGG…
>SsMYB163
ATGGTCGCCATGGCGGCGGTGAAAGTGGAGGAGGACGAGGGGAGCGCGTGGAACTGGTCCAATCTGGCGGCGTCGAGCCCTTTGCCGTCAGCTTCAGACGCAACAAGCTATGGAGCCGGCGCGGGGATGTCGCCGATGGTGTTCAGCCCGGCGGACTCAGTCTCTGGTCGCAGGTAGTACTCTCCGCCGCTGTGAACCGTTCGAGAATCGAGACTCTGCTGCTGTGTTCTAGTGGTTGCTTTACTTCCTTCGGACGCTTGCGTGCTTAGTTCATCGGATTGTGGATTGGATGTGATTTTCATTTGCCTGGGAAAAGTGGTGTTTCTAATAGTTTGTCAAGTTAGCTGGTGCGGTTCGCCTGGCAGTTTTATTCTCGAGAACATGTCGTTACCTTTCGGA…
>SsMYB164
ACGGGGACGAACAAGCACGCTCCTTGCAGTCGCGCAAGGGGCAACGCCGAGCTTCCCGCTGCCTGCTCCGTGCGCGGCCGCTGAGCGGGACAAACACAGCGAGCTCGAGCAGAGTGGCGGCAGCAAAGATTGATAGGGTGAGTGAGTGAGAACTGAGAAGAGGCCTCTCTTTCTTTTGTTTTTGGCTGGGAGGCCACGAACTCCACCACGGGCCAATCCGCATCGTCGAAGGCGCCCGCTCAGTCGCTCGCCGCTTTCTTTGAAGTTTCAAGCGCTCCCGCGGTGGAGGCCGAATCACCTCTGGCCACTTTGGCATCAGCCTCTGCCTCCACTGGCCCCGGCTCCCGCTGCGTCACCATAAATACCCCCCTCGCGCGGCCCGTTCCCACCTCCCCCTCC…
>SsMYB165
GGTGCCGAGCGGTGGCGCGGGAGGGGTGGAGGGCGGTGCCGGCGGCGGTGTCTCGGCGGCGGGGTCGGGTTCCGGCGGGAGGGTGAAAGGGTCGTGGACGCCGGAGGAGGACGACCTGCTGCGTCGCGCCGTCACGCGGCACGGGCCGAGGAACTGGACCGTCATCAGCGCCGAGATCCCCGGCCGGTCCGGCAAGTCGTGCCGCCTGCGGTGGTGCAACCAGCTCAGCCCCGGCGTGGAGCGCCGCGCCTTCACGCCCGAGGAGGACGCCGTGATCGTGGCCGCGCACGCGCAGTACGGCAACAAGTGGGCCACCATCGCGCGGATGCTCCACGGCCGCACCGACAACTCCGTCAAGAACCACTGGAACTCCACGCTGCGCCGGCAGCGCAGGGCGGC…
>SsMYB166
ATGGGGAGGCATTCTTGCTGCTACAAGCAAAAGTTGAGAAAGGGGCTCTGGTCCCCTGAGGAGGATGAGAAACTCATGAATCACATAACAAAGCATGGCCATGGCTGCTGGAGCTCTGTTCCCAAACTCGCTGgtatgtacaacgaatatttcttcccttggtcctcagttatcaactctcaattctccccttctccttcctctgcattttctggttccaattgccaactgaaatctctcttgtctctcaaatacctcttggtcagttcaattatctaaattcgagaagacaaatcgttgcagGGCTCCAAAGATGTGGAAAGAGTTGTAGGCTGAGGTGGATAAACTATCTGAGGCCAGACCTCAAGAGAGGGGCATTCTCCCAAGACGAAGAAGACC…
>SsMYB167
AGCATGGACGGCATCGGCATGGACATGGCCATGGCCATGGTGGGCTTCGAGTTCGAGGACCTGGACCAGGTGACGGCCATGAGCCCCGGGAGCTCGGCGACGTCGTCCACGCCCGCCGCCGCTGCCACCGCCGCGGCACCACCAGCCGCCACAGGCGATGGCAGTAGCGAGGCCGACGCCGCCAGCACCGGCGACCTCCGGAGAGGCCCCTGGACGGTGGACGAGGACATCCTGCTTGTGAACTACATCGCCGCCCACGGTGAGGGCCGCTGGAATTCGCTCGCCCGCTCCGCGGGCCTGAAGCGCACGGGCAAGAGCTGCCGCCTCCGGTGGCTCAACTACCTCCGGCCCGACGTGCGGCGGGGCAACATCACCGCGGAGGAGCAGCTGCTGATCCTG…
>SsMYB168
GACGACATGGACATGGCCATGGCCATGGCGGGTTTCGATGAGGACCTGGGCCAGGTGCTGGCGGCCATGAGCCCCGGAAGCTCGGCGACGTCGTCCGCGCCCACCGCCGCCGCACCCGCACCACCAGTCGTCCTCGCAGGCAGCAGCGACGACGACGAGGCTGCCGCCATCGCCGACCTCCGGAGGGGCCCCTGGACGGTGGACGAGGACATCCTCCTCGTCAACTACATCGCCGCCCACGGCGAGGGTCGCTGGAACTCGCTCGCCCGCTCTGCAGGTACGTATTTCCATCGCCATAGCTACCGATGCCTTGCCATTATCTGTTAAGTTAGGTTAGAAGCCACTGATCCGCCAACTTGGCAACTTGCAAGTCAAGTCCCTGCGATTCGTGTGTTTTGC…
>SsMYB169
GTCGTCGTCCTTGTTGTGTAGCCGCAGGAACCACAAGAAGGACAGAGATGGCGAGCAGGTCCAGGTCATCATGAGCACGGCGGCGGCGGTGATGAGGAAGGGCCCGTGGACGGATGAGGAGGACGAGCAGCTGGTACGGTTCGTGCGCCTGTTCGGCGAACGCCGATGGGATTTCTTAGCAAAGGTGTCAGGTTTGCGCGGTGGCGGGTGCGTCGATCGATCCCTCCTGCCATGCCTGCCATCTGCAATTCTGCATGCATGCATGAGGAGGATCGGTCGACCCAGTGAGATCTCCATCGAGCAGTGTCGTTAACCATTTGCTTCTTCGTCTTGTTCTTCTCCCTCTCTGCATCTGCATGCGGCTCGATCTTGTGGATGGACGTGCGTGGTGGTACGTGC…
>SsMYB170
ATGGGCAGGCCGCCGTGGTGCGAATGCGACAAGACGGGGTTCAAGAAGGGGCCATGGACGCCGGAGGAGGACCTCACCCTCGTCTCCTACATCCACGAGCACGGCGCCGGCAGGTGGCGCCTCGTGTCCGTCAACACGGGCCTCATGCGCTGCAGCAAGAGTTGCCGCCTCCGCTGGACCAACTACCTCCGCCCCGGCATCCGGCGTGGCAACTTCACGCCCCGCGAGGAACGCGTCATCGTCCACCTCCAGTCCTTGCTAGGCAACAGGTGGGCGGCCATCGCTTCCCATCTCCCGCAGAGGACCGACAGCGACATCAAGAACTACTGGAACACTCACCTCAAGAAGAAGCTCGAGGAGGAAAAAGAAAAACAGCAAGCCATCTCCGTGCCACCTCCG…
>SsMYB171
ATGGATTTCAGCTGCTTTCAGCCCCACACAGGGATTTGTAGTTACCTGCCATTTGATTCGTACATGCAGCAAAATGGACGCTATGAGCTCCATCCTGTTGATCGTCATCCATTTGAAGTTATTGGGGACTATACATCTGCAGCCTTCAACGACCTTGGACACCAGTTCTTTGTAGACAGAGAAATCAAGAAGCCCATATTCAACCATGCTTCACCAATCAGTCATAGAGTTGTATCTCAACTGCCTCTGCTGACTCCCAAAACTGAGGTTTCTCATCTCATGGACAGTGGCCTTGGATCATATAAGGCATATGAGATGAATGGCAGGTTTCTGCCAAGAAAGAAGACCTCTTTGAAGAAAACCAATGTTGTGAAAGGGCAGTGGACACCAGAGGAAGAT…
>SsMYB172
CATAGCAACAACGCATGCATGTTTGACGCCAGAACAACAACTATGGATACCTACCACAAAATGAGCATCTAACAAGCCTATAGTAAAAAAATATTCAAGAAAGGAGTTTGAAGCCTTCGATACCACCAAATTCATCTCTAGGGTTGTGCGTGCGCGTTCTCTCCCTATCATATACCTACCCAGTCAAATGTCACGGGGCGATGATCCGGATCAGTGGGCCCTCTTTCTCTCTTCTCCTCATATAAACCTTCGTCCTCTCACTCTACTCTCACAACATAGTCACCACTCACCACCAGACACCTGCAGTGTTGCGATCGAACACGTAGGAAGAAGATTCAGAGCTTGAGACATGGGGAGGTCGCCGTGCTGCGAGAAGGCGCACACGAACAAGGGCGCCTG…
>SsMYB173
ACATGGGTAGGTCGCCGTGCTGCGAGAAGGCGCACACGAACAAGGGCGCCTGGACCAAGGAGGAGGACCAGCGGCTCGTCGCCTACATCAAGGCCCACGGCGAAGGCTGCTGGCGGTCGCTCCCCAAGGCGGCAGGCCTGCTGCGCTGCGGCAAGAGCTGCCGCCTCCGGTGGATCAACTACCTCCGCCCCGACCTCAAGCGCGGCAACTTCACCCAGGAGGAGGACGAACTCATCATCAAGCTCCACCAGATCCTCGGAAACAAGTATGTTTACCTATGTTACTGATGTGACGATCACAGTAGATTATATATCAGAAAGATTAAATTGTTGTTGAAGCAATTATCTGCTCATTAATGACGTATATATATTCTGTTCTTTATTGTTCACTTCATTCTTA…
>SsMYB174
CATGGGGAGGTCGCCGTGCTGCGAGAAGGCGCACACGAACAAGGGCGCCTGGACCAAGGAGGAGGACCAGCGGCTCGTCGCCTACATCAAGGCCCACGGCGAAGGCTGCTGGCGGTCGCTCCCCAAGGCGGCGGGCCTGCTGCGCTGCGGCAAGAGCTGCCGCCTCCGGTGGATCAACTACCTCCGCCCCGACCTCAAGCGCGGCAACTTCACCCAGGAGGAGGACGAACTCATCATCAAGCTCCACCAGATCCTCGGAAACAAGTACGTACAGTCCGTTTCACAAAGACTCACTCAACTGCATGAATAATCTGTTAATTTCACAAAGATTCTTATATTAGTGAAATGAAATGGACAGGTGGTCGCTGATCGCCGCCCAGCTGCCGGGTCGAACGGACA…
>SsMYB175
ATGGGGAGGTCGCCGTGCTGCGAGAAGGCGCACACGAACAAGGGCGCCTGGACCAAGGAGGAGGACCAGCGGCTCGTCGCCTACATCAAGGCCCACGGCGAAGGCTGCTGGCGGTCGCTCCCCAAGGCGGCGGGCCTGCTGCGCTGCGGCAAGAGCTGCCGCCTCCGGTGGATCAACTACCTCCGCCCCGACCTCAAGCGCGGCAACTTCACCCAGGAGGAGGACGAACTCATCATCAAGCTCCACCAGATCCTCGGAAACAAgtacgtacagtccgtttcacaaagactcactcaactgcatgaataatctgttaatttcacaaagattcttatattagtgaaatgaaatgggcagGTGGTCGCTGATCGCCGCCCGGCTGCCGGGTCGAACGGACAA…
>SsMYB176
TCAGATCCCAACGCCCAGGAAGTCGAAGAATTGCACGTCCTTCCTCTTTGCAACCGCATCACCGCCATTGTCATCGCCACGGCCAAGAAGGTATTTGCTCATGTCATGACGATGGCCGTCCAATACGACGGCAGCAGCGGCGGGCACGTTGCTGTTGCTGACACCGTGCGTTCCTGCTCTGCTGAGACCGAGCGGCCCGGGACCGGGACCAGGCACCGCGAAGCACAGCGAGTGGGTGGTGGTCTTCGCTATCGTCGCCGGCGGGCAGCTTCCGAAACGGAAGTACTGAAACGACGGCTGACGAGGCGGTACAACAGAGCCGGTGGTGGGATCGCCAGTGAGGGTACCGCCGGAGCCGGAGCAGTGGTACTGGCGGCGGCGGCGGCGCGCCATGACGAC…
>SsMYB177
ACCGGTGCCACGAGTGCTCTGGTTTCAGCTTAGGAGAGCTACTAGCCATGGGGAGGTCGCCGTGCTGCGAGAAGGCGCACACCAACAAGGGCGCGTGGACCAAGGAGGAGGACGAGCGGCTGGTGGCGTACATCCGGGCGCACGGGGAGGGGTGCTGGCGCTCGCTGCCCAAGGCCGCGGGGCTGCTGCGCTGCGGCAAGAGCTGCAGGCTGCGGTGGATGAACTACCTCCGCCCGGACCTCAAGCGCGGCAACTTCACCGACGACGAGGACGAGCTCATCATCCGCCTGCACAGCCTCCTCGGCAACAAGTGAGTACTCCGTAAGCCTGCGCGCGTGCCGGGCGCTTCGTCCTTCGATTGATGATGTCTGACATGCTGCTCGCTCTCCTCTCTTTGAC…
>SsMYB178
TGGTGGTGCCGAGCGGTGGCGCGGGAGGGGTGGAGGGCGGTGCCGGCGGCGATGTCTCGGCGGCGGGGTCGGGTTCCGGCGGGAGGGTGAAGGGGTCGTGGACGCCGGAGGAGGACGACCTGCTGCGTCGCGCCGTCACGCGGCACGGGCCGAGGAACTGGACCGTGATCAGCGCCGAGATCCCCGGCCGGTCCGGCAAGTCGTGCCGCCTGCGGTGGTGCAACCAGCTCAGCCCCGGCGTGGAGCGCCGCGCCTTCACGCCCGAGGAGGACGCCGTGATCGTCGCGGCGCACGCGCAGTACGGCAACAAGTGGGCCACCATCGCGCGGATGCTCCACGGCCGCACCGACAACTCCGTCAAGAACCACTGGAACTCCACGCTGCGCCGGCAGCGCAGGG…
>SsMYB179
ATGGACGACATGGACATGGCCATGGCCATGGCGGGCTTCGATGAGGACCTGGGCCAGGTGTTGGCGGCCATGAGCCCCGGAAGCTCGGCGACGTCGTCCGCGCTCACCGCCGCCGCACCCGCACCACCAGTCGTCCTCGCAGGCAGCAGCGACGACGACGAGGCCGCCGCCATCGCCGACCTCCGGAGGGGCCCCTGGACGGTGGACGAGGACATCCTCCTCGTCAACTACATCGCCGCCCACGGCGAGGGTCGCTGGAACTCGCTCGCCCGCTCTGCAGgtacgtatttccatcgccatagctaccgatgccttgccattatctgttaagttaggttagaagccactgatccgccaacttggcaacttgcaagtcaagtccctgcgattcgtgtgttt…
>SsMYB180
CATGGACGACATGGACATGGCCATGGCCATGGCGGGTTTCGATGAGGACCTGGGCCAGGTGCTGGCGGCCATGAGCCCCGGAAGCTCGGCGACGTCGTCCGCGCCCACCGCCGCCGCACCCGCACCACCAGTCGTCCTCGCAGGCAGCAGCGACGACGACGAGGCCGCCGCCATCGCCGACCTCCGGAGGGGCCCCTGGACGGTGGACGAGGACATCCTCCTCGTCAACTACATCGCCGCCCACGGCGAGGGTCGCTGGAACTCGCTCGCCCGCTCTGCAGGTACGTATTTCCATCGCCATAGCTACCGATGCCTTCCATTATCTGTTAAGTTAGGTTAGAAGCCACTGATCTGCCAACTTGGCAACTTGCAAGTCAAGTCCCTGCGATTCGTGTGTTT…
>SsMYB181
ATGGACGATCATCCTCATCATCAGTCGATGGCGACACCGGCAGCAGCAAGCATGTGCGGCAGCAAGAGCAAGACGAAGCTGCAGGGTGGTGGTGAGCGTAGTAGTAGGGGCAGCGGCGGCGGCAACAGTCCGCCGGCGGCGATGAGGAAGGGCCCGTGGACGGAGGAGGAAGACGCCCAGCTGGTATGGTTCGTCCGCTTGTTTGGTGAACGGCGGTGGGATTTCTTAGCAAAGGTCTCAGGTTTGCGCGGTGGCGGGTGCATCCCTAAGCATGCATATATACATATATACACATATGTATATAGATGCATGCTTGGGGATTGATGTAAAATGGGCTATGGCGATGGGTGTTAATTAACCAGTTCTTTCCTTGTTTCTCTCCTCCTTCTCTGTGCATGC…
>SsMYB182
ATGGGCAGACCGCCGTGCTGCGACAAGGTGGGGATCAAGAAGGGGCCATGGACGCCGGGGGAGGACATCGTCCTGGTGTCCTACATCGAGGAGCACGGCCCCGGCAACTGGCGCTCCGTGCCCATCAACACCGGTCTCATGCGCTGCAGCAAGAGCTGCCGCCTCCGCTGGACCAACTACCTCCGCCCCGGCATCCGTCGCGGCAACTTCACCCCCCATGAGGAAGGCATCATCGTCCACCTCCAGTCCTTGCTCGGCAACAGGTGGGCCGCCATTGCTTCTTACCTCCCGCAGAGAACCGACAACGACATCAAGAACTACTGGAACACCCACCTCAAGAAGAAGCTCCAGAAGCAGCAAGCCATCGGCGCCATCTTCACGCCACCTCCGCCCTCCGAA…
>SsMYB183
AATGGAGAAGTCCAGGGCGAGGCCATCGAGAGGCCACTGGCGGCCCGGTGAGGACGACAAGCTCCGGCAGCTCGTGGATAAGTACGGCCCGCAGAATTGGAACTCCATTGCTGAGAATCTGGAGGGGAGATCAGGTGCGTTACGTAGCTAGGCTTCTGAATTAACTTCGTCAAACTCTGCCGATTGTTTAATTTCTCTCCGCCGTTTTAATTTCTGAAGCATATCCATGCACTGCATGCATGCACATGAAGCAAAAGCTTGCTCACCATGACTTGCTTTGTTCCTTCTCGTTCGTCTAGGCGGCTTTCTCAATTCTAGTTCTAGCGTGATCATCGTTTTGGATGGAGTGACAAGAAACATCGTCGATCTCACTTTTCTTGTCATTGATGGAGAATATTT…
>SsMYB184
AGAAGTCCAGGGCGAGGCCATCGAGAGGCCACTGGCGGCCCGGTGAGGACGACAAGCTCCGGCAGCTCGTGGATAAGTACGGCCCGCAGAATTGGAACTCCATTGCTGAGAATCTGGAGGGGAGATCAGGTGCGTTACGTAGCTAGGCTTCTGAATTAACTTCGTCAAACTCTGCCGATTGTTTAATTTCTCTCCGCCGTTTTAATTTCTGAAGCATATCCATGCACTGCATGCATGCACATGAAGCAAAAGCTTGCTCACCATGACTTGCTTTGTTCCTTCTCGTTCGTCTAGGCGGCTTTCTCAATTCTAGTTCTAGCGTGATCATCGTTTTGGATGGAGTGACAAGAAACATCGTCGATCTCACTTTTCTTGTCATTGATGGAGAATATTTAGTTG…
>SsMYB185
CGGGGACGAACACGCACGCTCCTTGCAGTCGCGCACGGGGCAACGCCGAGCTTCCCGCTGCCTGCTCCGTGCGCGGCCGCTGAGCGGGACAAACACAGCGAGCTCGAGCAGAGTGGCGGCAGCAAGATTGATAGGGTGAGTGAGAACTGAGAAGAGGCCTCTCTTTCTTTTGTTTTTGGTTGGGAGGCCACGAACTCCACCACGGGCCAATCCGCATCGTCGAAGGCGCTCGCTCAGTCGCTCGCCGCTTTCTTTAAAGTTCAAGCGCTCCCGCGGTGGAGGCCGAATCACCTCTGGCCACTTTGGCATCAGCCTCTGCCTCCACTGGCCCCGGCTCCCGCTGCGTCACCATAAATACCCCCTCGCGCCGCCCGTTCCCACCTCCCCCTCCTCGCCGCT…
>SsMYB186
ATGGGTTTGCCGTGGCGGATTTGTGGGTGGGTGTGGGGCTGCGCAATGGTGATAGCGCCGGCGGTGCGCCAGCAGAGCCTTATAGAGGGATTGATGTCCTGTGAGGACTGTGAGGTTGTGGGGGGATTTTGAAAGACTATTTGTTCTTCCTTTGTAGATGTTTATTATCTTGTTCTCGTCTGTGTTCTAGAATTCTCAAATCTAGCCAATTTTACTTGGATTTGTTAATTTCTCACTGCAAAAAGTTCATGTTTTGTGGTTAACTTTGAGTGTATGTCTATCTTGGCAAAATCATGATGCGCCACCATATCTTCATAGTCGTGTATTTCTGTAACTATTTGTTTAAATTATTCAATTTTGTTCCTTTTTTCCCTCTTGACAGACTGTGACCACTTCTCC…
>SsMYB187
ATGGGGAGGTCGCCGTGCTGCGAGAAGGCGCACACGAACAAGGGCGCCTGGACCAAGGAGGAGGACCAGCGGCTCGTCGCCTACATCAAGGCCCACGGCGAAGGCTGCTGGAGGTCGCTCCCCAAGGCGGCGGGCCTGCTGCGCTGCGGCAAGAGCTGCCGCCTCCGGTGGATCAACTACCTCCGCCCCGACCTCAAGCGCGGCAACTTCACCCAGGAGGAGGACGAACTCATCATCAAGCTCCACCAGATCCTCGGAAACAAGTACGTACAGTCCGTTTCACAAAGACTCACTCAACTGCATGAATAATCTGTTAATTTCACAAAGATTCTTATATTAGTGAAATGAAATGGACAGGTGGTCGCTGATCGCCGCCCAGCTGCCGGGTCGAACGGACAA…
>SsMYB188
ATGGGCAGGCCGCCGTGGTGCGAGTGCGACAAGGCGGGGATCAAGAAAGGGCCATGGACACCGGAGGAGGACCTCATCCTCGTCTCCTACATCCACGAGCACGGCGCCGGCAGGTGGCGCCTCGTGCCCGTCAACACGGGCCTCATGCGCTGCAGCAAGAGCTGCCGCCTCCGCTGGACCAACTACCTCCGCCCCGGCATCCGGCGCGGCAACTTCACGCCCCGCGAGGAACGCGTCATCGTCCACCTCCAGTCCTTGCTAGGCAACAGGTGGGCGGCCATCGCTTCCCATCTCCCGCAGAGGACCGACAACGACATCAAGAACTACTGGAACACTCACCTCAAGAAGAAGCTCGAGGAGGAAAAGGAAAAGCAGCAAGCCATCTTCGTGCCACCACCT…
>SsMYB189
ATGGGCAGGCAGCCGTGCTGCGACAAGGTGGGGATCAAGAAGGGGCCATGGACGCTGGAGGAGGACATCGTCCTGGTGTCCTACATCCAGGAGCACGGCCCCGGCAACTGGCGCTCCGTGCCCATCAACACCGGCCTCATGCGCTGCAGCAAGAGCTGCCGCCTCCGCTGGACCAACTACCTCCGCCCCGGCATCCGTCGCGGCAACTTCACCCCCCATGAGGAAGGCATCATCGTCCACCTCCAGTCCTTGCTCGGCAACAGGTGGGCCGCCATTGCTTCTTACCTCCCGCATAGAACCGACAACGACATCAAGAACTACTGGAACACCCACCTCAAGAAGAAGCTCCAGAAGCAACAAGCCATCGGCGCCATCTTCGCGCCACCTCCGCCCTCCGAA…
>SsMYB190
CGCTGCCCGTCTCGCACTTGCGCTCTGCGTCTGTGCGCCCCCGTACGGCTACAAGCCTACCACTGGTCAGAACGAGACTGTCAGAGGCCCCCAGTGAACCGGCTGATCAGCTGCAGCAGCTTGTGCACGTAGCCGCGCGCGGCGGACATGGGGCGCGCGCCGTGCTGCGACAAGGCGAGCGTGAAGCGGGGGCCCTGGTCGCCCGAGGAGGACGAGCAGCTGCGGAGCTACGTCCAGCGCAACGGCATCGGCGGCAACTGGATCGCCCTGCCGCAGAAAGCAGGTAGGAGCTGGTACACTCCAGCCTGATCCATCATCGTCCTTCAGATTGTTCAGAATTCTGGTTTGCTGCCAACCAAGCTAGCTAGCATTACACGAAAGTATTTATTTAATTTTCTC…
>SsMYB191
ATGTCGTCGTCCTTGTTGTGTAGCCGCAGGAACCACAAGAAGGACAGAGATGGCGAGCAGGTCCAGGTCATCATGAGCACGGCGGCGGCGGTGATGAGGAAGGGCCCGTGGACGGATGAGGAGGACGAGCAGCTGGTACGGTTCGTGCGCCTGTTCGGCGAACGCCGATGGGATTTCTTAGCAAAGGTGTCAGGTTTGCGCACGGTGGCGGGTGCGTCGATCGATCCCTCCATCCATGCCTGCCATCTGCAATTCTGCATGCATGCATGAGGAGGATCGGTCGACCCAGTGAGATCTCCATCGAGCAGTGTCGTTAACCATTTGCTTCTTCGTCTTGTTCTTCTCCCTCTCTGCATCTGCATGCGGCTCGATCTTGTGGATGGACGTGCGTGGTGGTAC…
>SsMYB192
ATGGACGATCATCCTCATCATCAGTCGATGGCGACACCGGCAGCAGCAAGCATGTGCGGCAGCAAGAGCAAGACGAAGCTGCAGGGCGGTGGTGAGCGTAGTAGTAGGGGCAGCGGCGGCGGCAACAGTCCGCCGGCGGCGATGAGGAAGGGCCCGTGGACGGAGGAGGAAGACGCCCAGCTGGTATGGTTCGTCCGCTTGTTTGGTGAACGGCGGTGGGATTTCTTAGCAAAGGTCTCAGGTTTGCGCGGTGGCGGGTGCATCCCTAAGCATGCATATATACATATATACATATATGTATATAGATGCATGCTTGGGGATTGATGTAGAATGGGCTATGGCGATGGGTGTTAATTAACCAGTTCTTTCCTTGTTTCTCTCCTCCTTCTTCTCTGTGCA…
>SsMYB193
ATGGGGAGGTCGCCGTGCTGCGAGAAGGCGCACACGAACAAGGGCGCCTGGACCAAGGAGGAGGACCAGCGGCTCGTCGCCTACATCAAGACCCACGGCGAAGGCTGCTGGCGGTCGCTCCCCAAGGCGGCGGGCCTGCTGCGCTGCGGCAAGAGCTGCCGCCTCCGGTGGATCAACTACCTCCGCCCCGACCTCAAGCGCGGCAACTTCACCCAGGAGGAGGACGAACTCATCATCAAGCTCCACCAGATCCTCGGAAACAAGTACGTTTACATATGTTACTGATGTGACGATCACAGTAGATTATATATCAGAAAGATTAAATTGTTGTTGAAGCAATTATCTGCTCATTGATGACGTATATATATTCTGTTGTTTATTGTTCACTTCATTCTTACG…
>SsMYB194
ATGGGCAGGCCGCCGTGGTGTGAATGCGACAAGACGGGGTTCAAGAAGGGGCCATGGACGCCGGAGGAGGACCTCACCCTCGTCTCCTACATCCACGAGCACGGCGCCGGCAGGTGGCGCCTCGTGCCCGTCAACACGGGCCTCATGCGCTGCAGCAAGAGCTGCCGCCTCCGCTGGACCAACTACCTCCGCCCCGGCATCCGGCGCGGCAACTTCACGCCCCGCGAGGAACGCGTCATCGTCCACCTCCAGTCCTTGCTAGGCAACAGGTGGGCGGCCATCGCTTCCCATCTCCCGCAGAGGACCGACAACGACATCAAGAACTACTGGAACACTCACCTCAAGAAGAAGCTCGAGGAGGAAAAGGAAAAGCAGCAAGCCATCTTCGTGCCACCACCT…
>SsMYB195
ATGGCGAGGAGCGGCAGCGGCGGCGGGGTGGAAGGCGGCGGCACCGGTGGAGGCGGGCTGAGGAAGGGGCCGTGGACGCAGGCGGAGGACAAGCTGCTGGTGGACCACGTGCGGCGGCACGGCGAGGGCAACTGGAACACCGTGCGCTGGGAGACGGGGCTGCTGCGCTGCGGCAAGAGCTGCCGCCTCCGGTGGGCCAACCACCTCCGCCCCAACCTCCGCAAGGGCCCCTTCTCCCCCGAGGAGGAGCGCCACATCCTCCTCCTCCACGGCCTCTACGGCAACAAGTGGGCGCGCATCGCCTCGTTCGTGAGTCCCTGCCTgtcccagcgtcttcttcagtttctttcggagaattccgatccgccatgcacgccgccgtgaagaactcatcgtcgt…
>SsMYB196
ATGGGCGCCGAGGCGGAGTGCGACAGGATCAGGGGGCCCTGGAGCCCCGAGGAGGACGACGCGCTGCGGCGGCTGGTGGAGCGGTACGGCGCGCGCAACTGGACGGCGATCGGGCGCGAGATCCCAGGGCGGTCGGGCAAGTCGTGCCGCCTGCGGTGGTGCAACCAGCTGTCGCCGCAGGTGGAGCGCCGCCCCTTCACGCCCGAGGAGGACGCCGCCATCGTCCGCGCGCACGCGCGGCTCGGCAACCGCTGGGCCGCCATCGCGCGCCTCCTCCCCGGCCGCACCGACAACGCCGTCAAGAACCACTGGAACTGCTCCCTCAAGCGCAAGCTCGCCGCCGCCGTGTCCGGTCCGGGAGTGGTCTCCGCTGATGCCGCCGCCGACGAGATCGAGGCG…
>SsMYB197
CCCTGCTGTTGCCTGCTGCACACCCTACACCGAGAGAGGCAGAAAAGAGAGATGGGGAGGAGGGCGTGCTGCGCGAAGGAAGGCGTGAAGAGAGGGGCGTGGACGGCCGAGGAGGACGACATCTTGGCCGCCTACGTCAAGGCCCATGGCGAAGGCAAATGGAGGGAGGTGCCCCAGAAAGCCGgtaaagcaagcccagaattttcattttgttggaatcatatacgtactatataccaagacaagatcgatcggctgatggagggaaaaagtgcatgcagGTTTGCGTCGGTGCGGCAAGAGCTGCCGGCTGCGGTGGCTGAACTACCTCCGGCCCAACATCAAGCGCGGCAACATCTCCTACGACGAGGAGGATCTCATCATCCGCCTCCACAAGCT…
>SsMYB198
ATGGGGAGGTCACCGTGCTGCGACCAGGACGCGGGGGGTGAAGAAGGGTCCGTGGACGCCAGAGGAGGACAAACTCCTCGTCGACTACATAAATGAGCACGGGCACGGGAGCTGGCGCCGCCTGCCCAAGCTCGCCGGGCTCAACCGCTGCGGCAAGAGCTGCCGCCTGCGCTGGACCAACTACCTCCGCCCGGACATCAAGCGCGGGCGGTTCACCGACGACGAGGAGAAGCTCATCATCCACCTCCACTCCCTCCTCGGCAACAAGTGGTCCTCCATCGCCACCAAGCTCCCCGGCCGCACCGACAACGAGATCAAGAACTACTGGAACACGCACCTCCGCAAGAAGCTGCTGGGCATGGGGATCGACCCCGTCACGCACCAGCGGCGCACCGACCT…
>SsMYB199
CCGGAGATGGGCGCCGAGGTGGAGTGCGACAGGATCAGGGGCCCGTGGAGCCCCGAGGAGGACGACGCGCTGCGGCGGCTGGTGGAGCGGCACGGCGCGCGCAACTGGACGGCGATCGGGCGCGAGATCCCGGGGCGGTCGGGCAAGTCGTGCCGCCTGCGGTGGTGCAACCAGCTCTCGCCGCAGGTGGAGCGCCGCCCCTTCACGCCCGAGGAGGACGCCGCCATCGTCCGCGCCCACGCGCGGCTCGGCAATCGCTGGGCCGCCATCGCGCGCCTCCTCCCCGGCCGCACCGACAACGCCGTCAAGAACCACTGGAACTGCTCCCTCAAGCGCAAGCTCGCCGCCGCCGTGTCCGGTCCGGGAGTGGTCTCCGGTGACGCCGCCGCCGACGAGATC…
>SsMYB200
AGGAGGGCGTGCTGCGCGAAGGAAGGCGTGAAGAGAGGGGCGTGGACGGCCAAGGAGGACGACATCTTGGCCGCCTACGTCAAGGCCCATGGCGAAGGCAAATGGAGGGAGGTGCCCCAGAAAGCCGGTAAAGCAAGCCCAGAATTTTCATTTTGTTGGAATCATATACGTACTATACCAAGACAAGATCTATCGGCTGATGGAGGGAAAAAGTGCATGCAGGGTTGCGGCGGTGCGGCAAGAGCTGCCGGCTGCGGTGGCTGAACTACCTCCGGCCCAACATCAAGCGCGGCAACATCTCCTACGACGAGGAGGATCTCATCATCCGCCTCCACAAGCTCCTCGGCAACAGGTCGGCTGGCCGTGCGAGTGGTTTGATTCCCGTATTTCTCTCTCTGA…
>SsMYB201
AGCGAGACCCTGCTGTTGCCTGCTGCACACAGCACACCCTATACCGAGAGAGGCAGAAAAGAGAGATGGGGAGGAGGGCGTGCTGCGCGAAGGAAGGCGTGAAGAGAGGGGCGTGGACGGCCAAGGAGGACGACATCTTGGCCGCCTACGTCAAGGCCCATGGCGAAGGCAAATGGAGGGAGGTGCCCCAGAAAGCCGgtaaagcaagcccagaattttcattttgttggaatcatatacgtactatataccaagacaagatctatcggctgatggagggaaaaagtgcatgcagGTTTGCGTCGGTGCGGAAAGAGCTGCCGGCTGCGGTGGCTGAACTACCTCCGGCCCAACATCAAGCGCGGCAACATCTCCTACGACGAGGAGGATCTCATCATC…
>SsMYB202
ATGGGGAGGTCACCGTGCTGCGACCAGGACGCGGGGGTGAAGAAGGGTCCGTGGACGCCAGAGGAGGACAAACTCCTCGTCGACTACATAAATGAGCACGGGCACGGGAGCTGGCGCCGCCTGCCCAAGCTCGCCGGGCTCAACCGCTGCGGCAAGAGCTGCCGCCTGCGCTGGACCAACTACCTCCGCCCGGACATCAAGCGCGGGCGGTTCACCGACGACGAGGAGAAGCTCATCATCCACCTCCACTCCCTCCTCGGCAACAAGTGGTCCTCCATCGCCACCAAGCTCCCCGGCCGCACCGACAACGAGATCAAGAACTACTGGAACACGCACCTCCGCAAGAAGCTGCTGGGCATGGGGATCGACCCCGTCACGCACCAGCGGCGCACCGACCTC…

## Sheet: SsMYB.gene
>Sspon.01G0001810-1A
TCTCATTCGTTCTCTCTCTACTCTGTCCCCTCCTCTCCTTCCTCTCTCTAGTGGCAAAAGTGTTAGAGAGGTGTTGCACTTGCACTGCCACTGAGAACTAGTAAAAGTGCTAGGAGTATACTTATGAACTTGCTAGCCTGCCTGATGGATGGTCACTCAGCATGTGCATAAACGTGCATGTGAAGTGGCTGGACATCCAACCAAATATATAAGCTGCCGGCTGCCGGTGCTTGGCAGGTTCTTCGTGTTGTAGCTTGGAGCTGAGACTAGGAGATGACCATGGTGAGGACGACGGTGGTCGGCAGGGAGAGGAGCGGGGGCGTGAGGCAGTACAACAGGTCCAAGGTGCCTCGCCTGAGATGGACGCCCGATCTGCACCACTGCTTCGTCCACGCCATT…
>Sspon.01G0002140-1A
TGGCAGCAAGTACAGGTGGGTTTCTAAAGATGGTACATAAAGCATATGATACAGATCGTTGGGATGTAACAAATCTTAGAAAGTATGCCACAAAGTATCTCCGACTTCTTAGGGCTGCTTGATCCAGGGGCTAAAGTTGAGTACGTGTCATATTGGATATTTGGATGCTAACTAGGAGGATTAAACATGAGCTAATTAAAAAAACTAATTGCACAGGAGTAGACTAATTAGCGAGACGAATCTATTAAATCTATTAAACCTAATTAATCTATCATTAGCAAACGTTTACTGTAGCACTACATTGTCAAATCATGAACTAATTAGACTTAATAGATTCGTCACGCAAATTAGCCTCAGTCTATGTCATTAGCTTTGTAATTAGGTTATATTTAATACTGC…
>Sspon.01G0002470-1A
ATGGAAGCGATCAGCAGCCTGATGCTGCAGGAGGGCTGGAGGAAGGGCCCGTGGACGGCGCTGGAGGACAGGCTGCTCACCGAGTACGTGCAGCAGCACGGCGAGGGCTGCTGGAACTCCGTCGCCAAGCTCACAGgtatgtattgtattgtatgtcaggcgcatggcaagtgtgtgctcgccgccggcgttgttgctgacgattggtgatgatggcacggcagGGCTGCGGCGGAGCGGGAAGAGCTGCCGGCTGCGGTGGGTGAACTACCTCCGGCCGGACCTCAAGCGGGGGAAGATCACCCCGGACGAGGAGACCGTCATCCTCCAGCTGCACGCCATGCTCGGCAACAGgtacgcccacgcactgtctgtatgtacgtgtccatctacgccatg…
>Sspon.01G0006440-1A
ATGTTCATAGCGAAAAAGCAGACTCGACAATGGGCTGCGTGGACACACCAAGAGGAGGAGAATTTCTTCAATGCACTGCGGCAAGTAGGAAAAGTAAGAGGCATACATTCTGGATGCAATGCCCTTCTGCTATTTGCAATCTAGTTAGCACATAATCATTGATTGATGGGTAATCCCATATTGTTTTTCCCAGAACTTCGACAAGATTACGCACCGTGTTCAGAGTAAAAACAAGGATCAGGTATTTGTTTTGCAACCAAGATATTTTAGGTGAAACGGATAAGCATTAGACTGTGAATTTTAGTTATGTATGAGTTGTCCTAAGGAGTTCCTGTCTTTACGATGATTAGAGTTTATATTTTATTACTATAAAGATGTTTAATCTTTTCTTGCAACGTT…
>Sspon.01G0008110-1A
ATGGGGAGGGCGCCGTGCTGCGAGAAGGTGGGGCTCAAGCGGGGGAGGTGGACGACGGAGGAGGACCAGATACTCGCCAACTACATTGCAGAGCACGGCGAGGGATCCTGGAGGTCGCTGCCCAAGAATGCAGGTAACCAACTATATTGCAAGCTATACGTACAATAGACGCACGCACGCATCATCACTCACCAGCTCTATCTTGCAACTCGGATCCATCTTGTTCGTCGTCCTTAGCTAGCTAGCGAGGCAGCACTAGCAAATGATATGATTAGCCCGGTGGTACGGTGTATATGATGTGCAGGGCTGCTCCGGTGCGGCAAGAGCTGCCGGCTGCGGTGGATCAACTATCTTCGGGCGGACGTCAAGAGGGGCAACATCTCCAAGGAGGAAGAGGAC…
>Sspon.01G0008780-1A
ATGCAGTCTCAAAAGAGCAGAGTTTTGGGAGCAATGTCATCCTCTTTGCCTATTCTGCCAAATCCTTTCAAAGGGAGCTTCCCAAGGCCTTGTAACCCCCAGCATATTCCTATGTTGAGGCAGCTGCCTGATGACTCTATGCCCTTGCGTAATGACATACATCAGTCTGCTAGTTTGCACCCAAGAGCTGGTGTTATTGGGGCACCATATTCAGGCTACTCTGCTAGTCCACTTGATTCTGTGTCTAACCATGATAGCCAGTCAATGGTTGCACCCTATATTTCTCAGTCATCCAGTTTTGAAGCTTTCCCGTCTCTATCTGATAATACCCCAGGAACACACACTGAGGCAGCCTGGTTCACATCTTCTATGGATGTTTCACCACTCTACACAGATAAT…
>Sspon.01G0008790-1A
CAATGTCTTCATGCCAGATGTATCATCATCAACAACAGCTTCAGAGCCACAGCCATTTCCTGTCTTCTAGGCAGACATTCCCTCCAGAAAGGCACATGCTTCTGCAAGGAGGGAGCATTCCAGCAGAGCCAGGGCTTGTGCTTTCGACTGATGCTAAACCTAGGTTAAAATGGACACCTGAACTACATGAGCGTTTTGTGGAGGCGGTAAATCAACTTGGTGGGCCTGATAGTAAGTACATGTTTAACCCTATATGTACCATACAAGCTAACATAAGGAAGATTGCCATCTAAATTCTGTAATTTGCAGAAGCTACACCAAAGACAATCATGAGACTCATGGGTGTCCCTGGACTAACACTATACCATCTTAAGAGTCATCTTCAGGTAGACATGGAAT…
>Sspon.01G0009150-1A
ATGGGGAGGGCGCCGTGCTGCGACAAGGTGGGGCTCAAGCGTGGGAGGTGGACGGCGGAGGAGGACCAGATACTCTCCAACTACATTGCAGAGCACGGCGATGGATCCTGGAAGTCGCTGCCCAACAATGCAGGTAACCAATTGCAAACTACACAATAGACGCCACACACGCATCATCACGTACTTATTACCAGCTCTATCTTGCAACTCGGATCCATCTTATTCATCGTCATTAGCTAGCTAGCTGTAGTCTAGTAGCCTGAACGGCTGAACATATAACCACAATACATATATACTAGCTATAGGCGTAGCACTAGTAAATGATATGATTAGCCCGCCGCCGGACCTTGTTAATTTCTCCTGCTGGTGGTACGGTGTGCAGGGCTGCTCCGGTGCGGC…
>Sspon.01G0010650-1A
CCATCATATCTCGCCTTCCATATAACGATCGATCATCGTCAAGGATCGGTTGGCGCGCGCCGCAGAGCGAGGCCAACTGATCGATCGACGACATCCACGGGGTTGCCCGGCATGGCGAAGCAGTCGTGCTGCCACAAGAAGAAGCTGAGGAGAGGGCTCTGGTCCCCTGAGGAGGACGAGAAGCTCATGAACCACATTGCCCAGTACGGCCACGGCTGCTGGAGCTCCGTGCCAAAGCTTGCAGGTATATCACTTACTTACATGTGTACATATGCACAGAGTTACTAGCCAGCCAGCCATCGACCTTCTCTTGGTAGTAAAACTGTTGTGTATTACAGTGTTGTCTGGCTAATCGATCTGTTTCTGTTCAGGCCTCGAGAGGTGTGGCAAGAGCTGCAG…
>Sspon.01G0010890-1A
ATGGGGCGGCCGCCGTGCTGCGAAAAGGAGGGCGTGAAGAAGGGGCCGTGGACGACCGAGGAGGACCTCGTCCTCGTCTCCTACGTCCAGGAGCACGGCCCCGGCAACTGGCGCGCAGTCCCCGCCAACACAGgtgggcgtggtgtgagtgggtacactggccatgtcactcgcatgggagttgacagccactggtcgatattctcactctgctgcctgcatcgatctgcatgcagGGCTGCTGCGGTGCAGCAAGAGCTGCCGCCTCCGGTGGACCAACTACCTCCGCCCGGGCATCCGCCGGGGCGGCTTCTCCGAGCAGGAGGACAGGCTCATCGTCCACCTCCAGGCGCTCCTCGGCAACCGCTGGGCCGCCATCGCCTCCTACCTCCCCGACCG…
>Sspon.01G0014260-1A
CCAGGGGGGGCGCTTGGCCTGCAGTAGCGTCCAAAGCAACCGTGAGGGAGACGACGATGACGCCGGTGGTCCTCAGGCTGTTCGGTGTGGATGTCTGCCGGGGCGACGGCGGGGAACCGGAGGAGTTGCCGATGGACCTCAAAAAGAGCTCCAGCATGCCCAACCTCATCATCCACAAGCCGCTGCTGTCGCCGGGGGATGCCGGAGACGGCAAGGGGTACGCCTCCGACGACGCGGAGCTGGCGTCCGGCCAGCAGAAGCGCCGCCGCCGCAAGGCCCAGGAGAGGAAGAAAGGTGAGCTCTTTTTTTTCCTCTCCTCTCCGTCTCTCTGTCTCCCGGATTCGATCGATCGATCGCTTTCTTTACTCCTCTTCTTGTCGAGGACCATAATCCCAGAAT…
>Sspon.01G0014260-1T
AATGGAGGAGGAGCAGGTGAGGGAGACGACGATGACGCCGGTGGTCCTCAGGCTGTTCGGTGTGGATGTCCGCCGGGGCGACGGCGGGGAACCGGAGGAGTTGCCGATGGACCTCAAAAAGAGCTCCAGCATGCCTAACCTCATCATCCACAAGCCGCTGCTGTCGCCGGGGGATGCCGGAGACGGCAAGGGGTACGCCTCCGACGACGCGGAGCTGGCTTCCGGCCAGCAGAAGCGCCGCCGCCGCAAGGCCCAGGAGAGGAAGAAAGGTGAGCTCTTTTTTTCCTCTCCTCTCCTTCTCTCGGTCTCCCGGATTCGATCGATCGATCGCTTTTTTTACTCCTCTTCTTGTCGAGGACCATAATCCCAGAATGGATGGGTTCCAACGAAAGATGTTGT…
>Sspon.01G0019490-1A
GCTCCATCCAACGGTCCGCCACTCTCCTGCCTGGCCCTGCTGCCGTCGCCGGCTACTAGTACTAGCTCGACCGGAGCACCTTCCCTTCCGACTCCCGCGGCGCCAGCCGGCCAGCCACTTGCAGCGATCGTCTCGAGGTCGGTCGAGCCCGGGCAGGCGGACGATGGGGAGGGCGCCGTGCTGCGAGAAGGAGGGCCTGCGGCGGGGCGCGTGGAGCCCCGAGGAGGACCAGCGCCTGGTGGCCTACATCCAGCAGAACGGCCACCCCAACTGGCGCGCGCTGCCCCGGCAGGCGGGCCTGCTCCGCTGCGGGAAGAGCTGCCGCCTCCGCTGGATCAACTACCTCCGCCCGGACATCAAGCGCGGCAACTTCTCCGCCGACGAGGAGGCCCTCATCGT…
>Sspon.01G0020710-1A
AAGAAGGGGAAGTGGTCAAAGGAGGAGGATGACTTGATCATCAACTACATTCAGAGGCATGGCAGCATCGGTCGGAGTTGGCAGGCCTTGTCCGACAGTTTAGGTTAGCACGCAGCCACGCGGCGTTAAATTGCTCTCCTCAATGTATTTTACTCGTATCTGACATGATCGTTGCAATGCATGCATAAGCTAAAATTAATTGCTCTCCTCAGTGTTCAGATACTCCATTATCTAAAACGAAGTGTGGCTCTCTGCAGGGCTGAGGCGGTGCGGGCGGAGCTGCCGTTCCCGGTGGCTGAACTACCTCCGCCCGGGGCTGAAGCACGGCAATTTCACGCTGGCCGAGGAGAGGATCATCTGCGAGATGTACAGCAAGAGGGGAAGCTGGTAAGTCTCACA…
>Sspon.01G0021770-1A
CCATGCCGCCGCTGGCCGCCGGCGACGATTTCCTCATTCTCGAGTTCATCGCAGGCAACCGCCGCATCCCCCACGCCGTGTTCGACTCCCTCCTCGCCTGCCTATCCTCACCCTCCGCCTCCCCCCGCACCTCACAGCGCCTCCGACAAGCCCTAGTGCTCCGCGCCCTCGACGCCGCCCTCCACACCGAGGGCGCCTCCTGCTCCTCCAGCCTCCTCCTCTGCAAGGCGCGAAAGGTCCTCGCCGACCCCGACGCAGCCGCCTGCTTCCCCCACCAGATCTCTGTTACAGACAATGAAGAAAACGACGAGGCTAGGGCCGCCGCCGCGGTGGCCGATCTCAAGCGCCTCCTCGACCTTGAGTGGGCCAACCTCCCGCCCTCCACGCTCGAGCGCGCCG…
>Sspon.01G0021920-1A
ATGCCGCCGCTGGCCGCCGGCGACGATTTCCTCATTCTCGAGTTCATCGCAGGCAACCGCCGCATCCCCCACGCCGTGTTCGACTCCCTCCTCGCCTGCCTATCCTCACCCTCCGCCTCCCCCCGCACCTCACAGCGCCTCCGACAAGCCCTAGTGCTCCGCGCCCTCGACGCCGCCCTCCACACCGAGGGCGCCTCCTGCTCCTCCAGCCTCCTCCTCTGCAAGGCGCGAAAGGTCCTCGCCGACCCCGACGCAGCCGCCTGCTTCCCCCACCAGATCTCTgttacagacaatgaagaaaacgacgaggctagGGCCGCGCCGCGGTGGCCGATCTCAAGCGCCTCCTCGACCTTGAGTGGGCCAACCTCCCGCCCTCCACGCTCGAGCGCGCCGCCG…
>Sspon.01G0024150-1A
CATGGTCCACTCTAAGCCTTGCCCTGGATCTGAGAGATGGGTGATTGCCCTTGGCCTGTGCTAAGTTTGATATGCAGATTCGATGTGGCTTATGTGAAACAGTTTTGGATTAAAATTCAAAAGCAAACCATCATGCATTATTTCTTTTTGATAGTTCCATTGTGATTGTGGTCTGTGCACACAGTGCACTCTATCTTGAGATGGCTTCTCTGCATGAATTTTAACCAGTGGTATATAAATTGTGCCATTATGGTGTTGCGATTTTCCTGCTGCCTCAGTTCTTAAGTAAGTGCCATTATGCAGGTAAAATATTTTAAGTCATTTGTTCTGAAGCAATGTCTGGTTAGTTTTCAGGAAAGGGAGTGTTGCAATGCCTGTATAGGTATCAAATGTCAGTGT…
>Sspon.01G0024880-1A
GATGGCAGCGGCAGTTAAGTCGTCGGCCGGGATGGCGGGGAAGAAGTCCCGGAAGCCGTACGTGATGACCAGGCCGCGGGAGAGGTGGACCGCCGACGAGCACGACCGCTTCCTCCACGCCCTGCTGCTGTTCGGCCGCGACTGGAAGAGGGTCCAGGCGTTCGTCGCCACCAAGACGGGCACGCAGATACGCAGCCACGCCCAGAAGCACTTCCTCAGAACACAGAAGAAGCCGGGCCTCGCAGCGGCGCCGCACGCTCGCAGCTCTGCCGGTGCCGGCCCCGGCCATCGGCAGCAGCCGCCGCTCACCGGCTGCCCGGCCAGCTGGTGCGCTGATGATGGTGTCTCGGCGCCGGACGTCGAGACGGTTCAGCTCCCGTTGTCTCCGGACGACCCGCG…
>Sspon.01G0026380-1A
ATGTTGTTCACGCATGAGGCAAATGCTGACCAGTTCGATCTTCTTTCTTATGGTAATCTAAGGGGAGTAGACACTAGTAGAAATTCTGAGGAATCCAGTTTTGGAAATGACTTAAAGGATGGTTCTTCAGTTTCTTCTGAGAACTTCAGCTCCTCTTGTCTGCCTGGCGAGAACTATCAATCTGCCACAATAGATCATGAAAAACGACCTCTTTCTGATGTCAAGCCATGCCAAGTTGCTTGCAAGCGTCCAAAGCAAACAGATCACCATACCTGGTTATATTCCTTTGAGGAAGACCCTTTGACCAGGGAAGTGGGGATATCTTCTCCAGGTTTTGTACTCTCCTTTCCTTATTTGTTCAGTGCTCTAAATAATAATAATTAATCCAGAAAATATCTA…
>Sspon.02G0015020-1A
ATGGGGAGGCAACCATGCTGCGACAAAGTGGGGCTGAAGAAGGGCCCGTGGACTGCGGAGGAGGACCAGAAGCTCGTCAGCTTCCTCCTCAACAACGGCCACTGCTGCTGGCGCGCCGTGCCCAAGCTTGCCGGTGCGTGACCAGCGGCCAGCATGTTTGGCTGCCTCAGTCTAAGCTTGCATGCACGCCAAGGCAGACGCCATGATCATGAACTCACTCGTGTGCTTGTACTCTTTGAATAATGAACAGGACTACTGCGGTGCGGGAAGAGCTGCAGGCTGCGGTGGACCAACTACCTGCGTCCGGACCTCAAGCGCGGCCTGCTGTCGGAGGAGGAGGAGAGGACGGTGATCGACCTGCACGCGCAGCTGGGCAACCGGTGGTCCAAGATCGCGTCG…
>Sspon.01G0027410-1A
CCTCTCTATTATCCTCCTTTTGTTGCCCTCCCCTCTTGCATGATCCTTGTTCATCGTCCAGCCTCCCAGCCGCGTTCTCGATCGATCGATCGATCCGTGTGTTCTTCCTGTGTATCGCCTAGCCAGTTAATTGCTGATTCTTCTTCTCTTCGCCTGCTGCCAATTAATTTATTCCACGCTCGATTGCAGCAGTGGCTTTAGTTTTTAGAACTTGAGCAAGAAACGGTGCTGGATTATTGAGAGGAATAATAGAGATAGAGAGCTTCTTCAGATAGCAGGCAGGCTGTTGTTGATTGGGTGATCGATCGATCGAGGATGTGCACGAGGGGCCACTGGAGACCATCGGAGGACGAGAAGCTGAAAGAGCTCGTTGCGCTGTACGGGCCGCACAACTGGAAC…
>Sspon.01G0027470-1A
ATGGAGCCCAAGCCGTCTTCGGCGGCGCATGGTGACGCGCCCGCAGTCGAGGCCCCCCGCCGCCGTGGCGGCGGCGGCAAGCGCAAGTCGGCCGGGTCCTCGTTCACGCCGTCGAAGCGGCAGGCCAAGGAGCGGAACGCTTCCTTCCACGTGCCGCCGCATCTTCTGCACAGCGGGCCGCTCACCCGCGCCGCGCGCCAGTCGCCGCACAAGCTCGCGGGCACGCCGCCGGAGTCGGGGCCAGCGTCGTCGGCGGCCGCAACTGGGGACGGGGTGAGCGGCGGGAAGGCGGAGGTGGATGCGATCCGGCCCGAGACGGTGGTGACGCCGGCCCCGGAGCTGCCGCTGGTGGACGAGATGTTTGAGGCCGTCCGATCCCGTGGCTCCGGCGTCCATGTG…
>Sspon.01G0028930-1P
ATGGGGAGAGCTCCGTGCTGCGACAAGGCTACTGTGAAGAAGGGCCCGTGGTCGCCGGAGGAGGACGCCAAGCTCAAGTCCTACATCGAGCAGAACGGCACCGGCGGTAACTGGATAGCCCTGCCACAGAAGATAGGTATGTATATATGTGCTCAATCATGGGCTCATGGCAATCGCCATGCGGTAGATACGCAGTGATAGCAGCAGCAGCAGTAGAAGAGGCTAATCATGTATCTGGGGCTGCGCAGGTCTGAAGAGGTGCGGCAAGAGCTGCCGCCTCCGGTGGCTCAACTACCTCCGGCCAAACATCAAGCACGGCGGGTTCTCGGAGGAGGAGGACAGGATAATCCTTAGCCTCTACATCAGCATAGGCAGCAGGTAAAGTTCAGTAGGTCGTCT…
>Sspon.01G0028930-1A
CTACTTCATCCCAAGGTTTCCCGGCTCATCAACAACAAGGCAGTACTGTTGCATCCCTTGGGAGCTCGAAGCCGCCACAGTGTTATTTGGGCAAATCAATGGGCTCACCTCACTCCACCTCATGCTCTGATCAGTACCCATGCCAAAGAAGCTTTCCAGGCCATCCAGCTTAACCTGGTTGAAGTGGAAGCCCTGGTCCAGCTCCAGAGCCGGCAGCACGCCGGAACCCTGCACACCGCCTTCATCAAGCGAGGTGCCGGCGTCCGCTGCCGGGCATGACGACGGCGGTGGCATGAAGCCTGGACTTCCCTCGTACATTGGAGGAACACACTGAGGAACCGACAGTGCTGTGAAAGGGCCTGCTCCTCCCAGCTTATACAGAAGCTTCCGAATTGACTC…
>Sspon.01G0035940-1B
GGTCGTGGACCGAACAAACCTTTCCCCAAAATTTCCCCTCCCCTCGCACCGAACGAGCTCCCGATCCGATCCCGATACCTGCAGGGCGCCGCCTCGGCTCACTGATCCGTCCACGGATCCGCTCGTCGCTCGACGGGATCTCTCGATCGGTACCAGCTTTGCCCCCTCTCTTTGATTCCGTAGGTTCCCGAGGCTAGGGTTTGCGGGGGTGTGTTTCGGGCCCCGATCCGCTCGATTGAGGACGGATTTTGCACGGGGGCGTCGGATCTATGCGTGTCCTGTAGGTTTCATATCGGATTGTTGCGATTTCTCGCGTCAATTTTGCGTGATTTTTCTGGTGGTCGGATGCGGGGCTAGGGTTTCGTTTGGTCCATGAGGTGTTTGACTCGTATTCGCGAA…
>Sspon.01G0036210-1B
TGGCGGCGGCAGAGGCGCGGGGGAGGGGAGTTCCCCGTGGGGATGAAGGTGCTGGTCGTGGACGACGACCCGACGTGCCTCCTCGTGCTCAAGAGGATGCTCCTTGACTGCAGATACGACGGTGAGGAACTGCCCCGCTCCTCTCCTTCTCCCCTCGGTTCGGTTGCTCTGGCGTACCTCGGCGTCTTCTGGGCGCGAGGCGATTGATTGCTTCCTGTTCCTATCGGTTAAGAACAATATGTTTGCTTCTGTTTCATGCCTTGCTACGGTTTTATCTGTTTGTAGTCCGGGAAGGCAGCTGCTCTATGCGATTCACACGCTCCTCCCGTAAATTCTGGGGAATTATGAGATGCCCGTTATCAATCTATAAGAAACCTTCCCTTAGAATTCTAACGGGTG…
>Sspon.01G0036210-1T
ATGGCGGCGGCAGAGGCGCGGGGAGGGGAGTTCCCCGTGGGGATGAAGGTGCTGGTCGTGGACGACGACCCGACGTGCCTCCTCGTGCTCAAGAGGATGCTCCTTGACTGCAGATACGACGGTGAGGAACTGCCCCGCTCCTCTCCTTCTCCCCTCGGTTCGGTTGCTCTGGCGTACCTCGGCGTCTTCTGGGCGCGAGGCGATTGATTGCTTCCTGTTCCTATCGGTTAAGAACAATATGTTTGCTTCTGTTTCATGCCTTGCTACGGTTTTATCTGTTTGTAGTCCGGGAAGGCAGCTGCTCTATGCGATTCACACGCTCCTCCCGTAAATTCTGGGGAATTATGAGATGCCCCGTTATCAATCTATAAGAAACCTTCCCTTAGAATTCTAACGGGT…
>Sspon.01G0006440-2B
CAAAAGTTATTGGGTGTACATGTGTACACCCATGTCCTTCACTGGGTCAGCCCCTGAGCCTTCCGATTCCAATAAGAAACCTGgttcgttttttgaactatttttgtatttttttccagactccctgtttaggacagttctggattttgcctgatagtttttgcgctgtgtctgattttcatagCGAAAAAGCAGACTCGACAATGGGCTGCGTGGACACACCAAGAGGAGGAGAATTTCTTCAATGCACTGCGGCAAGTAGGAAAAgtaagaggcataaattctggatgcaatgcccttctgctatttgcaatctaattagcacataataattgattgatgggtaatcccattttgtttttcccagAACTTCGACAAGATTACGCACCGTGTTCAGAG…
>Sspon.01G0037750-1B
CGGGAGCTCGGTGCGTTTCGGCCACCAGGAGGTGGTGGCTGGCGGCGTGCACCCAGGTAACGGCGCTCATCAGGTGATCCCGGGCGCGGGCATGACGATGCCCGCCGGCATGGCCTCTCTCCTGGTCGGCCGCCTCGGCATGCAGGCGCCGCGTGGCATGGTGCTGCCCGGGGGAGCCCTGACGTCCGCCGATTACGGCGGCATCATGTCCAGCGCTCTGCGCGCCGCCTGGAGCGAGGCTCAGCAGCAGAAGCCGCCGCCGCAGCAGCCCCAGCAAGCGGGCGGCGGCTATAGGGCGCACCAGCACAAGGGCCCCTGGACTGAGGCGGAGGACGTGTGAGTGCTCCTGAGTTCTTCTGATTTGGCTTCTTTTCTTCTTTCTTTTTGGTTCGATTCGAT…
>Sspon.01G0037750-1T
ATGTCCAGCGCTCTGCGCGCCGCCTGGAGCGAGGCTCAGCAGCAGAAGCCGCCGCCGCAGCAGCCCCAGCAAGCGGGCGGCGGCTATAGGGCGCACCAGCACAAGGGCCCCTGGACTGAGGCGGAGGACGTGTGAGTGCTCCTGAGTTCTTCTGATTTGGCTTCTTTTCTTGTTTCTTTTTGGTTCGATTCGATGCAAAAAGTGTTTGCTCGTGGCTGGATGCTGAACTTGTGCTGCTGCGTGCGTGCTCGCTTGCTCGATCCGTGCTCGGTCGCTTGCAGAATCCTCAGGGAGATGGTGATGAGGCACGGCGACAGGAAGTGGGCGGTGATATCGCAGTCGCTTCCCGGACGGGTGGGCAAGCAGTGCCGCGAGAGATGGACCAACCACCTGCGCCCC…
>Sspon.01G0008780-2P
ATGCAGTCTCAAAAGAGCAGAGTTTTGGGAGCAATGTCATCCTCTTTGCCTATTCTGCCAAATCCTTTCAAAGGGAGCTTCCCAAGGCCTTGTAACCCCCAGCATATTCCTATGTTGAGGCAGCTGCCTGATGACTCTATGCCCTTGCGTAATGACATACATCAGTCTGCTAGTTTGCACCCAAGAGCTGGTGTTATCGGGGCACCATATTCAGGCTACTCTGCTAGTCCACTTGATTCTGTGTCTAACCATGATAGCCAGTCAATGGTTGCACCCTATATTTCTCAGTCATCCAGTTTTGAAGCTTTCCCGTCTCTATCTGATAATACCCCAGGAACACACACTGAGGCAGCCTGGTTCACATCTTCTATGGATGTTTCACCACTCTACACAGATAAT…
>Sspon.01G0008780-2B
ATGCAGTCTCAAAAGAGCAGAGTTTTGGGAGCAATGTCATCCTCTTTGCCTATTCTGCCAAATCCTTTCAAAGGGAGCTTCCCAAGGCCTTGTAACCCCCAGCATATTCCTATGTTGAGGCAGCTGCCTGATGACTCTATGCCCTTGCGTAATGACATACATCAGTCTGCTAGTTTGCACCCAAGAGCTGGTGTTATCGGGGCACCATATTCAGGCTACTCTGCTAGTCCACTTGATTCTGTGTCTAACCATGATAGCCAGTCAATGGTTGCACCCTATATTTCTCAGTCATCCAGTTTTGAAGCTTTCCCGTCTCTATCTGATAATACCCCAGGAACACACACTGAGGCAGCCTGGTTCACATCTTCTATGGATGTTTCACCACTCTACACAGATAAT…
>Sspon.01G0008780-1P
ATGCAGTCTCAAAAGAGCAGAGTTTTGGGAGCAATGTCATCCTCTTTGCCTATTCTGCCAAATCCTTTCAAAGGGAGCTTCCCAAGGCCTTGTAACCCCCAGCATATTCCTATGTTGAGGCAGCTGCCTGATGACTCTATGCCCTTGCGTAATGACATACATCAGTCTGCTAGTTTGCACCCAAGAGCTGGTGTTATCGGGGCACCATATTCAGGCTACTCTGCTAGTCCACTTGATTCTGTGTCTAACCATGATAGCCAGTCAATGGTTGCACCCTATATTTCTCAGTCATCCAGTTTTGAAGCTTTCCCGTCTCTATCTGATAATACCCCAGGAACACACACTGAGGCAGCCTGGTTCACATCTTCTATGGATGTTTCACCACTCTACACAGATAAT…
>Sspon.01G0038440-1B
CTGGCCGGCTCCGTCTGCCGTCTGCGTCTCGTCTATATAAGGCCCGCCTCCTCCTCTCCCGCCCCACCGGCACCTCATCGCACTCTTCTTCCTTCCTTCCTTCAAACTTGAATACACATACTAGTCAGCAGCCAGCAGCCCGCCGCTCATCAGCCGATCAACGTCTCAAGGGGATCGGAATCTGATGGACATGGCGCACGAGAGAGACGCGAGCAGCGAGGAGGAGGTGATGGCCGGCGAGCTGCGGCGCGGGCCGTGGACGGTGGAGGAGGACCTCCTGCTGGTCAACTACGTCGCCGCGCACGGCGAGGGCCGCTGGAACTCGCTCGCCCGATCAGCAGGTGGGATATATACATACATATATGTAGCTCGGATCATCATCAATTACATGATGTCGAT…
>Sspon.01G0038470-1B
ATGATTACAACGGCCTACGTCATGAGCGGCGCGATCAACGAGTGAGTTGCACCAAAATTTGTCAAGTTGCATCAAAAGAGTACTATATATATATACTACATACTCCCTCCGTCCGGTAATATATTGCATTCTAGCATTCAAAATTTGTGCTCAAATATAATGCATTCTAGAGGACAAAAACCAATTTTACATTAAGTACTTTCCATTTATCAATCAATCACCATTAATCACGTTGATGATAGCATCTGATTAAGAAATAAAATGAGGGTACATATGTCTTTTATGTTCTTTTAATTTGTCTTAAAATTTCTACCATGCACTATATTACAGGACGGAGGAACATGTTGTACTCATGTTACTAGTAGTAGGTTAAGAAACACGATGCCACGCACTGTAACC…
>Sspon.01G0008110-2B
CTGCTCCGGTGCGGCAAGAGCTGCCGGCTGCGGTGGATCAACTATCTTCGGGCGGACGTCAAGAGGGGCAACATCTCCAAGGAGGAAGAGGACATCATCATCCAGCTCCACGCTACGCTTGGGAACAGGTAACGCGCTCCCTAATCAACACTGAGAGCGAGTGTGCATCCGACTAGAAAATTTGCTAGTGCTGCCTAGCTAGCTCGTTTCCATACGTAGAGTAGTATAGTGACAAGTGGCTGCTCCGTATGAGCTTTCAATGGCTGCTCCGATCGGTTGAGAGTTACGAGACACCATACACGTATAGAGTAGTAGACACACGCTGCTGGAATGGGAGGCTAAGACCGGTCTCAATGGAGTTTCATCAGAGTTTTATGGGTATTAATTATACTGATGTGG…
>Sspon.01G0039760-1B
CACCTACCTGAGAGCGACCTCCCTCTTCCTCTTGCTCTTCGCTCAGGCAGCTCGGCACGGCACACACCGGCTGGCTGCTGGTGCTGGCATCTCTTTTATATATCTCTCTCTCTTTCTCCTGGCCTCTCTTCAATTCGGCCCATCATATCTCGCCTTCCATATAACGATCGATCATCGTCAAGGATCGGTTTGGCGCGCGCCGCAGAGCGAGGCCAACTGATCGATCGACGACATCCACGGGGTTGCCCGGCATGGCGAAGCAGTCGTGCTGCCACAAGAAGAAGCTGAGGAGAGGGCTCTGGTCCCCTGAGGAGGACGAGAAGCTCATGAACCACATTGCCCAGTACGGCCACGGCTGCTGGAGCTCCGTGCCAAAGCTTGCAGGTATATCACTTACTT…
>Sspon.01G0010890-2B
CTGCGAAAAGGAGGGCGTGAAGAAGGGGCCGTGGACGACCGAGGAGGACCTCGTCCTCGTCTCCTACGTCCAGGAGCACGGCCCCGGCAACTGGCGCGCAGTCCCCGCCAACACAGGTGGGTGTGGTGTGAGTGGGTACACTGGGAAGCTCCGGTACACTGGCCATGTCATTCGCATGGGAGTTGACAGCCACTGGTCGATATTCTCACTCTGCTGCCTGCATCGATCTGCATGCAGGGCTGCTGCGGTGCAGCAAGAGCTGCCGCCTCCGGTGGACCAACTACCTCCGCCCGGGCATCCGCCGGGGCGGCTTCTCCGAGCAGGAGGACAGGCTCATCGTCCACCTCCAGGCGCTCCTCGGCAACCGCTGGGCCGCCATCGCCTCCTACCTCCCCGACC…
>Sspon.01G0039930-1B
CTAGGTGTTACTGGGGGCGATGGATGATTGGGTTGGGTCGTTTGTCTTGTCTGATGCTGATCGAGTCAGTTTGGCTTCAGTGCATATGCAATTTTTCTGAAACCAGTCTGAAACTTGTGCTTTTGAGCTATAGTATGCTTTGTCTTTTGAATAGGCTCTGTCAATGGGTGTTTCTGAGTGGTAGTATATTTTATGTTTTGAACAAAATGATTGTATTAGTATCTCATCGAGGGTTTGTATTTAAACTTTAGTGTTTGCTATGTGGTGATATAATGGGTTAACGCTTCATGTTCTGATGTTGCAGGTGCGTTATTGGCTGATGAGTGTTTTCAATGTTGTACTGGGAGGGCAAGCTCGTATCCCAAATGAATGGACATGAAGACAACAATGGTAAACCTG…
>Sspon.01G0041460-1B
TGCATCAGGTGAGTCTGTCGGGACTGTAGTCTGTTGTTATTGGATCCTAGTTTGCTGTAAAGTGTTTATCATTGTTCTTTTGTCATCTACCGCCGTTTACTGTGTTTGTCAAAACTAAAGGCAACTTGGATCTAATCTGGAGGTTCATATATATTTCAATGCGTATTGATGTTTTGGATCTAAACTACAATGCATTGTAGGTTGACATGTTTGATATCTTTTGGCAGACTTTCTTGTCTCTTCCAAAACATCAAGCTACTGCCACAGGATTTATTACATTGGTAACTGGTCATCGAAATGTTCTGGTAAGCTTAGGTTAGGATGTATTTCTAGTAATGACTGTTTACTTCTGGTATGCTAAATTCATGTAAACATGCATACAATATGAAGCTACCGTGT…
>Sspon.01G0019490-1P
TGCTCCATCCAACGGTCCGCCACTCTCCTGCCTGGCCCTGCTGCCGTCGCCGGCTACTAGTACTAGCTCGACCGGAGCACCTTCCCTTCCGACTCCCGCGGCGCCAGCCGGCCAGCCACTTGCAGCGATCGTCTCGAGGTCGGTCGAGCCCGGGCAGGCGGACGATGGGGAGGGCGCCGTGCTGCGAGAAGGAGGGCCTGCGGCGGGGCGCGTGGAGCCCCGAGGAGGACCAGCGCCTGGTGGCCTACATCCAGCAGAACGGCCACCCCAACTGGCGCGCGCTGCCCCGGCAGGCGGGCCTGCTCCGCTGCGGGAAGAGCTGCCGCCTCCGCTGGATCAACTACCTCCGCCCGGACATCAAGCGCGGCAACTTCTCCGCCGACGAGGAGGCCCTCATCG…
>Sspon.01G0019490-2B
GCTCCATCCAACGCTCCGCCACTCTCCTGCCTGGCCCTGCTGCCGTCGCCGGCTACTAGTACTAGCTCGACCGGAGCACCTTCCCTTCCGACTCCCGCGGCGCCAGCCAGCCAGCCAGCCACTTGGAGCGATCGTCTCGAGGTCGGTCGAGCCCCGGGCAGCCGGACGATGGGGAGGGCGCCGTGCTGCGAGAAGGAGGGCCTGCGGCGGGGCGCGTGGAGCCCCGAGGAGGACCAGCGCCTGGTGGCCTACATCCAGCAGAACGGCCACCCCAACTGGCGCGCGCTGCCCCGGCGGGCGGGCCTGCTCCGCTGCGGGAAGAGCTGCCGCCTCCGCTGGATCAACTACCTCCGCCCGGACATCAAGCGCGGCAACTTCTCCGCCGACGAGGAGGCCCTC…
>Sspon.01G0020710-2B
ATGATCAAGAAGGGGAAGTGGTCAAAGGAGGAGGATGACTTGATCATCAACTACATTCAGAGGCATGGCAGCATCGGTCGGAGTTGGCAGGCCTTGTCCGACAGTTTAGGTTAGCACGCAGCCACGCGTCGTCAAATTGCTCTCCTCAATGTATTTTACTCGTATCTGACATGATCGTTGCAATGCATGCATAAGCTAAAATTAATTGCTCTCCTCAGTGTTCAGATACTCCATTATCTAAAACGAAGTGTGGCTCTCTGCAGGGCTGAGGCGGTGCGGGCGGAGCTGCCGTTCCCGGTGGCTGAACTACCTCCGCCCGGGGCTGAAGCACGGCAATTTCACGCTGGCCGAGGAGAGGATCATCTGCGAGATGTACAGCAAGATGGGAAGCTGGTAAGT…
>Sspon.01G0021920-2B
ATGGCTCTCGTCGACGCCAAGGCCGCCGGCGCTTCCACCTCCACCTCCACCGTCGCCGCTGCGCCCGCGGCGGCGGCGGACCACCTGTTCGTCGTCGTCCTCGACGGCGTCGAGACGCCCATCCACGAGGGGACGACGCTGCACGGCAGCGCCGGGGGCACGGTCACCGTGACCGGCCCGGGCCAGCTCTCCGCCGACGGCCTCCGGAGCAGCGTCCTGGTCCGCGGTAGCGGCGGCGGGGAAGGCGGGACCGGCACCGTGCGGTTCACGCTCTGCGCCGACGCGGCCGCCGAGGGCGTGGGCGCGGCGAGCTTTGAGCGGTGCGGCGCGGCGCGCGTGGAGGGGGCGCGGGAGGTGTCCGTGTCCCGGTGCCGTGCGGCCGAGGTGGAGCGCGCAGGG…
>Sspon.01G0021770-2B
ACCAACTGCCCAAGCTCTCACCCATTTATGGTGACCCCCAAAATCGCGTGTATCCACCTCCAAAACGCTGGACAGCTGACCTACCCAAACCACCAAAAGCAGATCGCTGTCCTGCACACATCTGCTCGCGGCTCGCCGCCCAGCGAACCCAATGGCTCTCGTCGACGCCAAGGCCGCCGGCGCTTCCACCTCCACCTCCACCGTCGCCGCTGCGCCGCGGCGGCGGCGGACCACCTGTTCGTCGTCGTCCTCGACGGCGTCGAGACGCCCATCCACGAGGGGACGACGCTGCACGGCAGCGCCGGGGGCACGGTCACCGTGACCGGCCCGGGCCAGCTCTCCGCCGACGGCCTCCGGAGCAGCGTCCTGGTCCGCGGTAGCGGCGGCGGGGAAGGCGGG…
>Sspon.01G0024150-1P
ATGGATGATTGCCCTTTGCCTGTGCTAGgtttgatatgcagtttcgatgtggcttatgtgaaacagttttggattaaaattcacaagcaaatcatcatgcattatttctttttgatatttccattgtgattgtggtctgtgcacacagtgcactctatcttaagatggcttctctgcatgaattttaaccactggtatataaattgtgccattatggtgttgcgattttcctgctgcctcagttcttaaatgccattatgcaggtaaaatattttaagtcatttgctctgaagcaatgtctggttagttttcaggaaagggagtgttgcaatgcctgtataggtatcaaatgtcagtgtacaatgtccaccatttgcccttttgtttctgcatcaccgc…
>Sspon.01G0024150-2B
TGGGGGCTCCAAAACAAAGGTGGACTTCTGAGGAAGAGGCTGCTCTTAGAGCTGGAATAGCAAGGCATGGAGTTGGAAAATGGCGCACAATATTGAAAGATCCAGAATTTAGTTCCACTTTGTGCTACCGCTCAAATGTTGACCTCAAGGTTCGATATTTTCGCTTTATTATTCTTACCTAATCTTGTTTTAGTGAATGGCATTCCAAATTCTCTATTTGTTAAAATTATGAGCATTTGTAAATTTTCACATGTTATCGTTGGTCTCAGTTTGCATTTTTTTCAACTCTGGTACTTAATACTTAGGACAAATGGCGAAACATGAATGTAATTGTCAGTACATCGAGTTCTCGTGACAAGGCGAAGACTGCAGTGAAGAGAGCCCGAACTACTCCCAAGA…
>Sspon.01G0024880-1P
AAGCTGGGCCTCGCGGCGGCGCCGCACCCTCGCAGCAGCTCTGCCGACTGCCCGGCCTGGCGCGCCGATGATGCTGTCTCGGCGCCGGACGTCGAGACGGTTCAGCTTCCGTTGTCTCCGGACGACCTGCACTTCGCTCAGGTGTACAGGTTCGTCGGCGACGTCTTCGGCTCTGGCGCGTCGCGGCCGGTTGAGGCGCAGCTGCACAGGCTGCTGGGCGCTGATCCTGTCATCGTGGACACCATCCTACGGGTGCTGCTGAACCTCCAAGACAACTTCTCTCTATAGCTTGTAGGACTAATATCGTTGTGCTCGATGACATTTTGTAGAGTTAGTGTACGATTTGAATAACTGGAAGGTGCTTCTTAAATTACAATTTTCTCTGCATTTATCGTTAAT…
>Sspon.01G0048790-1B
TGGCGTACTCTTCTCTGTACTAGCTCCTTCTTCTTCCTCCTCTTCCTTCCAAACAGACTGGATTTCATCAAGATAATCCTGAAACTGGAGCCAACAAGCACACAGAGAAAGAAGAGCAAGAAGACCGGTTCTCAGCCGATACAAGGTAGGAGTGAGCAGCGTTAGGGCAGTTTCATCATATCGCAGGGTCGATATGGTGACAGTGAGAGAGGAGACTCGCAAGGGGCCATGGACAGAGCAGGAGGACCTGCAACTGGTATGCACTGTCCGTCTGTTCGGTGAACGTCGTTGGGATTTCATTGCCAAAGTATCAGGTTTGAGGGGTGGGGATCCACAAATTAGGTAGCTAAATTGAAGTCATCGCGCTAAGTCGCAAAAGCATGTATCAACCTCTCTAAC…
>Sspon.01G0028930-2B
CGCCATGGGGAGAGCTCCGTGCTGCGACAAGGCTACTGTGAAGAAGGGCCCGTGGTCGCCGGAGGAGGACGCCAAGCTCAAGTCCTACATCGAGCAGAACGGCACCGGCGGTAACTGGATAGCCCTGCCACAGAAGATAGGTATGTATATATGTGCTCAATCATGGGCTCATGGCAATCGCCATGCGGTAGATACGCAGTGATAGCAGCAGCAGCAGTAGAAGAGGCTAATCATGTATCTGGGGCTGCGCAGGTCTGAAGAGGTGCGGCAAGAGCTGCCGCCTCCGGTGGCTCAACTACCTCCGGCCAAACATCAAGCACGGCGGGTTCTCGGAGGAGGAGGACAGGATAATCCTTAGCCTCTACATCAGCATAGGCAGCAGGTAAAGTTCAGTAGGTC…
>Sspon.01G0049040-1B
TGCATGGGGCTGGACGTCGGGGAGATCGGGATGGGCCTGGATCTGGGGCTGGACCTCAGGCTGTTCGCCGCGCGGAGCGCCGGCGGGATGGCGGCAGCCGCGGCCAAGGGCGCGCCGGCGGGGATCGAGTCCTGCATCAGGAGCCTCGAGGAGGAGCGCAAGAAGATCGAGGTGTTCAGGCGCGAGCTTCCGCTCTGCGCGCGCCTCCTCGCCGACGGTGAGAACTAGAGGCCTCTCGCTCTCCTCTCTTGCCTTTGTCTCTTACAGTACACGCGTCGTGGTCTCTTGTTGTGTTTCTTCTCTCTCGCGTTTCGCTGACGCGGTGGTTCGTGCGCCATGGCCCGCAGTGATCGACGAGTTGAAGGAGGAGGCCGCCAAGAGAGGCAGAGACGCGGAGGC…
>Sspon.01G0049080-1B
CCAATGCTGCAAAGGAACCTACCGAATCTCTCCCTCCAGATAAGCCCGCCAGCCGCCTCGTCGGCCGTCGTTGCGTCGACAGAACCAATTAGCACGGCGACGTACGCTGAAGGAAGCGGCGAGGTAGGGTTCTTTGCAAACCCTAGCCCCGTCGCGGAGCCCCCGGGCCTCAGCCTGGGGCTCGCCACGCCGGCGCGTGGCGACGACGCGGCCGGACGGCAAGGCCACCACCTCCAGCCGCAGGGATGCGCGTTCAAGCGCGCGGCTGCCAGAGCTTCCCTGCCCGCCGGATCGAAGCGAAGCGCCCGGGCGCCGCGGATGCGCTGGACCACCGCGCTCCACGCGCGCTTCGTGCACGCCGTCGAGCTCCTCGGCGGCCATGAGAGTAAGCATATATAT…
>Sspon.01G0049870-1B
ATGGAAGGAACCATCCTGAAGTGTATCGCCGACTTGGACTTCCACCGTGCGCGAGCGCGAGGACAAGCAGAGAAAACAAACGGCAGGAGTAGGACCACCGTACTTTGTAGCGTTGCTCGTGCTGCCAACAACAAAACCAAAGGGATCCCATCCATCTCGCCCCACATCACGCCCACCAGACGTTTCCGAAACGCCAATCCGCCACGGCGGCGCCCGAAACCGATGGGCCTCCTTGGCCCCCGCCCGTGACCGTGAGACCAGGGCGGGGGGACAAGGAGACGAGAAGAATCATCACGGACGATTCACGTCTAAAAAAAGGGCATCGTCATCCAGCCCAGCCAGGCAGGATCTCACGCTTCAACACGCATGTTACTTGCACCGAACGTAAGCTAACTAATA…
>Sspon.01G0024880-2B
ATGGCAGCGGCAATGAAGTCGTCGGCCGGCATGGCGGTGAAGAAGTCCCGGAAGCCGTACGTGATCACCAGGCCGCGGGAGAGGTGGACGGCCGACGAGCACGATCGGTTCCTCCACGCCCTGCTGCTGTTCGGCCGCGACTGGAAGAGGGTCCAGGCGTTCGTCACCACCAAGACGGCCACGCAGATACGCAGCCATGCCCAGAAGCACTTCCTCAGAGCACACAAGAAGCTGGGCCTCGCCGCGGCGCCGCGCCAGGCTCGCAGCTCTGCCAGTGCCGGCCCTGGCCATCGGCAGCAGCGGACGCTCACCGGCTGCCCGGCAGCCTGGTGCACTGATGATGGTGCCTCGGCGCCGGACGTCGAGACGATTCAGCTCCCGTTGTCTCCGGACGACCTG…
>Sspon.01G0002140-2C
GATTTTCATAGCGAAAAAGCAGACTCGACAATGGGCTGCGTGGACACACCAAGAGGAGGAGAATTTCTTCAATGCACTGCGGCAAGTAGGAAAAGTAAGAGGCATAAATTCTGGAGGCAGTGCTCTTCTGCTATTTGCAATCTCAGTAGCACATAATAATCGATTGATGGATAATCCCGTATTTTTCGCCAGAACTTCGACAAGATTACACACCGTGTTCAGAGTAAAAACAAGGATCAGGTATTTATTTTTCAACCAAGATGTTTTAGGTGAAACGGATACACATTAGGCCGTGGATTTTAGTTATGTATGAGTTGTCCTAAGGAGTTCCTGTTTCTATGATGATTAGAGTTTATATTTTATTACTGTAAAAGATGTTTTTTCTTGCAACATTAGCCT…
>Sspon.05G0000880-2C
GTTCCGTGTCCGCAGCCAGGACACGGGCGGCCGCGGCGCACACGGCCAGCACGCTGCCATGCCTCCTCCCTCCTTCCTCCGTCTCTCTCGCGCAGACGCGGCCGCGCGGTGAAACCAAAAATATCCCCCGCGGTTACCAGCTCACCTCGCCGGTAGATCTCCTTTCTTATTCCCTTCCCCGCAATCCCGCAGCCTTCCCGAAGCCAAATCGGCACTCCTCTTATCTCGCCGCGCCGCCACCGCTCCATTTCCGCTCTCCCCCAAAACCTCGAAACCCTACTCGCGGGATTCCGCGGGGGCCGCCGCTTGCTTAGGGTCCATCCACTCCGGTTCACACCCCATGGCCGTGGAGGAGGCGAGCAGCAGCGGCTGCGGCGGCGGTGAGGAGGAGGGGTGCGG…
>Sspon.08G0010230-3C
GGATCCCAAGTTCAAGGGAGAGTGGAGTGCCTCTGAGATCAAGATGGTGAAATCTCTCATTGCAAGGGACAACGCCAATAACAATTATGCTAGTGATATGAACAAGAAGCACAATCAAATTGTGGATGAGCTCCAGGCAATGTTCCCTAGCAAGGAGAAGCATCAGGTAACCAACTTGTACATTGATGTCATGGTGGAGATGGTGCAAACATTGCAGAGTGGCAACCAACATGTGGAAGCAAGTAGCAACCTCATGAAACAACGGCTTTGGGGTGTTTGTGGGGGATCCATCCATGGGCAACATCGAAGCATTTGATGGTTATAAAAAAAAGTGGAGATGTTCGGCACGAGGAGTGTGAAGGAGACTCCATGGAGGAAGCAAACTCCTCGGAAGGAGAC…
>Sspon.01G0038770-1P
ATGGGGAGACCGCCGTGCTGCGACAAGGCGAACGTGAAGAAGGGGCCTTGGACGCCGGAGGAGGACGCCAAGCTGCTGGCCTACACCTCCACCCATGGCACCGGCAACTGGACCAACGTGCCCCAGAGAGCAGGTGATCGTGCCGTGCACCAGGCCAGACGAGGACCTGTCACCTGTGTGACGATATCTCTGCGTGCGTGTCATTTTGTTTTGGGCTTTTGGCTGATGGTGACAAGGCGTTGGATGGACGCTGGGTGCGGCATGATGTGATGATGCAGGGCTGAAGAGGTGCGGCAAGAGCTGCAGGCTGAGGTACACCAACTACCTGCGTCCCAACCTGAAGCACGAGAACTTCACCCAGGAGGAGGAAGACCTCATCGTCACCCTCCACGCCATGCT…
>Sspon.01G0038770-2C
TCGATGGGGAGGCCGCCGTGCTGCGACAAGGCGAACGTGAAGAAGGGGCCGTGGACGCCGGAGGAGGACGCCAAGCTGCTGGCCTACACCTCCACCCATGGCACCGGCAACTGGACCAACGTGCCCCAGAGAGCAGGTGATCGTGCCGTGCACCAGGCCAGACGAGGACCTGTCACCTGTGTGATGATATCTCTGCGTGCGTGTCATTTTGTTTTGGGCTTTTGGCTGATGGTGACAAGGCGTTGGATGGACGCTGGGTGCGGCATGATGTGATGATGCAGGGCTGAAGAGGTGCGGCAAGAGCTGCAGGCTGAGGTACACCAACTACCTGCGTCCCAACCTGAAGCACGAGAACTTCACCCAGGAGGAGGAAGACCTCATCGTCACCCTCCACGCCAT…
>Sspon.01G0038470-2C
GGGCACTCGGCAGCTCCGCGAGTACGCCGCCGGGGTCTCGCTCGATCATCACCGCGGTGTGATCAGCGGCCGGGCCGGGGAACGTAACCAGCCACGCTATAGCTAGCTAGCTGCGGGCGAGGGCAGACGTCGTTGGGGGGTTCCGATCGATCCGGCCGGCGGCGGCGTGCGATGGGGAGGGCGCCGTGCTGCGACAAGGTGGGGCTCAAGCGTGGGAGGTGGACGGTGGAGGAGGACCAGATACTCGCCAACTACATTGAAGAGCACGGCGAGGGATCCTGGAGGTCGCTGCCCAAGAATGCAGgtaaccatttgcaagctatacaggagtaggcgccacgcacgcatcatcgcttaccagctctatctggcaactccgatccaccttgttcgtcgtcc…
>Sspon.01G0009150-2C
ATGCGGAGGGCGCCGTGCTGCGACAAGGTGGGGCTCAAGCGTGGGAGGTGGACGGCGGAGGAGGACCAGATACTCTCCAACTACATTGCAGAGCACGGCGATGGATCCTGGAAGTCGCTGAgtgcccaacaatgcaggtaaccaattgcaagctacacaatagacgccacacgcatcatcacgtacttattaccagctctatcttgcaactcggatccatcttattcatcgtcattagctagctagctgtagtctagtagcctgaacggctgaacatatataaccacaatacatatatactagctataggcgtagcattagcaaatgatatgattagcccgccgccggaccttgttaatttctcctgccggtggtacggtgtgcagGGCTGCTCCGGTG…
>Sspon.01G0010650-2C
ATGGCGAAGCAGTCGTGCTGCCACAAGAAGAAGCTGAGGAGAGGGCTCTGGTCCCCTGAGGAGGACGAGAAGCTCATGAACCACATTGCCCAGTACGGCCACGGCTGCTGGAGCTCCGTGCCAAAGCTTGCAGGTATATCACTTACTTACATGTGTACATATGCACAGAgtaactagccagccagccatcgaccttctcttggtagtaaaactgttgtgcattacagtgttgtttggctaatcgatctgtttctgttcagGCCTCGAGAGGTGTGGCAAGAGCTGCAGGCTGAGGTGGATAAACTACCTGAGGCCAGACCTCAAGAGGGGAACGTTCTCACAAGAGGAGGAGGACCTCATCATACACCTCCACTCCTTGCTGGGAAACAAgtaagcttc…
>Sspon.01G0012110-2C
AGAGAAGGGAGGGAGGGAGAGAGAGAGATGGGGAGGAAGCCATGTTGCCCCAAGGAGGGGCTGAACAGGGGAGCTTGGACCTCAATGGAGGATGGCATCCTTGTCTCCTACATCCAGAAGCATGGAGAGGGCAAATGGGGAAGCCTACCCAGAAGAGCTGGTCTGTCACTCCTCTCTCTTGCTCTCTCTTTACTCTGGAAACACATGTTTATCATTTTGTCCAGTTAAATTCTGCTTTGATGTCGGTTCAGATTTCTGTGCCACCGTCTCTGTTTGGTTGATCACTTCTTGAAATCACACAATCTATTCACAAAAAATGATAAAACAAGCAGATGATTGCAATGCCCAAGCATGGCATGTCAATCGACAAGTTCACTGGCTGTTGCAGGACTGAAGCGG…
>Sspon.01G0014260-2C
TGGAGGAGGAGCAGGTGAGGGAGACGACGATGACGCCGGTGGTCCTCAGGCTGTTCGGTGTGGATGTCCGCCGGGGCGACGGCGGGGAGCCGGAGGAGTTGCCGATGGACCTCAAAAAGAGCTCCAGCATGCCCAACCTCATCATCCACAAGCCGCTGCTGTCGCCGGGGGATGCCGGAGACGGCAAGGGGTACGCCTCCGACGACGCGGAGCTGGCTTCCGGCCAGCAGAAGCGCCGCCGCCGCAAGGCCCAGGAGAGGAAGAAAGGTGAGCTCTTTTTTTCCTCTCCTCTCCGTCTCTCGGTCTCCCGGATTCGATCGATCGATCGCTTTCTTTACTCCTCTTCTTGTCGAGGACCATAATCCCAGAATGGATGGGTTCCAACGAAAGATGTTGTCC…
>Sspon.01G0014260-2T
ATGGAGGAGGAGCAGGTGAGGGAGACGACGATGACGCCGGTGGTCCTCAGGCTGTTCGGTGTGGATGTCCGCCGGGGCGACGGCGGGGAGCCGGAGGAGTTGCCGATGGACCTCAAAAAGAGCTCCAGCATGCCCAACCTCATCATCCACAAGCCGCTGCTGTCGCCGGGGGATGCCGGAGACGGCAAGGGGTACGCCTCCGACGACGCGGAGCTGGCTTCCGGCCAGCAGAAGCGCCGCCGCCGCAAGGCCCAGGAGAGGAAGAAAGGTGAGCTCTTTTTTTCCTCTCCTCTCCGTCTCTCGGTCTCCCGGATTCGATCGATCGATCGCTTTCTTTACTCCTCTTCTTGTCGAGGACCATAATCCCAGAATGGATGGGTTCCAACGAAAGATGTTGTC…
>Sspon.01G0053850-1C
CTGCCAACGTGGACGAGTGGACCCGAGTCCAACTCTGACCTCCTCCGCCGCCACCTCCTCCTCCTCCTCCTCCTCTCTCTCTCTCTCGATGGTCGTCTTCTCCACGACACCTCAACCCCAATCGGAACCCGGACCCAGATCTCCGAAAAATCCCCAATCCCAATCTTCCCTCCGCCGTTGCGATCATACCCCACAATCCGAGCCCAAGTCTGCTTGATGGGAATAGCAGCGGCGATTTAGCGAACCGCGCGTTCGCTAGGGTTAGGGTTTCGAGGGTTTGCGCTAGGGTTTGGGCGCACGATGGGGCGGTCGCGAGGGGTGCCGAATTCCGGCGACGACGACACCGGACACAGGTTCGCGCATGTTCCCCCCTCCACGCTCTGCCATTTCGTTCTGCTA…
>Sspon.01G0020710-3C
ATGATCAAGAAGGGGAAGTGGTCAAAGGAGGAGGATGACTTGATCATCAACTACATTCAGAGGCATGGCAGCATCGGTCGGAGTTGGCAGGCCTTGTCCGACAGTTTAGgttagcacgcagccacgcgtcgtcaaattgctctcctcaatgtattttactcgtatctgacatgatcgttgcaatgcatgcataagctaaaattaattgctctcctcagtgttcagatactccattatctaaaacgaagtgtggctctctgcagGGCTGAGGCGGTGCGGGCGGAGCTGCCGTTCCCGGTGGCTGAACTACCTCCGCCCGGGGCTGAAGCACGGCAATTTTACGCTGGCCGAGGATAGGATCATCTGCGAGATGTACAGCAAGAGGGGAAGCTGgtaagt…
>Sspon.01G0021920-3C
ATGCCGCCGCTGGCCGCCGGCGACGATTTCCTCATTCTCGAGTTCATCGCAGGCAACCGCCGCATCCCCCACGCCGTGTTCGACTCCCTCCTCGCCTGCCTATCCTCACCCTCCGCCTCCCCCCGCACCTCACAGCGCCTCCGACAAGCCCTAGTGCTCCGCGCCCTCGACGCCGCCCTCCACACTGAGGGCGCCTCCTGCTCCTCCAGCCTCCTCCTCTGCAAGGCGCGAAAGGTCCTCGCCGACCCCGATGCTGCCGCCTGCTTCCCCCACCAGATCTCTGTTACAGACAATGAGGAAAACGACGAGGCTAGGACCGCGGCCGCGGTGGCCGATCTCAAGCGCCTCCTCGACCTTGAGTGGGCCAACCTCCCGCCCTCCACGCTCGAGCGCGCCGCC…
>Sspon.05G0016360-2C
ATGGAGAAGAGTCCCGGCGCGGCGCCGACATCATCGCCCGAGGAGGAGGTGGCGGCGGAGGGCCATGCGCATGCTGAGGATGTGACGGAGCATGAGGAGGAGGCCACGCCGGTGGTGCTCAAGAAGGGGCCGTGGACGGCCGCGGAGGATGCCATGCTCATGGACCACGTCCGGCACCACGGCGAGGGGAACTGGAACGCAGTGCAGAGGATGACCGGCCTGCTGCGCTGCGGCAAGAGCTGCCGCCTGCGCTGGACCAACCACCTCCGCCCCAACCTCAAGAAGGGCTCCTTCTCCCCCGACGAGGAGCTCCTCATCGCCCAGCTCCACGCGCAGCTCGGCAACAAGTGGGCGCGCATGGCCGCGCATgtaagcaagcactgaactctcttcgccctt…
>Sspon.01G0037750-2C
GAATGGAGTCCGGGAGCTCGGTGCGTTTCGGCCACCAGGAGGTGGTGGCTGGCGGCGTGCACCCAGGTAACGGCGCTCATCAGGTGATCCCGGGCGCGGGCATGACGATGCCCGCCGGCATGGCCTCTCTCCTGGTCGGCCGCCTCGGCATGCAGGCGCCGCGTGGCATGGTGCTGCCCGGGGGAGCCCTGACGTCCGCCGATTACGGCGGCATCATGTCCAGCGCTCTGCGCGCCGCCTGGAGCGAGGCTCAGCAGCAGAAGCCGCCGCCGCAGCAGCCCCAGCAAGCGGGCGGCGGCTATAGGGCGCACCAGCACAAGGGCCCCTGGACTGAGGCGGAGGACGTGTGAGTGCTCCTGAGTTCTTCTGATTTGGCTTCTTTTCTTCTTTCTTTTTGGT…
>Sspon.01G0055930-1C
ATGGAAGGATACACCTATGCGGAGGCAGTAGCGTGCCGTGAAGGGCTAGCCTGGGCTAGTGATCTTGGCTTGCACTCGCTCAGGGTTGCGAGCGATTTTGCCAATGCGGTGAGAAGAGTGAGGGTTTTCAGTAAGTATGGTCTCATAGTTCGGAAGATCAATGCCAGAAGGAGGAGCTTCACGAGAGCAGATTTCGTTTTCGACGGACTCTATAAATTTATCGATAGATAGATATGTGTGGTTTATAGAGCCTCGTGATGGAATTTGTAATTTTCTTATTTGTTTATATATTTTGTTGGACAGAGCTCCTCCCAAACAAAAATGTAGAAGCCGCGTGCCTCGACTGGCCCAGAAATCTCACCCGGCCCGGCAAGGTTACTCGCGCTGACCGCTCTGGCC…
>Sspon.01G0027410-2C
GGATGTGCACGAGGGGCCACTGGAGACCATCGGAGGACGAGAAGCTGAAAGAACTCGTTGCGCTGTACGGGCCGCACAACTGGAACGCCTTCGCCGAGAAGCTTCAAGGGAGATCAGGTGCTGCTACATATATATGATCATCAAGACTATATATGATGATCAATCATATTATACAGCATATACATATGCCAGAGTTTTTTTTTGTTGGATTTGGTAAACTATATCGGCCGCCAAGCTAGCTAATTCCTTCTCTTTGGTTCATTAACTGTTGGCGTTGGGTTTGACTTTGCAATTGGGGCATGCATGTTTGTTTAGTTAAAAGAAGTTTAGATCTGTTAGGGTGTCATATCAGAGAGGTGTGTTTATTAGCCATTCTCCACTATACATACTACATGATAT…
>Sspon.01G0027470-2C
CGCAACTTCACACCAAACAGCAGAGGTAGGAGAGCAAAGAGAGAAGAAGAAGAGGAAGAGCACTGCTAGGGGCAGTCGGCAGACGCGGCGCGCTCCCCTCCCAAGTCCCCGTCCCCGGCTGGTCTTGCCGGGAGTAAGGGGAACGAAGCCACCGGCGCGGCATGGAGCCCAAGCCGTCTTCGGCGGCGCATGGTGACGCGCCCGCAGTCGAGGCCCCCCGCCGCCGTGGCGGCGGCGGCAAGCGCAAGTCGGCCGGGTCCTCGTTCACGCCGTCGAAGCGGCAGGCCAAGGAGCGGAACGCTTCCTTCCACGTGCCGCCGCATCTTCTGCACAGCGGGCCGCTCACCCGCGCCGCGCGCCAGTCGCCGCACAAGCTCGCGGGCACGCCGCCGGAGTCGG…
>Sspon.01G0049080-2C
ATGCTGCAAAGGAACCTACCGAATCTCTCCCTCCAGATAAGCCCGCCAGCCGCCTCGTCGGCCGTCGTTGCATCCGACGCACCGGCGGTGGCGAGGCCTCCGCCGACAGAACCAATTAGCACGGCGACGTACGCTGAAGGAAGCGGCGAGGTAGGGTTCTTTGCAAACCCTAGCCCCGTCGCGGAGCCCCCGGGCCTCAGCCTGGGGCTTGCCACGCCGGCGCGTGGCGACGACGCGGCCGGACGGCAAGGCCACCACCTCCAGCCGCAGGGATGCGCGTTCAAGCGAGCGGCCGCCAGGGCTTCCCTGCCCGCCGGATCGAAGCGAAGCGCTCGGGCGCCGCGGATGCGCTGGACCACCGCGCTCCACGCGCGCTTCGTGCACGCCGTCGAGCTCCTC…
>Sspon.01G0002140-3D
CTGTGTCTGATTTTCATAGCGAAAAAGCAGACTCGACAATGGGCTGCGTGGACACACCAAGAGGAGGAGAATTTCTTCAATGCACTGCGGCAAGTAGGAAAAGTAAGAGGCATAAATTCTGGAGGCAGTGCTCTTCTGCTATTTGCAATCTCAGTAGCACATAATAATCGATTGATGGATAATCCCGTATTTTTCGCCAGAACTTCGACAAGATTACACACCGTGTTCAGAGTAAAAACAAGGATCAGGTATTTATTTTTCAACCAAGATGTTTTAGGTGAAACGGATACACATTAGGCCGTGGATTTTAGTTATGTATGAGTTGTCCTAAGGAGTTCCTGTTTCTATGATGATTAGAGTTTATATTTTATTACTGTAAAAGATGTTTTTTCTTGCAAC…
>Sspon.01G0002470-2D
ATGGAAGCGATCAGCAGCCTGATGCTGCAGGAGGGCTGGAGGAAGGGCCCGTGGACGGCGCTGGAGGACAGGCTGCTCACCGAGTACGTGCAGCAGCACGGCGAGGGCTGCTGGAACTCCGTCGCCAAGCTCACAGgtatgtattgtattgtatgtcaggcgcatggcaagtgtgtgttcgccgccggcgttgttgctgacgatcggtgatgatggcacggcagGGCTGCGGCGGAGCGGGAAGAGCTGCCGGCTGCGGTGGGTGAACTACCTCCGGCCGGACCTCAAGCGGGGGAAGATCACCCCGGACGAGGAGACCGTCATCCTCCAGCTGCACGCCATGCTAGGCAACAGgtacgcccacgcactgtctgtatgtacgtgtccatctacgccatg…
>Sspon.01G0036210-2D
CCGCCCGTGCCTGCGGCTTGTGTATCTGAATCAGCGGCGGCTACCGAGGCGCGGCCTGGCGAGCGGCTAGGCGCCGGATCTACGGCGGCGATGGAGGTGTGATTTGGACGGGAGGGTGCGAGGTGACGTCTCGGTTTTCTCGGTATAGGAGATGGCGGCGGCAGAGGCGCGGGGAGGGGAGTTCCCCGTGGGGATGAAGGTGCTGGTCGTGGACGACGACCCGACGTGCCTCCTCGTGCTCAAGAGGATGCTCCTTGACTGCAGATACGACGGTGAGCAACTGCCCCGCTCCTCTCCTTCTCCCCTCGGTTCGGTTGCTCTGGCGTACCTCGGCGTCTTCTGGGCGCGAGGCGATTGATTGCTTCCTGTTCCTATCGGTTAAGAACAATATGTTTGCTT…
>Sspon.01G0038770-3D
ATGGGGAGGCCGCCGTGCTGCGACAAGGCGAACGTGAAGAAGGGGCCGTGGACGCCGGAGGAGGACGCCAAGCTGCTGGCCTACACCTCCACCCATGGCACCGGCAACTGGACCAACGTGCCCCAGAGAGCAGGTGATCGTGCCGTGCACCAGGCCAGACGAGGACCTGTCACCTGTGTGATGATATCTCTGCGTGCGTGTCATTTTGTTTTGGGCTTTTGGCTGACGGTGACAAGGCGTTGGATGGACGCTGGGTGCGGCATGATGTGATGATGCAGGGCTGAAGAGGTGCGGCAAGAGCTGCAGGCTGAGGTACACCAACTACCTGCGTCCCAACCTGAAGCACGAGAACTTCACCCAGGAGGAGGAAGACCTCATCGTCACCCTCCACGCCATGCT…
>Sspon.01G0008110-3D
CGGCGAGAGCGTGCGTCCGGGGCCCTTCCGCGCGGTGAGGAGAGAAGCGTCCGCGGCCGGGTCACCCGGCCCACACGCACGCACACCGACTCCCTTGGAGGCTTGGACGCACGCGACCTGCTGCTGCTAAGCGAGCGTAGTGGCCAGTGGGAGTGCGAGAGTGGGGCAGCAGCGCAGCGCGTGCGCTGCCACAGGAGGGACGGGCCGGGCAGCCGGCCGGCGGAGCGTGATGGGGAGGGCGCCGTGCTGCGAGAAGGTGGGGCTCAAGCGGGGGAGGTGGACGACGGAGGAGGACCAGATACTCGCCAACTACATTGCAGAGCACGGCGAGGGATCCTGGAGGTCGCTGCCCAAGAATGCAGGTAACCAACTATATTGCAAGCTATACGTACAATAGAC…
>Sspon.01G0038440-1P
CAGCAGCCTACCTCCCCTCCTCCTGGCCGGCTCCGTCTGCCGTCTGCGTCTCGTCTATATAAGGCCCGCCTCCTCCTCTCCCGCCCCACCGGCACCTCATCGCATCCTTCCTGGCTTCTCCCGCCATCTCCTCCCAGCACAGCAGCAGCTGCGACCTCTTCAAACTTGAATACACATACTAGTCAGCAGCTAGCAGCCCGCCGCTCATCAGCCGATCAACGTCTCAAGGGGATCGGAATCTGATGGACATGGCGCACGAGAGAGACGCGAGCAGCGAGGAGGAGGTGATGGCCGGCGAGCTGCGGCGCGGGCCGTGGACGGTGGAGGAGGACCTCCTGCTGGTCAACTACGTCGCCGCGCACGGCGAGGGCCGCTGGAACTCGCTCGCCCGATCAGCAG…
>Sspon.01G0038440-3P
ATGGACATGGCGCACGAGAAAGACGCGAGCAGCGAGGAGGTGATGGCCGGCGAGCTGCGGCGCGGGCCGTGGACGGTGGAGGAGGACCTCCTGCTGGTCAACTACGTCGCCGAGCACGGCGAGGGCCGCTGGAACTCGCTCGCCCGATCAGCAGGTGGGATATACACGTAGCTAGGATCTAGTTACATGTGCTGGATCATCATCATCAATTACATGATGATGTCGTTCGAAGCTGCATCATCGTTAGTTCAGCACACAGCCACAATTCGTAGCCGCCTCGCTCATGGCCTCATGGGTTCTATCCTATAACATCACCCACCGATCACCCAGATGCTTATTAGCTTACTTGCGTATCGTTTTCTTCTCCGCGTTGCCATACAAGCCTGAGCAATCGTGGAA…
>Sspon.01G0008790-1T
TGTCTTCATGCCAGATGTATCATCATCAACAACAGCTTCAGAGCCACAGCCATTTCCTGTCTTCTAGGCAGACATTCCCTCCAGAAAGGCACATGCTTCTGCAAGGAGGGAGCATTCCAGCAGAGCCAGGGCTTGTGCTTTCGACTGATGCTAAACCTAGGTTAAAATGGACACCTGAACTACATGAGCGTTTTGTGGAGGCGGTAAATCAACTTGGTGGGCCTGATAGTAAGTACATGTTTAACCCTATATGTACCATACAAGCTAACATAAGGAAGATTGCCATCTAAATTCTGTAATTTGCAGAAGCTACACCAAAGACAATCATGAGACTCATGGGTGTCCCTGGACTAACACTATACCATCTTAAGAGTCATCTTCAGGTAGACATGGAATTTC…
>Sspon.01G0008790-2D
ATGTCTTCATGCCAGATGTATCATCATCAACAACAGCTTCAGAGCCACAGCCATTTCCTGTCTTCTAGGCAGACATTCCCTCCAGAAAGGCACATGCTTCTGCAAGGAGGGAGCATTCCAGCAGAGCCAGGGCTTGTGCTTTCGACTGATGCTAAACCTAGGTTAAAATGGACACCTGAACTACATGAGCGTTTTGTGGAGGCGGTAAATCAACTTGGTGGGCCTGATAGTAAGTACATGTTTAACCCTATATGTACCATACAAGCTAACATAAGGAAGATTGCCATCTAAATTCTGTAATTTGCAGAAGCTACACCAAAGACAATCATGAGACTCATGGGTGTCCCTGGACTAACACTATACCATCTTAAGAGTCATCTTCAGGTAGACATGGAATTT…
>Sspon.01G0008780-3P
AGCAGGTTCTCGCCTCCCCCTCCCCGCAGCTTCTCTCTCCACCACCGCGATCGGTGGCAAAAAGGCGATCGTCCCACCCAGAATTTTCCCCCTTCCCACGCACCGTTTCTTTCCCCCCGCGAAGAGCCTACCGGCCCTATCATCGCGGCGGCCTGCCGGCCTCCTCGCACCCTCCCAGGTACACTCCACAGTCCACACGCCGCCAACCCCCCCCCCCCCCCCCCCCCCCAGCTCTCCCCCGTCCAATCCAATCTAGTATACAATCCGCGCTGTCTCGATTGCCCGCCGCCGCCAAGTCCGTGTGGGGTGCGATCGGATCGCTGGGGCGATCCCGATTGGAGTCGTGGACTCGTCGGGCCAGATGCAACAGGAGTGGAGGGGTTACCAAGGGTTTTTGAT…
>Sspon.01G0008780-3D
CTGGTGGGCGTCGTCCTCCTCTTTGCGCAGCAGGTTCTCGCCTCCCCCTCCCCGCAGCCTCTCTCTCCACCACCGCGATCGGCGGCAAAAGGCGATCGTCCCACCCCCCCCCCCCCCCCCCCCCCCCCCCGAAGAGCCTACCAGCCCTTTCATCGCGCCGGTCGCGGCGGCCTGCCGGCCTCCTCGCACCCTCCCAGgtacactccacagtccacacgccgccaaccccccccccccagctctcccccgtccaatccaatctagtatacaatccgcgctgtctcgattgcccgacgccgccaagtccgtgtggggtgcgatcggatcgctggggcgatcccgattggagtcgtggactcgtcgggccagatgcaacaggagtggaggggttacctaggg…
>Sspon.01G0010650-3D
TCAACGACATCCACGGGGTTGCCCGGCATGGCGAAGCAGTCGTGCTGCCATAAGAAGAAGCTGAGGAGAGGGCTCTGGTCCCCTGAGGAGGACGAGAAGCTCATGAACCACATTGCCCAGTACGGCCACGGCTGCTGGAGCTCCGTGCCAAAGCTTGCGGGTATATCACTTACTTACATGTGTACATATGCACAGAGTTACTAGCCAGCCAGCCATCGACCTTCTCTTGGTAGTAAAACTGTTGTGCATTACAGTGTTGTTTGGCTAATCGATCTGTTTCTGTTCAGGCCTCGAGAGGTGTGGCAAGAGCTGCAGGCTGAGGTGGATAAACTACCTGAGGCCAGACCTCAAGAGGGGAACGTTCTCACAAGAGGAGGAGGACCTCATCATACACCTCCA…
>Sspon.02G0033720-1P
TGGGGCGGCCGCCGTGCTGCGAAAAGGAGGGCGTGAAGAAGGGGCCGTGGACGACCGAGGAGGACCTCGTCCTCGTCTCCTACGTCCAGGAGCACGGCCCCGGCAACTGGCGCGCAGTCCCCGCCAACACAGGTGGGTGTGGTGTGAGTGGGTACACTGGGAAGCTCCGGTACACTGGCCATGTCACTCGCATGGGAGTTGACAGCCACTGGTCGATATTCTCACTCTGCTGCCTGCATCGATCTGCATGCAGGGCTGCTGCGGTGCAGCAAGAGCTGCCGCCTCCGGTGGACCAACTACCTCCGCCCGGGCATCCGCCGGGGCGGCTTCTCCGAGCAGGAGGACAGGCTCATCGTCCACCTCCAGGCGCTCCTCGGCAACCGCTGGGCCGCCATCGCC…
>Sspon.01G0038440-2D
CCACCGGCACCTCATCGCATCCTTCCTGACTTCTCCCGCCATCTCCTCCCTGCACAGCAGCAGCTGCGACCTCTTCAAACTTGAATACACATACTAGTCAGCAGCCAGCAGCCAGCAGCCCGCCGCTCATCAGCCGATCAACGTCTCAAGGGGATCGGAATCTGATGGACATGGCGCACGAGAGAGACGCGAGCAGCGAGGAGGAGGTGATGGCCGGCGAGCTGCGGCGCGGGCCGTGGACGGTGGAGGAGGACCTCCTGCTGGTCAACTACGTCGCCGCGCACGGCGAGGGCCGCTGGAACTCGCTCGCCCGATCAGCAGGTGGGATATATACATACATATATGTAGCTCGGATCATCATCAATTACATGATGTCGATCGAAGCTGCATCATCGTTAG…
>Sspon.01G0035940-1P
ATGGTCGCGAATCGCGATTTCGCTTCCTCTTTTTTCTTTTCCCGTTTTTATAAATATAAATCAGCCCGGAAAAAGGACGCGGTCGTGGACCGAACAAACCTTTCCCCAAAATTTCCCCTCCCCTCGCACCGAACGAGCTCCCGATCCGATCCCGATCCCTGCAGGGCGCCGCCTCGGCTCACTGATCCGTCCACGGATCCGCTCGTCGCTCGACGGGATCTCTCGATCGgtaccagctttgccccctctctttgattccgtaggttcccgaggctagggtttgcggggtgtgtttcgggccccgatccgctcgattgaggacggattttgcacgggggcgtcggatctatgcgtgtcctgtaggtttcatatcggattgttgcgatttctcgcgtcaat…
>Sspon.01G0035940-2D
GTGTGCCCTTCATCATGGTAGTTGAATATGCACTGTGCATTTGGTCTGGAGTGAACTCAATAAGGTGTTAATTTTGACCTAGCATATAGCTTAAATCATTTATTGTTCCTCCTGAATTGGTGCTTTCCTTTCAGTTTCGTCCTGTTGACTGTTTGCTAATTAATAACTAGGCCATGTTTGTAATTAATTATTTCATTCTATCCTCTCAGGAGTCTGGACAAGCATGCTGCACCAGGAGAACAGTGAGGCTTTCGTGAGGCACCACTCTGAGCAGCTTGCATGTGGCAACATGAGGGGAGCAGATAATGGTCGTCCAAATTTCCTTCCTGAGAAATGCCAGATTGCAGGTAATGACTGAGCAGCATCCTCTTTGCTGCCCTAGACTGGCTAGACATTTGT…
>Sspon.01G0012110-3D
AGATGGGGAGGAAGCCATGTTGCCCCAAGGAGGGGCTGAACAGGGGAGCTTGGACCTCAATGGAGGATGGCATCCTTGTCTCCTACATCCAGAAGCATGGAGAGGGCAAATGGGGAAGCCTACCCAGAAGAGCTGGTCTGTCACTCCTCTCTCTTGCTCTCTCTTTACTCTGGAAACACATGTTTATCATTTTGTCCAGTAAAATTCTGCTTTGATGTCGGTTCAGATTTCTGTGCCACCGTCTCTGTTTGGTTGATCACTTCTTGAAATCACACAATCTATTCACAAAAATGATAAAACAAGCAGATGATTGCAATGCCCAAGCATGGCATGTCAATCGACAAGTTCACTGGCTGTTGCAGGACTGAAGCGGTGCGGGAAGAGCTGCCGGCTGCGGTG…
>Sspon.01G0014260-3D
CTGCAGTAGGCCTCCAAAGCAACCACATCCAAAAGCAGGCACTGTCAGCAGCGACGAGGCAGCGGACGCCAGCCGCGAGCGGAGCAGGGGAGGGATTGAGGGAAAGGGAATGGAGGAGGAGCAGGTGAGGGAGACGACGATGACGCCGGTGGTCCTCAGGCTGTTCGGCGTGGATGTCCGCCGGGGCGACGGCGGGGAGCCGGAGGAGTTGCCGATGGACCTCAAAAAGAGCTCCAGCATGCCCAACCTCATCATCCACAAGCCGCTGCTGTCGCCGGGGGATGCCGGAGACGGCAAGGGGTACGCCTCCGACGACGCGGAGCTGGCGTCCGGCCAGCAGAAGCGCCGCCGCCGCAAGGCCCAGGAGAGGAAGAAAGGTGAGCTCTTTTTTTTCCTCTC…
>Sspon.01G0019490-3D
CGATGGGGAGGGCGCCGTGCTGCGAGAAGGAGGGCCTGCGGCGGGGCGCGTGGAGCCCCGAGGAGGACCAGCGCCTGGTGGCCTACATCCAGCAGAACGGCCACCCCAACTGGCGCGCGCTGCCCCGGCGGGCGGGCCTGCTCCGCTGCGGGAAGAGCTGCCGCCTCCGCTGGATCAACTACCTCCGCCCGGACATCAAGCGCGGCAACTTCTCCGCCGACGAGGAGGCCCTCATCGTCCGCCTCCACCGCGAGCTCGGCAACAGGTCCGTCCGTCTCCGTCAGCAACACCGTACCGCCCTCATTTTGTTTGCTTCTGCTCGACCAGATATTCCGTTTCGATTCCCAACCCTTTTTTTTTGTTCGGCCTTCTCTCCGAGAAAAGGGAAAAAATAAATGT…
>Sspon.01G0020710-4D
GATGATCAAGAAGGGGAAGTGGTCAAAGGAGGAGGATGACTTGATCATCAACTACATTCAGAGGCATGGCAGCATCGGTCGGAGTTGGCAGGCCTTGTCCGACAGTTTAGGTTAGCACGCAGCCACGCGTCGTCAAGTTGCTCTCCCCAATGTATTTTACTCGTATCTGACATGATCGTTGCAATGTATGCATAAGCTAAAATTAATTGCTCTCCTCAGTGTTCAGATACTCCATTATCTAAAACGAAGTGTGGCTCTCTGCAGGGCTGAGGCGGTGCGGGCGGAGCTGCCGTTCCCGGTGGCTGAACTACCTCCGCCCGGGGCTGAAGCACGGCAATTTCACGCTGGCCGAGGAGAGGATCATCTGCGAGATGTACAGCAAGAGGGGAAGCTGGTAAG…
>Sspon.01G0024150-3D
TGGGGGCTCCAAAACAAAGGTGGACTTCTGAGGAAGAGGCTGCTCTTAGAGCTGGAATAGCAAGGCATGGAGTTGGAAAATGGCGCACAATATTGAAAGATCCAGAATTTAGTTCCACTTTGTGCTACCGCTCAAATGTTGACCTCAAGGTTCGATATTTTCACTTTATTATTCTTACCTAATCTTGTTTTAGTGAATGGCATTCCAAATTCTCTATTTGTTAAAATTATGAGCCATTTGTAAATTTTCACATGTTATCGTTGGTCTCAGTTCGCATTTTTTTCAACTCTGCTACTTAATACTTAGGACAAATGGCGAAACATGAATGTAATTGTCAGTACATCGAGTTCTCGTGACAAGGCAAAGACTGCAGTGAAGAGAGCCCGAACTACTCCCAAG…
>Sspon.01G0027300-2D
GATGTGCACGAGGGGCCACTGGAGGCCATCGGAGGACGAGAAGCTGAAAGAGCTCGTTGCGTTGTACGGGCCGCACAACTGGAACGCCATCGCCGAGAAGCTTCAAGGGAGATCAGGTGCTGTACATATATATGATCATCAAGACTATATATGATGATAATCATATTATACAGCATATACATATGCCAGAGTTTTTTTTTGTTGGATTTGGTAAACTATATCGGCCGCCAAGCTAGCTAATTCCTTCTCTTTGGTTCATTAACTGTTGGCGTTGGGTTTGACTTTGCAATTGGGGCATGCATGTTTGTTTAGTTAAAAGAAGTTTAGATCTGTTAGGGTGTCATATCAGAGAGGTGTGTTTATCAGCCATTCTCCACTATACATACTACATGATATATT…
>Sspon.01G0027470-3D
CACCAAACAGCAGAGGTAGGAGAGCAAAGAGAGAAGAAGAAGAAGAGGAAGAGCACTGCTAGGGGCAGTCGGCAGACGCGGCGCGCTCCCCTCCCAAGTCCCCGTCCCCGGCTGGTCTTGCCGGGAGTAAGGGGAACGAAGCCACCGGCGCGGCATGGAGCCCAAGCCGTCTTCGGCGGCGCATGGTGACGCGCCCGCAGTCGAGGCCCCCCGCCGCCGTGGCGGCGGCGGCAAGCGCAAGTCGGCCGGGTCCTCGTTCACGCCGTCGAAGCGGCAGGCCAAGGAGCGGAACGCTTCCTTCCACGTGCCGCCGCATCTTCTGCACAGCGGGCCGCTCACCCGCGCCGCGCGCCAGTCGCCGCACAAGCTCGCGGGCACGCCGCCGGAGTCGGGGCCAGC…
>Sspon.01G0053850-1P
CTCTGACCTCCGCCGCCGCCACCACCTCCTCCTCCTCCTCCTCTCTCTCTCGATGGTCGTCTTCTCCACGACACCTCAACCCCAATCGGAACCCGGACCCAGATCTCCGAAAAATCCCCAATCCCAATCTTCCCTCCGCCGTTGCGATCATACCCCACAATCCGAGCCCAAGTCTGCTCGATGGGAATAGCAGCGGCGATTTAGCGAACCGCGCGTTCGCTAGGGTTAGGGTTTCGAGGGTTTGCGCTAGGGTTTGGGCGCACGATGGGGCGGTCGCGAGGGGTGCCGAATTCCGGCGACGACGACACCGGACACAGGTTCGCGCATGTTCCCCCCTCCACGCTCTGCCATTTCGTTCTGCTACCCCGCACGCTCGGAGCGGTGAGCTGACGGCGCTGG…
>Sspon.01G0049040-2D
AGTCTGACAAAGAGCAACGGAGTGAAATCACCTCGCCGTCGCCCAAGTTGCTCGGTGGCGCACCCATGCCGATAAGGGCCGTTGCGGCTGTGCCACCCCTGCCGCCGCCGTTCTTCAGGAGGGAAGACAGCTCTGCCGGCACTGGTCTGTCGCTGGTGTCGCCGGCAACTAAGGCGCCGATTTCTCCCGTGGCTGCCAGAGATAACGCCAGCGGCAGATTCTGTGCCACCATGCCACCATCTGGCTCTGGGGTCAACTTGCACTCTCAGGCTCAGCAGCAAGCCAGCAGGAAGGCGAGGCGGTGCTGGTCACCGGAGCTTCACCGGCAGTTTGTTGCCGCTTTGCATCAACTCGGTGGCCCTCAAGGTACATATACACAAGACCGATCGTTTTATCATT…
>Sspon.01G0049040-1P
GGAATCCGGATCCCCTCGCACGCAGTCACCCACCCCCACCCACCGCCTCCGCCTCTTTTGCTCTCTTGTTTCTTCGTCGTCTCGGCTTCCGGTCGCCGATTCTTCTGCGCAGAAAGATTCCTCGTGGTGGTGCTCGCCCTCGTCCGTTGTTTGTCGTCTCCGTTCGCGTTCGCGTGCATGGGGCTGGACGTCGGGGAGATCGGGATGGGCCTGGATCTGGGGCTGGACCTCAGGCTGTTCGCCGCGCGGAGCGCCGGCGGGATGGCGGCGGCCGCGGCCAAGGGCGCGCCGGCGGGGATCGAGTCCTGCATCAGGAGCCTCGAGGAGGAGCGCAAGAAGATCGAGGTGTTCAGGCGCGAGCTTCCGCTCTGCGCGCGCCTCCTCGCCGACGGTGAGAAC…
>Sspon.01G0049080-3D
CAATGCTGCAAAGGAACCTACCGAATCTCTCCCTCCAGATAAGCCCGCCAGCCGCCTCGTCGGCCGTCGTTGCGTCGACAGAACCAATTAGCACGGCGACGTACGCTGAAGGAAGCGGCGAGGTAGGGTTCTTTGCAAACCCTAGCCCCGTCGCGGAGCCCCCGGGCCTCAGCCTGGGGCTCGCCACGCCGGCGCGTGGCGACGACGCGGCCGGACGGCAAGGCCACCACCTCCAGCCGCAGGGATGCGCGTTCAAGCGCGCGGCCGCCAGAGCTTCCCTGCCCGCCGGATCGAAGCGAAGCGCCCGGGCGCCGCGGATGCGCTGGACCACCGCGCTCCACGCGCGCTTCGTGCACGCCGTCGAGCTCCTCGGCGGCCATGAGAGTAAGCATATATATC…
>Sspon.02G0000080-1A
ATGGGGCGTGCGCCGTGCTGCGAGAAGAGCGGGCTGAAGAAGGGGCCGTGGACGCCCGAGGAGGACGAGAAGCTCATCGCCTACATCAAGAAGCACGGCCAGGGCAACTGGCGCACCCTCCCCAAGAATGCCGGTGAGCGCCCTGAGACCCCGATGGAGCTGCTCATCTCACCAATCATACGCATATATAGACATATCCATGCATATATATGCTCACCCCGGCCCGATCGATCGATCGATCCTTCCTTCTCATGGCACGCAGGGCTGGCACGGTGCGGGAAGAGCTGCCGGCTGCGGTGGACCAACTACCTGAGGCCGGACATCAAGCGCGGCCGCTTCTCCTTTGAGGAGGAGGAGACCATCATCCAGATCCACAGCATCCTCGGCAACAAGTAAGCA…
>Sspon.02G0000760-1A
GAAGATGGCGGCGCGTGATCACCGAGAGCTGAGCAGCGACGAGGACTCCGCGGCGGCTGCGGCCGGGGACCTCCGCCGTGGGCCGTGGACGGTGGAGGAGGACATGCTCCTCGTCAACTACGTCGCCGCGCACGGCGAGGGACGCTGGAACGCGCTGGCACGATGCGCAGGTATGTACGCTGCTTCTGCTTGCCATGTCGCTCGCTGCCGACGAGCTAGCGGAGCTCTTGGCCGACCAAGTGACCAACGTACCAAACTAAGGAGCTGCGTGCTTGCTTTCTTCATTCCAGGGCTCCGGCGGACGGGGAAGAGCTGCCGCCTGCGGTGGCTCAACTACCTGCGGCCGGACCTGCGGCGGGGCAACATCACGGCGCAGGAGCAGCTGCTCATCCTGGAGCT…
>Sspon.02G0000840-1A
ATGTATCATCAGCAACAGCTCCACAACCATAACCAGCACCTGTCCTCAAGGCCGGGCTTACCTCCTGAGAAGCAGTTTCTCCTGCAAGGAGGAGGAGATGCAGGACTCGTCCTCTCCACCGATGCTAAGCCTAGATTGAAATGGACACCGGAGCTGCATGAACGTTTTGTGGAGGCAGTACATCAGCTAGGAGGGCCAGACAgtgagtatacatgtgatcaaaacttatatctgtcactcgtacacggcacatggcaggaagcctgaattaacacaatgattggtaccttctaaactccgcatgcggaactcttgcagAAGCTACGCCGAAAACAATCATGAGGCTCATGGGGATCCCTGGACTCACCCTGTACCATCTTAAGAGCCATCTCCAGgtac…
>Sspon.01G0010650-1P
CTCTCCTCACTGTCGTCTTCCTTCCCAGGGCCAGCGAGAGCTTCGTTCCGGAAGGCAGCAAGCAACTGCCGCAACGGTAGCTTGCTAGGTACCTCGGGCGCGCGGCATGGCGAGGCAGACGAGCGGCCCCAAGAAGAAGCTGAGGAGAGGCCTCTGGTCGCCGGAGGAAGATGACAAGCTCATCAACCACATTGCCAAGTATGGCCACGGCTGCTGGAGCTCCGTCCCCAAGCTAGCAGGTATATACACCATGTAGACACCTTAATTAGAATTTGTTAATTCTCGGCTACCCTCATTAAAACAATGCCTATGAATGTTACTTGAATTGAATCGTGTCCAATTTGTTTTTTTTATATAAAAAAACTGTGAAGATGCATTGTTTGCTAGCTAGTTGAATTG…
>Sspon.01G0010890-1P
CGCGCGCTGGCTTCTTCTAGCTCGGTTGCTCGCAACAAGACACGGATCATCAGAGAGAGAGCTCTGGTGATCTGACGGTCCCGCTATTGTTCTTGTACGGCGCCGGTGGCTAGCAGCTGTAGCCTTTTTGTCTGTTGTTGCCCACCACCACCACCACCCCCACCCGCAGCTCACTCACATCAATCACACAAGAGCAAGCTAGCAATAACCCGCAAGCTAAGCGGAAGGTGAAGGCCAGTTGTTTTTGCTCACGGAGATCGATCGAAAGAGGTCCTTGATCGACACCACCATGGTGAGGCCGCCGTGCTGCGACAAGGAGGGCGTCAAGAAGGGCCCGTGGACGCCGGAGGAGGACCTCGTCCTCGTCTCCTACATCCAGGAGCATGGCCCCGGCAACTG…
>Sspon.02G0003090-1A
CCGCCGCCGCCGCGGCCGTACCGGCGGCCGCCGCCAGGAAGGACCGCCACATCGTCAGTTGGAGCGCCGAGGTGCGTCAAACTCCTGTTCGTTTCTAGTACTGTCTAGGCGTGTTTGTGTGTTCCGCAAGTTGCTCAATTTTGCGTGCGTGCCTTCATCCCTGATTTTTGGTGCCTCGGGTTTGGGATTGGACCCAGGTACGTAGCAATTATTGCGCTTCTTTTTGCTTGAGGAGACAAGGCGACTTTTTCGCTTACTGGAAAGGAATTTTTCTATTTGGTTACTGGATTCCGTACCTAATTTTGACTGTTCAAAAAATTATCCAGTTCCTGATTACCAGTACGTATGTTCAGTCTGAAACTCTGAATCCTACTTAACTTTCTATCAACTTGTGAAAAC…
>Sspon.02G0014200-1A
ATGGGCAGGGCGCCGTGCTGCGACAAGGCGACGGTGAAGAAGGGGCCGTGGGCGCCGGAGGAAGACGCCGTGCTCAAGGCCTACATCGACGAGCACGGCGCCGGCGGCAACTGGATACAGCTCCCCCACAAGATCGgtaggagcagtagtcagctatatcattatctgcatagcattagctgcagcctgcggcggcgaactcgatcgatcgctcgctcctgcacgaacgctgaacgggatcgctgcgttttgctatttgtagGGTTGAACAGGTGCGGCAAGAGCTGCCGGCTGCGGTGGCTCAACTACCTCCGGCCCAACATCAGGCACGGCGGCTTCACGGAGGAGGAGGACAGGCTGATCTGCAGCCTCTACATCAGCATCGGGAGCAGgtgagca…
>Sspon.02G0014200-1P
ATGGGCAGGGCGCCGTGCTGCGACAAGGCGACGGTGAAGAAGGGGCCGTGGGCGCCGGAGGAAGACGCCGTGCTCAAGGCCTACATCGACGAGCACGGCGCCGGCGGCAACTGGATACAGCTCCCCCACAAGATCGGTAGGAGCAGTAGTCAGCTATATCATTATCTGCATAGCATTAGCTGCAGCCTGCGGCGGCGAACTCGATCGATCGCTCGCTCCTGCACGAACGCTGAACGGGATCGCTGCGTTTTGCTTATTTGTAGGGTTGAACAGGTGCGGCAAGAGCTGCCGGCTGCGGTGGCTCAACTACCTCCGGCCCAACATCAGGCACGGCGGCTTCACGGAGGAGGAGGACAGGCTGATCTGCAGCCTCTACATCAGCATCGGGAGCAGGTGAGC…
>Sspon.02G0014700-1A
CTGCCCCCACCCCTTTTACCTCCCCCGCTCGTCTCGTCTGCACGGAATCGGTCGATCGGTGCTTTTATCTCTCAGTCTGAGCAAGCGATCGAGCTCACCAACCACCGCCCTCGACAGTAGCTGCCGGCCGGCCGGAGCGGAAAAGGCCGGAGGCGCTGGCATGGGGAGGCCGCCGTGCTGCGACAAGGTGGGAGTGAAGAAAGGGCCGTGGACCCCCGAGGAGGACCTCATGCTCGTCTCCTATGTCCAGGAGCACGGCCCCGGAAACTGGCGCGCCGTGCCGACCAACACCGGTCTGTGATGAATCTCTGATGACGACGCGGTGGACAGAATTGCCTGCCTTCCAAGATCCATGCTCCAAGCTTATCTGATTTTTCTTTTTTTTTTGGCCGCCCCGTG…
>Sspon.02G0015010-1A
AATGGGGAGGCAACCGTGCTGCGACAAGGTGGGGCTGAAGAAGGGGCCATGGACGGCGGAGGAGGACCACAAGCTCGTCAGCTTCCTCCTCAACAACAGCCAGTGCTGCTGGCGAGCCGTTCCTAAGCTCGCCGGTGAGTGATCACCACCGCCTCTCATTGCCCGGTGGCTAGCTTGGCTTTGCTTTCAAGTTGCCTCAGCGCCTTGCATGCACGCCAAGACAGACGCCATGATCATGAACTCACTCTTGTGCTTGTGCTCTTTGAATGAACAGGACTGCTGCGGTGCGGGAAGAGCTGCAGGCTGCGGTGGATCAACTACCTCCGGCCGGAACTCAAGTGTGGGCTATTGTCGGAGGAGGAGGAGAGGACGGTGATCCACCTGCACGCGCAGCTCGGC…
>Sspon.02G0015020-1P
ATGGGGAGGCAACCATGCTGCGACAAAGTGGGGCTGAAGAAGGGCCCGTGGACTGCGGAGGAGGACCAGAAGCTCGTCAGCTTCCTCCTCAACAACGGCCACTGCTGCTGGCGCGCCGTGCCCAAGCTTGCCGGTGCGTGACCAGCGGCCAGCATGTTTGGCTGCCTCAGTCTAAGCTTGCATGCACGCCAAGGCAGACGCCATGATCATGAACTCACTCGTGTGCTTGTACTCTTTGAATAATGAACAGGACTACTGCGGTGCGGGAAGAGCTGCAGGCTGCGGTGGACCAACTACCTGCGTCCGGACCTCAAGCGCGGCCTGCTGTCGGAGGAGGAGGAGAGGACGGTGATCGACCTGCACGCGCAGCTGGGCAACCGGTGGTCCAAGATCGCGTCG…
>Sspon.02G0015010-1P
CAATGGGGAGGCAACCGTGCTGCGACAAGGTGGGGCTGAAGAAGGGCCCGTGGACGGCGGAGGAGGACCAGAAGCTCGTCACCTTCCTCCTCACCAACGGCCACTGCTGCTGGCGCGCCGTGCCCAAGCTCGCCGGTGCGTGACCACCCCGCCTCCTTCGTGTTAGCTAGGCGCAGTCTAAGCTTGCATGCACGCCAAGACGCACGCCATGATCATGAACTCACTCGATCTCTCGTGTTCTTGTGCCCTTTGAATAATGAACAGGACTCCTGCGGTGCGGGAAGAGCTGCAGGCTGCGGTGGACCAACTACCTCCGGCCGGACCTCAAGCGCGGCCTGCTGTCGGAGGAGGAGGAGAGAACGGTGATCGACCTGCACGAGCAGCTCGGCAACCGGTGGT…
>Sspon.02G0018240-1A
CATGGCGTCTCCTTCTCCGTCCTGCCGTGGCGGCGGCGGCAAGGCGGCGGACGTGGACCGGATCAAGGGCCCGTGGAGCCCCGAGGAGGACGAGGCCCTGCAGCGGCTCGTGGCCCGCCACGGCGCGCGCAACTGGTCCCTCATCAGCCGCTCCATCCCGGGGCGGTCCGGCAAGTCGTGCCGCCTGCGGTGGTGCAACCAGCTGTCGCCGCAGGTGGAGCACCGCCCCTTCACGCCCGAGGAGGACGACACCATCCTCCGCGCGCACGCCAGGTTCGGCAACAAGTGGGCCACCATCGCGCGCCTCCTCTCCGGCCGCACCGACAACGCCATCAAGAACCACTGGAACTCCACGCTCAAGCGCAAGTACTACGCCGCCGCCGCCACCGGCGATGCGGC…
>Sspon.02G0018400-1A
ATGGGCAGGGCTCCGTGTTGCGACAAGGCGAGTGTGAAGAAAGGGCCCTGGTCACCTGAGGAGGACCGCAAGCTCAAGGAGTACATCCACAAGAATGGCACCGGCGGCAATTGGATTGCTCTCCCTCACAAAGCCGgtaattatattgatcaagttcgtggtcacaaacagagtagcatgcatgcctgcttgcattatttagtcacgatcatgtgatgtatctaaagaaactgcatgttgcagGGCTGAAGAGGTGCGGCAAGAGCTGCAGGCTGCGGTGGCTCAACTATCTGAGGCCAAACATAAAGCATGGCGACTTCTCTGATGACGAGGATAGAATCATCTGCAACCTCTTCGCCACCATTGGAAGCAGgtaagtataacaattgtttaaactct…
>Sspon.02G0019770-1A
TTCAGCTATGGTAGTAATCAATCTTGTATTGGTTAGGTCACTTTTCTTTGTTATAACTTTTACTGCACTGTACTCTTTGTTTATAGTCTTTATGCATTAATTTATGCTTCACATAGGTTGGGCAACCTGTGCAACCATCCATCTCAGTTCACCAATCAGCAACCCAACAAACAGTTTCGCCTCAATCTGTTGAACCGTTGACAGTTGTGGCACCCTCACCCACTGCTGGCTCCAATACTGCCAAGGCACGCATGAGATGGACTCCTGAGCTTCACGAGCGCTTTGTGGACGCTGTCAATCAACTTGGTGGCAGTGAAAGTGCGTAGTGTTTGCAGATATATTTCTCTCATGATTGAATATATTCATTTTGACATTTTACTTAAATTGTTTCAGAAGCAA…
>Sspon.02G0027270-1P
GGATCATGATCAAGGGAGGCGTGTGGAAGAACACGGAGGACGAGATCCTCAAGGCGGCCGTGATGAAGTACGGCAAGAACCAGTGGGCGCGCATCTCGTCGCTGCTTGTCCGCAAGTCCGCCAAGCAGTGCAAGGCCCGCTGGTACGAGTGGCTCGACCCGTCCATCAAGAAGGTACCCGACTGCTCGCCTGTCTCATGGATCTGTCTCTTCTCGGTAGACTAGCCTCTTCGCCCGGTCGCGGTTCTATTACTGATTTTTGCCGGTGTTTGGAGTGTCATTCTGCTAAGGATCTAGTGGTACAAGCGCTGTGTGATGTGAACTCCTCATTTGTGTGAAATGAGATGCCAATCTAACGATTTTGTGCCATCTGAAACCTTATCGTCTCTACTATATGCAG…
>Sspon.02G0027270-1A
ATGAGGATCATGATCAAGGGAGGCGTGTGGAAGAACACGGAGGACGAGATCCTCAAGGCGGCCGTGATGAAGTACGGCAAGAACCAGTGGGCGCGCATCTCGTCGCTGCTTGTCCGCAAGTCCGCCAAGCAGTGCAAGGCCCGCTGGTACGAGTGGCTCGACCCGTCCATCAAGAAGgtacccgactgctcgcctgtctcatggatctgtctcttctcggtagactagcctcttcgcccggtcgcggttctattactgatttttgccggtgtttggagtgtcattctgctaaggatctagtggtacaagcgctgtgtgatgtgaactcctcatttgtgtgaaatgagatgccaatctaacgattttgtgccatctgaaaccttatcgtctctactatat…
>Sspon.02G0027790-1A
ATGAGGAAACCGGAGTGCCCAGCGGCGGCGAACAGCGGCAATGCCGGGGTGGCTGCTGTGAAGCTGCGCAAGGGGCTGTGGTCGCCGGAGGAGGACGAGAGGCTGGTGGCGTACATGCTGCGAAGTGGACAGGGCTCCTGGAGCGACGTGGCCCGGAACGCCGGGCTGCAGCGGTGCGGCAAGAGCTGCCGCCTCCGGTGGATCAACTACCTCCGGCCCGACCTCAAGCGCGGCGCCTTTTCGCCGCAGGAGGAGGAGCTCATCGTCAGCCTCCACGCCATCCTCGGAAACAGGTACCTACATACGCGTGCACACACGTGTGAAGTATGGTGATTACTGCACGACAATAGGACTCTCGATCTAGAGAGCTAATTTATGGGCGTTGATGATTATGTCGCT…
>Sspon.02G0028760-1A
ATGGCCGCAACGCAGCAGAGCAGGAGCAGGAGCAGCGCCGCCGCCGCCAAGGCTGCTGCTTGCTCCGAGGTCGTCGACGAGGAGCACGGCCGCCGCCGCCAGGGAGGAGGAGCGCAGGAGGAGGCCGAGAATAAGCCTGAGCTCCGGCGTGGCCCATGGACCGTGGACGAGGACCTCACCCTCGTCAACTACATCGCCGACAACGGCGAGGGCCGCTGGAACAACCTCGCCCGCGCCGCCGgtaattatcgagcacgccggccagccaacatgcatcacctctctagctacctctcgatacgacggacaattggatcgaccgatgactgatcaattgtccatgcatgcagGTCTGAAGCGGACGGGCAAGAGCTGCCGGCTGCGGTGGCTGAACTACCT…
>Sspon.02G0029970-1A
TACCCTTCTGCCCTCCCTCCTCCCGGGATCTTCCTCCTCCTGCTCCCTTCCCCTTCCGGTATAAACCGGCCGACGCGGCGTCCAGAGGAGACTCCCCCTCCCTGGCTCCGTTCCTCCCCCAACAGCAGCCCCCGCCCACCTCTCGTCCCCAAGACAAAAGCAACCAGTCACTCCAGGTAGAGCGTGCGTGCGTGCCGGCGATGATGGCGCGGATGGAGAAGGAGGAGGACCACCACCAGCAGCAGCTGCGGGCGCTGGCGGCGCGGGCCGTCACCGACTCGCTCCGCGCCGCCGCGTCGCGCTGCTCCGCCGCCGACCGCGCCGCGCGCTTCCGGGACTGCGTCCGCAGCCTCGAGGCCGAGAAGGCCAAGATGGAGGTCTTCCGGCGCGAGCTCCCCA…
>Sspon.02G0032360-1T
GTGCGATCGCCGTGCTGCGACAAGGCAGCGGTGAAGCGCGGGCCGTGGACGGAGGAGGAGGACGCGCAGCTGCGGTCCTACATCGAGCGGCACGGCGGCAGCGCCGCCGGCGGCTGGATGGCGCTGCCGCTGAAGGCCGGGCTGCGCCGGTGCGGAAGGAGCTGCCGCCTGCGGTGGCTCAACTACCTCCGCCCGGGCGTCCGGCACGGCGGCTTCTCCCCGGACGAGGACCGCGTCATCTGCGCGCTCTACGCCGCCGTCGGCAGCAGGTGGTCCCTCATCGCCGCGCACCTCCCCGGGAGGACCGACAACGGCGTCAAGAACTACTGGAACACGCGCCTCAAGAAGCGCTTCCAACTCCTCTTCGGCGTCGGCGGCATGCCGCCGCCACGGCGACCG…
>Sspon.02G0032360-1A
GGGCGATCGCCGTGCTGCGACAAGGCGGCGGTGAAGCGCGGGCCGTGGACGGAGGAGGAGGACGTGCGGCTGCGGTCCTACATCGAGCGGCACGGCGGTAGCACCGCCGGGGGGTGGATGGCGCTGCCGCGGAAGGCTGGGCTGCGCCGGTGCGGCAAGAGCTGCCGCCTGCGATGGCTCAACTACCTCCGCCCGGGCGTCCGCCACGGCGGGTTCTCGCCCGAGGAGGACCGCGTCATCTGCGCGCTCTACGCCGCCGTCGGCAGCAGGTGGTCCCTCATCGCCGCGCACCTCCCCGGGAGGACCGACAACGGCGTCAAGAACTACTGGAACACGCGCCTCAAGAAGCGCTTCCATCTCCTCTTCGGCGTCGGCGGCATGCCGCCGCCACGGCGACCG…
>Sspon.02G0000760-2B
AAGAAGATGGCGGCGCGTGATCACCGAGAGCTGAGCAGCGACGAGGACTCCGCGGCGGCTGCGGCCGGGGATCTCCGCCGTGGGCCGTGGACGGTGGAGGAGGACATGCTCCTCGTCAATTACGTCGCCGCGCACGGCGAGGGACGCTGGAACGCACTGGCACGATGCGCAGGTATGTACGCTGCTTCTGCTTGCCATGTCGCTCGCTGCCGACGAGCTAGCGGAGCTCTAGGCCGACCAAGTGACCAACCAAACTAAGGAGCTGCGTGCTTGCTTTCTTCCTTCCAGGGCTCCGGCGGACGGGGAAGAGCTGCCGCCTGCGGTGGCTCAACTACCTGCGGCCGGACCTGCGGCGGGGCAACATCACGGCGCAGGAGCAGCTGCTCATCCTGGAGCTGC…
>Sspon.02G0000840-2B
ATGTATCATCAGCAACAGCTCCACAGCCATAACCAGCACCTGTCCGCAAGGCCGGGCTTACCTCCTGAGAAGCAGTTTCTCCTGCAAGGAGGAGGAGATGCAGGACTCGTCCTCTCCACCGATGCTAAGCCTAGATTGAAATGGACACCGGAGCTGCATGAACGTTTTGTGGAGGCAGTACATCAGCTAGGAGGGCCAGACAgtgagtatacatgtgatcaaaacttatatctgtcactcgtacacggcacatggcaggaagcctgaattaacacaatgattggtaccttctaaactccgcatgcggaactcttgcagAAGCTACGCCAAAAACAATCATGAGGCTGATGGGGATCCCTGGACTCACCCTGTACCATCTTAAGAGCCATCTCCAGGTAC…
>Sspon.01G0039760-1P
TTCCTTCCCAGGGCCAGCGAGAGCTTCGTTCCGGAAGGCAGCAAGCAACTGCCGCAACGGTAGCTTGCTAGGTACCTCGGGCGCGAGGCATGGCGAGGCGGACGAGCGGCCCCAAGAAGAAGCTGAGGAGAGGCCTCTGGTCGCCGGAGGAAGATGACAAGCTCATCAACCACATTGCCAAGTATGGCCACGGCTGCTGGAGCTCCGTCCCCAAGCTAGCAGGTATATACACCATGTAGACACCTTAATTAGAATTTGTTAATTCTCGGCTACCCTCATTAAAGCAATGCCTATGAATGTTACTTGAATTGAATCGTGTCCAATTTGTTTTTTTTATATAAAAAAACTGTGAAGATGCATTGTTTGCTAGCTAGTTGAATTGATTGGAATTCGATCGTT…
>Sspon.02G0033720-1B
CCCGCAGCTCACTCACATCAATCACACAAGAGCAAGCTAGCAATAACCCGCAAGCTAAGCGGAAGGTGAAGGCCAGTTGTTTTTGCTCACGGAGATCGATCGAAAGAGGTCCTTGATCGACACCACCATGGTGAGGCCGCCGTGCTGCGACAAGGAGGGCGTCAAGAAGGGCCCGTGGACGCCGGAGGAGGACCTCGTCCTCGTCTCCTACATCCAGGAGCATGGCCCCGGCAACTGGCGCGCCGTCCCGGCCAAAACTGGTATGTGCTAGTAGATACGTGCTAGTTCTTCTGATCCATCACACTTCATTCCATTAGCGCTAGAGAGAGCTGATCAGTGGAGGCCGGATTCTTGCGCGCAGGGCTGATGCGGTGCAGCAAGAGCTGCCGGCTGCGGTGG…
>Sspon.02G0003090-2B
ATGGCGACCGGGCCCGATCTGAGCTCCTCCTCCTCCGGCGCCGCCGCGGCCGCCGCCAGGAAGGACCGCCACATCGTCAGTTGGAGCGCCGAGGTGCGTCAAACTCCTGTTCGTTTCTAGTACTGTCTAGGCGTGTTTGTGTGTTCCGCAAGTTGCTCAATTTTGCGTGCGTGCCTTTATCCCTGATTTTTGGTGCCTCGGGTTTGGGATTGGACCCAGGTACGTAGCAATTATTGCGCTTCTTTTTGCTTGAGGAGACAAGGCGACTTTTTCGCTTACTGGAAAGGAATTTTTCTCTTTCGTTACTGGATTCCGTACCTAATTTTGACTGTTCAAAAAATTATCCAGTTCCTGATTACCAGTACCGTATGTTCAGTCTGAAACTTTGAATCCTACTTA…
>Sspon.02G0033760-1B
CGGCCCGGCAACCCAATCTGCCAACCATCACGTCGCGTGCCGTGCGTCACCCCCTCCCAGTCCCTGCTGCCTTCGCCCGCTTCTCCCCGCATCCGCTGCCTTGGCTGCTTCCGCCCCTCCGGACCCCGAGTTCAAAAATTCCTCCATTGGCGCCCAAACACCAAACCCTAGCCTCGCCCCGGCCCGCCCCCTCCGGCCGGCCGGGCTCGCCAGTCGCCGTCGCACGCGGCGGGGCCCGCAGGCGGAACATGCGGTGTCCCGAGCCATGGCGACCGGGCCCGATCTGAGCTCCTCCTCCGCCGCCGCCGCCGGGGCGGTCCCGGCGGCCGCCGCCAGGAAGGACCGCCACATCGTCAGTTGGAGCGCCGAGGTGCGTCAAACTCCTGTTCGTTTCTAGTA…
>Sspon.02G0000080-1P
ATGGGGCGCGCGCCGTGCTGCGAGAAGAGCGGGCTGAAGAAGGGGCCGTGGACGCCCGAGGAGGACGAGAAGCTCATCGCCTACATCAAGAAGCACGGCCAGGGCAACTGGCGCACCCTCCCCAAGAATGCCGGTGAGCGCCCTGAGACCCCGATGGAGCTGCTCATCTCACCAATCATACGCATATATAGACATATCCATGCATATATATGCTCACCCCGGCCCGATCGATCGATCGATCCTTCCTTCTCATGGCACGCAGGGCTGGCACGGTGCGGGAAGAGCTGCCGGCTGCGGTGGACTAACTACCTGAGGCCGGACATCAAGCGCGGCCGCTTCTCCTTCGAAGAGGAGGAGACCATCATCCAGCTCCACAGCATCCTCGGCAACAAGTAAGCA…
>Sspon.02G0000080-2B
ATGGGGCGCGCGCCGTGCTGCGAGAAGAGCGGGCTGAAGAAGGGGCCGTGGACGCCCGAGGAGGACGAGAAGCTCATCGCCTACATCAAGAAGCACGGCCAGGGCAACTGGCGCACCCTCCCCAAGAATGCCGGTGAGCGCCCTGAGACCCCGATGGAGCTGCTCATCTCACCAATCATACGCATATATAGACATATCCATGCATATATATGCTCACCCCGGCCCGATCGATCGATCGATCCTTCCTTCTCATGGCACGCAGGGCTGGCACGGTGCGGGAAGAGCTGCCGGCTGCGGTGGACTAACTACCTGAGGCCGGACATCAAGCGCGGCCGCTTCTCCTTCGAAGAGGAGGAGACCATCATCCAGCTCCACAGCATCCTCGGCAACAAGTAAGCA…
>Sspon.02G0008270-2B
ATGCCCCCGTGTGCAACTGCAAGGCGGCGCGGAAGGGTCGGAGGAAGATCAGAACCTAGGTGTTACTGGGGCGATGGATGATTGGGCTGGGTCGTTTGTCTTGTCTGATGCTGATCGAGTCAGTTTGGCTTCAGTGCATATGCAATTTTTCTGAAACCAGTCTGAAACTTGTGCTTTTGAGCTATAGTATGCTTTGTCTTTTGAATAGGCTCTGTCAATGGGTGTTTCTGAGTGGTAGTATATTTTATGTTTTGAACAAAATCATTGTATTAGTGTCTCATCGAGGGTTTGTATTTAAACTTTAGTGTTTGCTATGTGGTGATATAATGGGTTAAAGCTTCATATTCTCGATGTTGCAGGTGCGTTATTGGCTGATGAGTGTTTTCAATGTTGTACTGG…
>Sspon.06G0003930-1P
CCTCGATCGCAGCAGCAACAACCTCCACTGCCGCCCGCAACGCAAACCCACCCGAGAGCGCAAAAGGACCAGGAAAGCAGCCAAGCAAGCATCGGTGGTGCGGTGGCCGCCCGTAGCACCTCCATCATGGGGAGGTCGCCGTGCTGCGAGAAGGCGCACACCAACAAGGGCGCGTGGACCAAGGAGGAGGACGACCGCCTCGTGGCGTACATCAAGGCGCACGGCGAGGGGTGCTGGCGCTCGCTGCCCAAGGCCGCCGGCCTTCTGCGCTGCGGCAAGAGCTGCCGCCTCCGGTGGATCAACTACCTCCGGCCCGACCTCAAGCGCGGCAACTTCACGGAAGAGGAGGACGAGCTCATCATCAAGCTCCACAGCCTCCTCGGCAACAAGTAGGCCTCC…
>Sspon.02G0014200-2B
ATGGGCAGGGCGCCGTGCTGCGACAAGGCGACGGTGAAGAAGGGGCCGTGGGCGCCGGAGGAAGACGCCGTGCTCAAGGCCTACATCGACGAGCACGGCGCCGGCGGCAACTGGATACAGCTCCCCCACAAGATCGGTAGGAGCAGTAGTCAGCTATATCATCATCTGCATAGCATTAGCTGCAGCCTGCGGCGGCGAACTCGATCGATCGCTCGCTCCTGCACGAACGCTGAACGGGATCGCTGCGTTTTGCTCATTTGTAGGGTTGAACAGGTGCGGCAAGAGCTGCCGGCTGCGGTGGCTCAACTACCTCCGGCCCAACATCAGGCACGGCGGCTTCACGGAGGAGGAGGACAGGCTGATCTGCAGCCTCTACATCAGCATCGGGAGCAGGTGAGC…
>Sspon.02G0014700-2B
CATGGGGAGGCCGCCGTGCTGCAACAAGGTGGGAGTGAAGAAAGGGCCGTGGACCCCCGAGGAGGACCTCATGCTCGTCTCCTATATCCAGGAGCACGGCCCCGGGAACTGGCGCGCCGTGCCGACCAACACCGGTCTGTGATGAATCTCTGATGACGACGCGGTGGACAGAATTGCCTGCCTTCCAAGATCCATGCTCCAAGCTTATCTGATTTTTCTTTTTTTTTTTTGGCCGCCCCGTGTGCGCGTGCAGGGCTGATGCGGTGCAGCAAGAGCTGCAGGTTGCGGTGGACAAACTACCTCCGGCCGGGAATCAAGCGCGGCAACTTTACCGAACAGGAGGAGAAGCTCATCATCCACCTCCAGGCTCTCCTTGGCAACAGGTGCTGCTGATTCCTA…
>Sspon.02G0015010-2B
ATGGGGAGGCAACCGTGCTGCGACAAGGTGGGGCTGAAGAAGGGCCCGTGGACGGCGGAGGAGGACCAGAAGCTCGTCACCTTCCTCCTCACCAACGGCCACTGCTGCTGGCGCGCCGTGCCCAAGCTCGCCGGTGCGTGACCACCCCGCCTCCTTCGTGTTAGCTAGGCGCAGTCTAAGCTTGCATGCACGCCAAGACGCACGCCATGATCATGAACTCACTCGATCTCTCGTGTTCTTGTGCTCTTTGAATAATGAACAGGACTCCTGCGGTGCGGGAAGAGCTGCAGGCTGCGGTGGACCAACTACCTCCGGCCGGACCTCAAGCGCGGCCTGCTGTCGGAGGAGGAGGAGAGAACGGTGATCGACCTGCACGAGCAGCTCGGCAACCGGTGGTCC…
>Sspon.02G0015020-2B
AATGGGGAGGCAACCATGCTGCGACAAAGTGGGGCTGAAGAAGGGCCCGTGGACTGCGGAGGAGGACCAGAAGCTCGTCACCTTCCTCCTCAACAACGGCCACTGCTGCTGGCGCGCCGTGCCCAAGCTTGCCGGTGCGTGACCAGCGGCCAGCATGTTTGGCTGCCTCAATCTAAGCTTGCATGCACGCCAAGGCAGACGCCATGATCATGAACTCACTCGTGTGCTTGTACTCTTTGAATAATGAACAGGACTACTGCGGTGTGGGAAGAGCTGCAGGCTGCGGTGGACCAACTACCTGCGTCCGGACCTCAAGCGCGGCCTGCTGTCGGAGGAGGAGGAGAGGACGGTGATCGACCTGCACGCGCAGCTGGGCAACCGGTGGTCCAAGATCGCGTC…
>Sspon.02G0038080-1B
AATGGGGAGGCAACAGTGCTGCAACAACGTGGGGCTGAGGAAGGGCCCATGGACGGCGGAGGAGGACCACAAGCTCGTCAGCTTCCTCCTCAACAACGGGCAGTGCTGCTGGCGAGCCGTTCCTAAGCTCGCCGGTGAGTGATCACCACCGCCTCTCGTTGCCCGGTGGCTAGCTTGGCTTTGCTTTCAAGTTGCCTCAGCGCCTTGCATGCACGCCAAGAGCCCAAGACAGACGCCATGATCATGAACTCACTCTTGTGCTTGTGCTCTTTGAATGAACAGGACTGCTGCGGTGCGGGAAGAGCTGCAGGCTGCGGTGGATCAACTACCTCCGGCCGGAACTCAAGCGTGGGCTATTGTCGGAGGAGGAGGAGAGGACGGTGATCCACCTGCACGCGC…
>Sspon.02G0018400-2B
ATGGGCAGGGCTCCGTGTTGCGACAAGGCGAGTGTGAAGAAAGGGCCCTGGTCACCTGAGGAGGACCGCAAGCTCAAGGAGTACATCCACAAGAATGGCACCGGCGGCAATTGGATTGCTCTCCCTCACAAAGCCGgtaattatattgatcaagttcgtggtcacaaacagagtagcatgcatgcctgcttgcattatttagtcacgatcatgtgatgtatctaaagaaattgcatgttgcagGGCTGAAGAGGTGCGGCAAGAGCTGCAGGCTGCGGTGGCTCAACTATCTGAGGCCAAACATAAAGCATGGCGACTTCTCTGATGACGAGGATAGAATCATCTGCAACCTCTTCGCCACCATTGGAAGCAGgtaagtataacaattgtttaaactct…
>Sspon.02G0019770-2B
ACGCTCGCGTGCGGAGTGAGCGCGGCGGTTCCACCACGCGAAAGGCCGCCTCCGGTTCTCCTCCCCCTCGCCTCACATCTCATCCCCCCTCTCGCTCGACGGCTCGAGCTCTGTTGGAGGCAGGAGGGCAGGCCAGGCCAGGCTAGGCGAGGAGGTTCGGTTCACGAGCTCTTCCTCTTTCTCGACACCGCCGATCCCGCCACGCGCCGCCCGCAGCGGAGGTAAGGCCAGCCCTCTCCCGGCCTCGGTTTAGTCCCAGCTGATTCGACCTCTCTTTCGCTTCTGCGCTCGGTTTGGGTCATGAATCGATCCTGTTTCGCTTGGGTTCCTTGTGGTTCGATTGGTGCGGAAGACAATTCTGTATTGAGATTAGTGAGTTGGCGCGCCTTAAGGGCCTAA…
>Sspon.02G0042620-1B
ATGGACTGGTACTCGGACGACTCGGACCCGGACATCGACGAGGACCTGCGGGAGGACCTCGACGCGCTGCGCCGCTCCTGCATCCTCTCCGGGGCCGACCCGGACGCCGCCGTCGCGCAGGTCTCCTCGGGCCTCGCGGGCCCCTCCACCCCCGCCCTCGCCGCCGCGGCGCCGGGGGCGGCGGCGACTAACCATCATCATGCGTCGTCCTCGGACGACGAGGAGGAGGACGAGGACCTCGCCCTCGTCCGCAGCATCCGCGCCAACCTCCACCACCTCCACAATAACAAGGCCTCGCCCGTCGCCGTCCCCCGCGGCGACGACGCCCCCTCGTCCTCGCCGCGCCCGATCTGCACGTGGCCACCGTCCGACACCGACGAGGAAGAGGATGACCTCGAG…
>Sspon.02G0042630-1B
ATGGACTGGTACTCGGACGACTCGGACCCGGACATCGACGAGGACCTGCGGGAGGACCTCGACGCGCTGCGCCGCTCCTGCATCCTCTCCGGGGCCGACCCGGACGCCGCCGTCGCGCAGGTCTCCTCGGGCCTCGCGGGCCCCTCCACCCCCGCCCTCGCCGCCGCGGCGCCGGGGGCGGCGGCGACTAACCATCATCATGCGTCGTCCTCGGACGACGAGGAGGAGGACGAGGACCTCGCCCTCGTCCGCAGCATCCGCGCCAACCTCCACCACCTCCACAATAACAAGGCCTCGCCCGTCGCCGTCCCCCGCGGCGACGACGCCCCCTCGTCCTCGCCGCGCCGATCTGCACGTGGCCACCGTCCGACACCGACGAGGAAGAGGATGACCTCGAGA…
>Sspon.02G0028760-2B
CTCCTCTAGATCCTCTCCTCCTCTCTCTCTTCCCAGCCAACACTTCGATTAAGCGAGCTAGAGTCATCATCATACCGATACCGGCCTCAACTCCCCTCTCTTTCTCTCAGCTCAGCCCGGCCTCACAACCAATTCCAATTTTAGTCTGTCGACAACGTACAGCAAACAACTAGCATGGCCGCAACGCAGCAGAGCAGGAGCAGGAGCAGCGCCGCCGCCGCCAAGGCTGCTGCTTGCTCCGAGGTCGTCGACGAGGAGCACGGCCGCCGCCGCCAGGGAGGAGGAGCGCAGGAGGAGGCCGAGAATAAGCCTGAGCTCCGGCGTGGCCCGTGGACCGTGGACGAGGACCTCACCCTCGTCAACTACATCGCCGACAACGGCGAGGGCCGCTGGAACAAC…
>Sspon.02G0027790-2B
ATCGATCGACCTCCTCATGCACATTCCCTAGCACTAGCTATCCGCTCCGCACCTGGGTGCATCGACTTCCGCACGTGCCAGATCGATCCATCAAGCCAAGAAGAACCAGCTGGGTAACTAACGTACACGTACCAGCCAGCTATAGCACGGCAGCAATGAGGAAACCGGAGTGCCCAGCGGCGGCGAACAGCGGCAATGCCGGGGTGGCTGCTGTGAAGCTGCGCAAGGGGCTGTGGTCGCCGGAGGAGGACGAGAGGCTGGTGGCGTACATGCTGCGAAGTGGACAGGGCTCCTGGAGCGACGTGGCCCGGAACGCCGGGCTGCAGAGGTGCGGCAAGAGCTGCCGCCTCCGGTGGATCAACTACCTCCGGCCCGACCTCAAGCGCGGCGCCTTTTCGC…
>Sspon.02G0044620-1B
CTAAGACAAAGTGGCGTACTCTTCTCTGTACTAGCTCCTTCTTCTTCCTCCTCTCCTCTTCCTTCCAAACAGACTGGATTTCATCAAGATAATCCTGAAACTGGAGCCAACAAGCACACAGAGAAAGAAGAGCAAGAAGACCGGCTCTCAGCCGATACAAGGTAGGAGTGAGCAGCGTTAGGGCAGTTTCATCATATCGCAGGGTCGATATGGTGACAGTGAGAGAGGAAACTCGCAAGGGGCCATGGACAGAGCAGGAGGACCTGCAACTGGTATGCACTGTCCGTCTGTTCGGTGAACGTCGTTGGGATTTCATTGCCAAAGTATCAGGTTTGAGGGGTGGGGATCCACAAATTAGGTAGCTAAATTGAAGTCATCGCGCTAAGTCGCAAAAGCATG…
>Sspon.02G0044740-1B
AAGGAGCGACAGCGCTGGCGGCCTGAGGAAGACGCCGTCCTGCGCGCGTACGTCCGGCAGTACGGCCCGCGCGAGTGGCACCTGGTGTCGCAGCGCATGAACGTGGCCCTCGACCGCGACGCCAAGTCGTGCCTGGAGCGGTGGAAGAACTACCTCCGCCCCGGGATCAAGAAGGGCTCGCTCTCCGAGGAGGAGCAGCGCCTGGTGATCCGCCTGCAGGCCAAGCACGGCAACAAGTGGAAGAAGATCGCCGCCGAGGTGCCCGGGCGCACGGCCAAGCGCCTCGGCAAGTGGTGGGAGGTGTTCAAGGAGAAGCAGCAGCGGGAGCTCAGGGACAGCCGACGCCCGCCGCCGGAGCCCAGCCCCGACGAGCGGGGCAGGTACGAGTGGCTGCTCGAG…
>Sspon.02G0029970-2B
CCCTCCTCCCGGGATCTTCTTCCTCCTGCTCCCTTCCCCTTCCGGTATAAACCGGCCGACGCGGCGTCGAGAGGAGACTCCCCCTCCCTGGCTCCGTTCCTCCCCCAACAGCAGCCCCCGCCCACCTCTCGTCCCCAAGACAAAAGCAACCAGTCAGTCCAGGTAGAGCGTGCGTGCGTGCGCGGATGGAGAAGGAGGAGGACCAGCAGCAGCAGCTGCTGCGGGCGCTGGCGGCGCGGGCAGTCACCGACTCGCTCCGCGCCGCCGCGTCGCGCTGCTCCGCCGCCGACCGCGCCGCGCGCTTCCGGGACTGCGTCCGCAGCCTCGAGGCCGAGAAGGCCAAGATGGAGGTCTTCCGGCGCGAGCTCCCCATCAGCGTCCACCTCGTCACCCACGGTA…
>Sspon.02G0032360-2B
ATGGGGCGATCGCCGTGCTGCGACAAGGCGGCGGTGAAGCGCGGGCCGTGGACGGAGGAGGAGGACGTGCGGCTGCGGTCCTACATCGAGCGGCACGGCGGTAGCACCGCCGGGGGGTGGATGGCGCTGCCGCGGAAGGCTGGGCTGCGCCGGTGCGGCAAGAGCTGCCGCCTGCGATGGCTCAACTACCTCCGCCCGGGCGTCCGCCACGGCGGGTTCTCGCCCGAGGAGGACCGCGTCATCTGCGCGCTCTACGCCGCCGTCGGCAGCAGGTGGTCCCTCATCGCCGCGCACCTCCCCGGGAGGACCGACAACGGCGTCAAGAACTACTGGAACACGCGCCTCAAGAAGCGCTTCCATCTCCTCTTCGGCGTCGGCGGCATGCCGCCGCCACGGCGA…
>Sspon.02G0000760-3C
ATGCTCCTCGTCAACTACGTCGCCGCGCACGGCGAGGGACGCTGGAACGCGCTGGCACGATGCGCAGgtatgtacgctgcttctgcttgccatgtcgctcgctgccgacgagctagcggagctcttggccgaccaagtgaccaaccaaactaaggagctgcgtgcttgctttcttcattccagGGCTCCGGCGGACGGGGAAGAGCTGCCGCCTGCGGTGGCTCAACTACCTGCGTCCGGACCTGCGGCGGGGCAACATCACGGCGCAGGAGCAGCTGCTCATCCTGGAGCTGCACTCCCGGTGGGGCAACCGGTGGTCCAAGATCGCGCAGCACCTCCCGGGGCGCACCGACAACGAGATCAAGAACTACTGGCGCACGCGGGTGCAGAAGCACGCCA…
>Sspon.02G0000840-3C
AGATGTATCATCAGCAACAGCTCCACAACCATAACCAGCACCTGTCCTCAAGGCCGGGCTTACCTCCTGAGAAGCAGTTTCTCCTGCAAGGAGGAGGAGATGCAGGACTCGTCCTCTCCACCGATGCTAAGCCTAGATTGAAATGGACACCGGAGCTGCATGAACGTTTTGTGGAGGCAGTACATCAGCTAGGAGGGCCAGACAGTGAGTATACATGTGATCAAAACTTATATCTGTCACTCGTACACGGCACATGGCAGGAAGCCTGAATTAACACAATGATTGGTACCTTCTAAACTCCGCATGCGGAACTCTTGCAGAAGCTACGCCGAAAACAATCATGAGGCTCATGGGGATCCCTGGACTCACCCTGTACCATCTTAAGAGCCATCTCCAGGT…
>Sspon.01G0039760-2C
CATGGCGAGGCGGACGAGCGGCCCCAAGAAGAAGCTGAGGAGAGGCCTCTGGTCGCCGGAGGAAGATGACAAGCTCATCAACCACATTGCCAAGTATGGCCACGGCTGCTGGAGCTCCGTCCCCAAGCTAGCAGGTATATACACCATGTAGACACCTTAATTAGAATGTTAATTCTCGGCTACCCTCATTAAAGCAATGCCTATGAATGTTACTTGAATTGAATCGTGTCCAATTTGTTTTTTTATATAAAAAAACTGTGAAGATGCATTGTTTGCTAGCTAGTTGAATTGATTGGAATTCGATCGTTTGTGATGTTAATTAGGTCTAGAGAGGTGTGGGAAGAGCTGCAGGCTGCGGTGGATCAACTACCTGAGGCCGGACCTCAAGAGGGGAGCATT…
>Sspon.02G0033720-2C
TCACAGAGAGAGCTCTGGTGATCTGACGGTCCCGCTCTTGTTCTTGTACGGCGCCGGTGGCTAGCAGCTGTAGCCTTTTTGTCTGTTGTTGCCCACCACCACCACCACCCGCAGCTCACTCACATCAATCACACAAGAGCAAGCTAGCAATAACCCGCAAGCTAAGCGGAAGGTGAAGGCCAGTTGTTTTTGCTCACGGAGATCGATCGAAAGAGGTCCTTGATCGACACCACCATGGTGAGGCCGCCGTGCTGCGACAAGGAGGGCGTCAAGAAGGGCCCCTGGACGCCGGAGGAGGACCTCGTCCTCGTCTCCTACATCCAGGAGCACGGCCCCGGCAACTGGCGCGCCGTCCCGGCCAAAACTGGTATGTGGTAGTAGATACGTGCTAGTTCATCT…
>Sspon.02G0000080-3C
GGGCGCGCGCCGTGCTGCGAGAAGAGCGGGCTGAAGAAGGGGCCGTGGACGCCCGAGGAGGACGAGAAGCTCATCGCCTACATCAAGAAGCACGGCCAGGGCAACTGGCGCACCCTCCCCAAGAATGCCGGTGAGCGCCCTGAGACCCCGATGGAGCTGCTCATCTCACCAATCATACGCATATATAGACATATCCATGCATATATATGCTCACCCCAGCCCGATCGATCGATCGATCCTTCCTTCTCACGGCACGCAGGGCTGGCACGGTGCGGGAAGAGCTGCCGGCTGCGGTGGACTAACTACCTGAGGCCGGACATCAAGCGCGGCCGCTTCTCCTTCGAAGAGGAGGAGACCATCATCCAGCTCCACAGCATCCTCGGCAACAAGTAAGCACAC…
>Sspon.02G0026590-2C
ATGTCGGAGATGGCAGCTGCGGCGCCGGCGGCGGGGAAGGGGAAGCGAAAGCGCCACCTCTCTGAGGACGACGTCTACCTCCTCCTCCACAGgtccgtccgtccttcctccgcccccttggtcctcggcccgtccctcctctccgggcggctcgctttcgcctagggttttacttcacagcgccgcttgcaatccttctccccctgcagGTACGCTCCGGGGACGATCCTGACGGCGCTGCAGGAGGTGGCGCAGCACGCGGAGGGCCGGCGCATCGACTGGAGGGCGGTGGTTGGGAAGTCGGCCACGGGGATCACCTCCGCCCGCGAGTACCAGATGCTCTGGCGCCACTTCGCCTATCACCACGACCTAGACGATAGCGTCGACGCCGGCGACCAG…
>Sspon.02G0026590-1P
ACCAAACGCCGAAATGTCGGAGATGGCAGCTGCGGCGCCGGCGGCGGGGAAGGGGAAGCGAAAGCGCCACCTCTCTGAGGACGACGTCTACCTCCTCCTCCACAGGTCCGTCCGTCCTTCCTCCGCCCCCTTGGTCCTCGGCCCGTCCCTCCTCTCCGGGCGGCTCGCTTTCGCCTAGGGTTTTACTTCACAGCGCCGCTTGCAATCCTTCTCCCCCTGCAGGTACGCTCCGGGGACGATCCTGACGGCGCTGCAGGAGGTGGCGCAGCACGCGGAGGGCCGGCGCATCGACTGGAGGGCGGTGGTTGGGAAGTCGGCCACGGGGATCACCTCCGCCCGCGAGTACCAGATGCTCTGGCGCCACTTCGCCTATCACCACGACCTAGACGATAGCGTCGA…
>Sspon.06G0003930-3C
GGAGGTCGCCGTGCTGCGAGAAGGCGCACACCAACAAGGGCGCGTGGACCAAGGAGGAGGACGACCGCCTCGTGGCGTACATCAAGGCGCACGGCGAGGGGTGCTGGCGCTCGCTGCCCAAGGCCGCCGGCCTTCTGCGCTGCGGCAAGAGCTGCCGCCTCCGGTGGATCAACTACCTCCGGCCCGACCTCAAGCGCGGCAACTTCACGGAAGAGGAGGACGAGCTCATCATCAAGCTCCACAGCCTCCTCGGCAACAAGTAGGCCTCCCTCTCCGATACCATACCTCGCCGTCGTCGCCTGCAACATTTACACCATTCATTCATTTGCTAAACTGTTCGGTATGGTACAGATGGTCCCTGATCGCTGGGAGGCTGCCGGGCAGGACGGACAACGAGAT…
>Sspon.02G0033760-2C
CGAGCCATGGCGACCGGGCCCGATCTGAGCTCCTCCTCCGCCGCCGCCGCCGCGGCCGCCGCCAGGAAGGACCGCCACATCGTCAGTTGGAGCGCCGAGGTGCGTCAAACTCCTGTTCGTTTCTAGTACTGTCTAGGCGTGTTTGTGCCTTGCCTCGGGTTTGGGATTGGACCCAGGTACGTAGCAATTATTGCGCTTCTTTTTGCTTGAGGAGACAAGGCGACTTTTTCGCTTACTGGAAAGGAATTTTTCTCTTTGGTTACTGGATTCCGTACCTAATTTTGACTGTTCAAAAAATTATCCAGTTCCTGATTACCAGTACGTATGTTCAGTCTGAAACTCCGAATCCTACTTAACTTTCTATCAACTTGTGAAAACACGTTTTCAATTTTGCGCATT…
>Sspon.02G0014700-3C
ATGGGGAGGCCGCCGTGCTGCGACAAGGCGGGAGTGAAGAAAGGGCCGTGGACCCCCGAGGAGGACCTCATGCTCGTCTCCTATGTCCAGGAGCACGGCCCCGGGAACTGGCGCGCCGTGCCGACCAACACCGgtctgtgatgaatctctgatgacgacgcggtggacagaattgcctgccttccaagatccatgctccaagcttgtctgatttttctttttcttttttggccgccccgtgtgcgcgtgcagGGCTGATGCGGTGCAGCAAGAGCTGCAGGTTGCGGTGGACAAACTACCTCCGGCCGGGAATCAAGCGCGGCAACTTTACCGAACAGGAGGAGAAGCTCATCATCCACCTCCAGGCTCTCCTTGGCAACAGgtgctgctgattcctcg…
>Sspon.02G0014700-1T
ATGGGGAGGCCGCCGTGCTGCGACAAGGCGGGAGTGAAGAAAGGGCCGTGGACCCCCGAGGAGGACCTCATGCTCGTCTCCTATGTCCAGGAGCACGGCCCCGGGAACTGGCGCGCCGTGCCGACCAACACCGGTCTGTGATGAATCTCTGATGACGACGCGGTGGACAGAATTGCCTGCCTTCCAAGATCCATGCTCCAAGCTTGTCTGATTTTTCTTTTTCTTTTTTGGCCGCCCCGTGTGCGCGTGCAGGGCTGATGCGGTGCAGCAAGAGCTGCAGGTTGCGGTGGACAAACTACCTCCGGCCGGGAATCAAGCGCGGCAACTTTACCGAACAGGAGGAGAAGCTCATCATCCACCTCCAGGCTCTCCTTGGCAACAGGTGCTGCTGATTCCTCG…
>Sspon.02G0015010-3C
CAATGGGGAGGCAACCGTGCTGCGACAAGGTGGGGCTGAAGAAGGGCCCGTGGACGGCGGAGGAGGACCAGAAGCTCGTCACCTTCCTCCTCACCAACGGCCACTGCTGCTGGCGCGCCGTGCCCAAGCTCGCCGGTGCGTGACCACCCCGCCTCCTTGGTGTTAGCTAGGCGCGGTCTAAGCTTGCATGCACGCCAAGACGCACGCCATGATCATGAACTCACTCGATCTCTCGTGTTCTTGTGCTCTTTGAATAATGAACAGGACTCCTGCGGTGCGGGAAGAGCTGCAGGCTGCGGTGGACCAACTACCTCCGGCCGGACCTCAAGCGCGGCCTGCTGTCGGAGGAGGAGGAGAGAACGGTGATCGACCTGCACGAGCAGCTCGGCAACCGGTGGT…
>Sspon.02G0015020-3C
CAATGGGGAGGCAACCATGCTGCGACAAAGTGGGGCTGAAGAAGGGCCCGTGGACTGCGGAGGAGGACCAGAAGCTCGTCAGCTTCCTCCTCAACAACGGCCACTGCTGCTGGCGCGCCGTGCCCAAGCTTGCCGGTGCGTGACCAGCGGCCAGCATGTTTGGCTGCCTCAGTCTAAGCTTGCATGCACGCCAAGGCAGACGCCATGATCATGAACTCACTCGTGTGCTTGTACTCTTTGAATAATGAACAGGACTACTGCGGTGCGGGAAGAGCTGCAGGCTGCGGTGGACCAACTACCTGCGTCCGGACCTCAAGCGCGGCCTGCTGTCGGAGGAGGAGGAGAGGACGGTGATCGACCTGCACGCGCAGCTGGGCAACCGGTGGTCCAAGATCGCGT…
>Sspon.02G0017050-2C
TATTCGCCAACAAACCCATTTCCCGTCTCCACTTGTTCCTCCTCTCTCGCCCTCCTTTCTTCCTCCACCGGCCTCCTCCCCCAACCCCGTCCCCCATTACCGTCAGCCCCTCAACGTCAGCAGGCGGCGGCGCCACCGCCGGCGACGGGGCCCGCGTCGAGCCAGGCTGCCCCCCTCAAGGCCCGTCCTCCCTCGTCGGGAGGCGTCGCCGTTGCCCCGCCCTCTGCGCTGGCGCGGCGTGGAGGGGACGGACAGCTGGAGATCCGCCCGTCTCTGCTTGGATTGCGTCCTTCTCTCGCCGGTAAGCCAGCGACCTTGCCTCGCTCATACAGTATTCCACGGATTCCCTTGCTTCGTGTGCCAGGTCGCTCGTTGGTTTTGTTGTTTCCCCACCAAATC…
>Sspon.02G0018240-2C
ATGGCGTCTCCTTCTCCGTCCTGCCGTGGCGGCGGCGGCAAGGCGGCGGACGTGGACCGGATCAAGGGCCCGTGGAGCCCCGAGGAGGACGAGGCCCTGCAGCGGCTCGTGGCCCGCCACGGCGCCCGCAACTGGTCCCTCATCAGCCGCTCCATCCCGGGTCGGTCCGGCAAGTCGTGCCGCCTGCGGTGGTGCAACCAGCTGTCGCCGCAGGTGGAGCACCGCCCCTTCACGCCCGAGGAGGACGACACCATCCTCCGCGCGCACGCCAGGTTCGGCAACAAGTGGGCCACCATCGCGCGCCTCCTCTCCGGCCGCACCGACAACGCCATCAAGAACCACTGGAACTCCACGCTCAAGCGCAAGTACTACGCCGCCGCCGCCACCGGCGATGCGGCG…
>Sspon.02G0018400-3C
ACATGGGCAGGGCTCCGTGTTGCGACAAGGCGAGTGTGAAGAAAGGGCCCTGGTCACCTGAGGAGGACCGCAAGCTCAAGGAGTACATCCACAAGAATGGCACCGGCGGCAATTGGATTGCTCTCCCTCACAAAGCCGGTAATTATATTGATCAAGTTCGTGGTCACAAACAGAGTAGCATGCATGCCTGCTTGCATTATTTAGTCACGATCATGTGATGTATCTAAAGAAATGCATGTTGCAGGGCTGAAGAGGTGCGGCAAGAGCTGCAGGCTGCGGTGGCTCAACTATCTGAGGCCAAACATAAAGCATGGCGACTTCTCTGATGACGAGGATAGAATCATCTGCAACCTCTTCGCCACCATTGGAAGCAGGTAAGTATAACAATTGTTTAAACTC…
>Sspon.02G0042620-2C
GTACCTCCACTGCGTCACCGAAGACCATGAAACCTGAGGCGTCACAGGGAGTCCACAGTGACCTTTTCACGGACCGGTCTGATGATGATTTAGCTGCGCAGAAGCAAAATGCAAATGCTCCTCATCGAGATGGGTTTCCAAAGGCTGCGCTATTGTTAGTGGATGCTCTCAAGAAGAACAGAGCATGCCAGAAGTTCATTAGAAGGAAAATGGTAAACATTGAAGCTAAAATTGAAGAAAATAAGGATCTTAGGGATCGTGTAAAATGCCTTTTGGGCTATCAGTTAAGCTGCCGAAAATCAGTTGGCAGATCTTTAGGACAGAAGGAGGATCCTCGTGTCAGGTTGATTTCCCCCCTGAAATCAACTCAGCCTTGTTCAAAGGTACTGGCATCTGCAT…
>Sspon.02G0029970-3C
CCTCCTCCCGGGATCTTCCTCCTCCTGTTCCCTTCCCCTTCCGGTATAAACCGGCCGACGCGGCGTCCAGAGGAGACTCCCCCTCCCTGGCTCCGTCCCTCCCCCAGCAGCAGCCCCCGCCCACCTCTCGTCCCCAAGACAAAAGCAACCACTCAGTCCAGGTAGAGCGTGCGTGCGTGCGTACGTACGGTGGATCCCCTCGCCTGCCGGCGATGATGGCGCGGATGGAGAAGGAGGAGGACCAGCAGCTGCGGGCGCTGGCGGCGCGGGCCGTCACCGACTCGCTCCGCGCCGCCGTGTCGCGCTGCTCCGCCGCCGACCGCGCCGCGCGCTTCCGGGACTGCGTCCGCAGCCTCGAGGCCGAGAAGGCCAAGATGGAGGTCTTCCGGCGCGAGCTCC…
>Sspon.02G0044740-2C
TGAAGGAGCGACAGCGCTGGCGGCCTGAGGAAGACGCCGTCCTGCGCGCGTACGTCCGGCAGTACGGCCCGCGCGAGTGGCACCTGGTGTCGCAGCGCATGAACGTGGCCCTCGACCGCGACGCCAAGTCGTGCCTGGAGCGGTGGAAGAACTACCTCCGCCCCGGGATCAAGAAGGGCTCGCTGTCCGAGGAGGAGCAGCGCCTGGTGATCCGCCTGCAGGCCAAGCACGGCAACAAGTGGAAGAAGATCGCCGCCGAGGTGCCCGGGCGCACGGCCAAGCGCCTCGGCAAGTGGTGGGAGGTGTTCAAGGAGAAGCAGCAGCGGGAGCTCAGGGACAGCCGACGCCCGCCGCCGGAGCCCAGCCCAGACGAGCGGGGCAGGTACGAGTGGCTGCTCG…
>Sspon.02G0044620-2C
ATGGTGACAGTGAGAGAGGAGACTCGCAAGGGGCCATGGACAGAGCAGGAGGACCTGCAACTGGTATGCACTGTCCGTCTGTTCGGTGAACGTCGTTGGGATTTCATTGCCAAAGTATCAGgtttgaggggtggggatccacaaattaggtagctaaattgaagtcatcgcgctaagtcgcaaaagcatgtatcaacctctctaaccgactctattcttgcttcccctctccccttctgtatcttcatgcagGACTCAACCGGACAGGCAAGAGCTGCCGGCTGCGCTGGGTCAACTACCTCCATCCTGGCCTCAAGCGTGGGCGCATGTCTCCCCATGAAGAGCGCCTCATCCTTGAGCTGCACGCTCGGTGGGGAAACAGgtctgatcaccaaaaga…
>Sspon.02G0028760-1T
ATGGCCGCAACGCAGCAGAGCAGGAGCAGGAGCAGCGCCGCCGCCGCCAAAGCTGCTGCTTGCTCCGAGGTCGTCGACGAGGAGCACGGCCGCTGCCGCCAGGGAGGAGGAGCGCAGGAGGAGGCCGAGAATAAGCCTGAGCTCCGGCGTGGCCCGTGGACCGTGGACGAGGACCTCACCCTCGTCAACTACATCGCCGACAACGGCGAGGGCCGCTGGAACAACCTCGCCCGCGCCGCCGGTAATTATCGAGCACGCCGGCCAGCCAGCATGCATCACCTCTCTAGCTATCTCTCGATACGACGGACGATTGGATCGACCGATGACTGATCAATTGTCCATGCATGCAGGTCTGAAGCGGACGGGCAAGAGCTGCCGGCTGCGGTGGCTGAACTACCT…
>Sspon.02G0027270-2C
GACTCCTCTCCCCTCCCCTTACCCGGGAGGGAGAAACTAGCGGAGGGGCGAATCAGGTCAGAGGGGGGCAAGATGAGGATCATGATCAAGGGAGGCGTGTGGAAGAACACGGAGGACGAGATCCTCAAGGCGGCCGTGATGAAGTACGGCAAGAACCAGTGGGCGCGCATCTCGTCGCTGCTTGTCCGCAAGTCCGCCAAGCAGTGCAAGGCCCGCTGGTACGAGTGGCTCGACCCGTCCATCAAGAAGGTACCCGACTGCTCGCCTGTCTCACGGATCTGTCTCTTCTCGGTAGACTAGCCTCTTCGCCCGGTCGCGGTTCTATTACTGATTTTTGCCGGTGTTTGGAGTGTCATTCTGCTAAGGATCTAGTGGTACAAGCGCTGTGTGATGTGAACT…
>Sspon.02G0000840-4D
TGTATCATCAGCAACAGCTCCACAACCATAACCAGCACCTGTCCTCAAGGCCGGGCTTACCTCCTGAGAAGCAGTTTCTCCTGCAAGGAGGAGATGCAGGACTCGTCCTCTCCACCGATGCTAAGCCTAGATTGAAATGGACACCGGAGCTGCATGAACGTTTTGTGGAGGCAGTACATCAGCTAGGAGGGCCAGACAGTGAGTATACATGTGATCAAAACTTATATCTGTCACTCGTACACGGCACATGGCAGGAAGCCTGAATTAACACAATGATTGGTACCTTCTAAACTCCGCATGCGGAACTCTTGCAGAAGCTACGCCGAAAACAATCATGAGGCTCATGGGGATCCCTGGACTCACCCTGTACCATCTTAAGAGCCATCTCCAGGTACATCT…
>Sspon.02G0000760-4D
ATGGCGGCGCGTGATCACCGAGAGCTGAGCAGCGACGAGGACTCCGCGGCGGCTGCGGCCGGGGACCTCCGCCGTGGGCCGTGGACGGTGGAGGAGGACATGCTCCTCGTCAATTACGTCGCCGCGCACGGCGAGGGACGCTGGAACGCGCTGGCACGATGCGCAGgtatgtacgctgcttctgcttgccatgtcgcacgctgccgacgagctagcggagctcttggccgaccaagtgaccaaccaagctaaggagctgcgtgtttgcttgcttcattccagGGCTCCGGCGGACGGGGAAGAGCTGCCGCCTGCGGTGGCTCAACTACCTGCGTCCGGACCTGCGGCGGGGCAACATCACGGCGCAGGAGCAGCTGCTCATCCTGGAGCTGCACTCCC…
>Sspon.02G0033720-3D
ATGGTGAGGCCGCCGTGCTGCGACAAGGAGGGCGTCAAGAAGGGCCCGTGGACGCCGGAGGAGGACCTCGTCCTCGTCTCCTACATCCAGGAGCACGGCCCCGGCAACTGGCGCGCCGTCCCGGCCAAAACTGgtatgtggtagtagatacgtgctagttcttctgatccatcacacttcattccattagcgctagagagagctgatcagtggaggccggattcttgcgcgcagGGCTGATGCGGTGCAGCAAGAGCTGCCGGCTGCGGTGGACCAACTACCTCCGGCCGGGCATCAAGCGCGGCAACTTCACCGAGCAGGAGGAGAAGCTCATCATCCACCTCCAGGCCCTCCTCGGCAACAGgtacggacggagatttattcattcgcacatggtgt…
>Sspon.02G0026590-3D
GTGTGAAATCCCTAGGGTAACAGCAGCTGCCCCACCAAACGCCGAAGTGTCGGAGATGGCAGCTGCGGCGCCGGCGGCGGGGAAGGGGAAGCGAAAGCGCCACCTCTCTGAGGACGACGTCTACCTCCTCCTCCACAGgtccgtccgtccttcctccgcccccttggtcctcggcccgtccctcctctccgggcggctcgctttcgcctagggttttacttcacagcgccgcttgcaatccttctccccctgcagGTACGCTCCGGGGACGATCCTGACGGCGCTGCAGGAGGTGGCGCAGCACGCGGAGGGCCGGCGCATCGACTGGAGGGCGGTGGTTGGGAAGTCGGCCACGGGGATCACCTCCGCCCGCGAGTACCAGATGCTCTGGCGCCACTT…
>Sspon.02G0014200-3D
ATGGGCAGGGCGCCGTGCTGCGACAAGGCGACGGTGAAGAAGGGGCCGTGGGCGCCGGAGGAAGACGCCGTGCTCAAGGCCTACATCGACGAGCACGGCGCCGGCGGCAACTGGATACAGCTCCCCCACAAGATCGgtaggagcagtagtcagctatatcatcatctgcatagcattagctgcagcctgcggcggcgaactcgatcgatcgctcgctcctgcacgaacgctgaacgggatcgctgcgttttgctcatttgtagGGTTGAACAGGTGCGGCAAGAGCTGCCGGCTGCGGTGGCTCAACTACCTCCGGCCCAACATCAGGCACGGCGGCTTCACGGAGGAGGAGGACAGGCTGATCTGCAGCCTCTACATCAGCATCGGGAGCAGgtgagc…
>Sspon.02G0014700-4D
CTGCACGGAATCGGTCGATCGGTGCTTTTATCTCTCAGTCTGAGCAAGCGATCGAGCTCACCAACCACCGCCCTCGACAGTAGCTGCCGGCCGGCCGGAGCGGAAAAGGCCGGAGGCGCTGGCATGGGGAGGCCGCCGTGCTGCGACAAGGTGGGAGTGAAGAAAGGGCCGTGGACCCCCGAGGAGGACCTCATGCTCGTCTCCTATGTCCAGGAGCACGGCCCCGGGAACTGGCGCGCCGTGCCGACCAACACCGGTCTGTGATGAATCTCTGATGACGACGCGGTGGACAGAATTGCCTGCCTTCCAAGATCCATGCTCCAAGCTTATCTGTTTTTTCTTTTTTTTTGGCCGCCCCGTGTGCGCGTGCAGGGCTGATGCGGTGCAGCAAGAGCTGCC…
>Sspon.02G0015010-4D
ATGGGGAGGCAACCGTGCTGCGACAAGGTGGGGCTGAAGAAGGGCCCGTGGACGGCGGAGGAGGACCAGAAGCTCGTCACCTTCCTCCTCACCAACGGCCACTGCTGCTGGCGCGCCGTGCCCAAGCTCGCCGGTGCGTGACCACCCCGCGTCCTTCGTGTTAGCTGGGCGCAGTCTAAGCTTGCATGCACGCCAAGACGCACGCCATGATCATGAACTCACTCGATCTCTCGTGTTCTTGTGCTCTTTGAATAATGAACAGGACTCCTGCGGTGCGGGAAGAGCTGCAGGCTGCGGTGGACCAACTACCTCCGGCCGGACCTCAAGCGCGGCCTGCTGTCGGAGGAGGAGGAGAGAACGGTGATCGACCTGCACGAGCAGCTCGGCAACCGGTGGTCC…
>Sspon.02G0056830-1D
ATGGGGAGGCAACCATGCTGCGACAAAGTGGGGCTGAAGAAGGGCCCGTGGACTGCGGAGGAGGACCAGAAGCTCGTCAGCTTCCTCCTCAACAACGGCCACTGCTGCTGGCGCGCCGTGCCCAAGCTTGCCGGTGCGTGACCAGCGGCCAGCATGTTTGGCTGCCTCAGTCTAAGCTTGCATGCACGCCAAGGCAGACGCCATGATCATGAACTCACTCGTGTGCTTGTACTCTTTGAATAATGAACAGGACTACTGCGGTGTGGGAAGAGCTGCAGGCTGCGGTGGACCAACTACCTGCGTCCGGACCTCAAGCGCGGCCTGCTGTCGGAGGAGGAGGAGAGGACGGTGATCGACCTGCACGCGCAGCTGGGCAACCGGTGGTCCAAGATCGCGTCG…
>Sspon.02G0017090-3D
CTTTTCCTCGGATTGGATCCTTCGCTTTTGGGGGAAGGAGAAGGCCCCTCTCTCTGTCCTCTCGCCGTCCTTGCGGAGGGCGGCAGCGGCAGCCGCAGGAGGAAGATATGTTCCCGCCTGGCCTGATCCACCACCGCCCTGACGCCCCCGCTCCCGGCGATGGGGCGCCGCGCTCCGGCCCCGGCGGGCCGAGCCTTGTACTGACGGCGGACCCCAAGCCCAGGCTGCGGTGGACGGCCGACCTCCACGAGCGTTTCGTCGACGCCGTGGCCCAGCTCGGCGGACCCGAGAGTGAGCCACTCCTCTCCTCCCTTGCTCTCCAATCTCGCTCCTTTGTTTTGGCATTGGAGTGAAGAGCAATGCGTGCTTGTTGGTTAGTGCATCCATTGGGTGTCCTCC…
>Sspon.02G0018400-4D
ATGGGCAGGGCTCCGTGTTGCGACAAGGCGAGTGTGAAGAAAGGGCCCTGGTCACCTGAGGAGGACCGCAAGCTCAAGGAGTACATCCACAAGAATGGCACCGGCGGCAATTGGATTGCTCTCCCTCACAAAGCCGGTAATTATATTGATCAAGTTCGTGGTCACAAACAGAGTAGCATGCATGCCTGCTTGCATTATTTAGTCACGATCGTGTGATGTATCTAAAGAAACTGCATGTTGCAGGGCTGAAGAGGTGCGGCAAGAGCTGCAGGCTGCGGTGGCTCAACTATCTGAGGCCAAACATAAAGCATGGCGACTTCTCTGATGACGAGGATAGAATCATCTGCAACCTCTTCGCCACCATTGGAAGCAGGTAAGTATAACAATTGTTTAAACTCT…
>Sspon.02G0018240-3D
CGTCTCCTTCTCCGTCCTGCCGTGGCGGCGGCGGCAAGGCGGCGGACGTGGACCGGATCAAGGGCCCGTGGAGCCCCGAGGAGGACGAGGCGCTGCAGCGGCTCGTGGCCCGCCACGGCGCGCGCAACTGGTCGCTCATCAGCCGCTCCATCCCGGGGCGCTCCGGCAAGTCGTGCCGCCTGCGGTGGTGCAACCAGCTGTCGCCGCAGGTGGAGCACCGCCCCTTCACGCCCGAGGAGGACGACACCATCCTCCGCGCGCACGCCAGGTTCGGCAACAAGTGGGCCACCATCGCGCGCCTCCTCTCCGGCCGCACCGACAACGCCATCAAGAACCACTGGAACTCCACGCTCAAGCGCAAGTACTACGCCTCCGCCGCCACCGGCGATGCGGCGGCCG…
>Sspon.02G0019770-4D
AGGGCAGGCCAGGCGAGGGGGTTCGGTTCACGAGCTCTTCCTCTTTCTCGACACCGCCGATCCCGCCACGCGCCGCCCGCAGCGGAGGTAAGGCCAGCCCTCTCCCGGCCTCGGTTTAGTCCCAGCTGATTCGACCTCTCTTTCGCTTCTGCGCTCGGTTAGGGTCATGATTCGATCCTGTTTCGCTTGGGTTCCTTGTGGTTCGATTGGTGCGGAAGACAATTCTGTATTGAGATTAGTGAGTTGGCGCGCCTTACGGGCCTAATGATTGCCGTAGGTTCAGATTGGTGGATGGACTCGTACAAAGTGCGAAATTATCCTAGATATGTCAGCTAGGCTTGTGGGCGAGTGGAATTTATTATCCCAGGTGGTTAGGTGGTGCTTTGGCTAGCGATTTTG…
>Sspon.01G0038470-3D
GATGGGGAGGGCGCCGTGCTGCGACAAGGTGGGGCTCAAGCGTGGGAGGTGGACGGCGGAGGAGGACCAGATACTCGCCAACTACATTGCAGAGCACGGCGAGGGATCCTGGAGGTCGCTGCCCAAGAATGCAGGTAACCATTTGCAAGCTATACAGGAGTAGGCGCCACGCACGCATCATCACTTACCAGCTCTATATCTCGCAACTCCGATCCACCTTGTTCGTCGTCCTTAGCTAGCTAGCTGGCTGTAGTCTACTAGCAAATGATGATATGATTAGCCCGCCGCCGCACCTTGTTAATTTGTTTCTGCTGGTGCTACGGTGTTCTGTGCAGGGCTGCTCCGGTGCGGCAAGAGCTGCCGGCTGCGGTGGATCAACTACCTTCGGGCGGACGTCAA…
>Sspon.02G0032360-3D
AAAAATGGGGCGATCGCCGTGCTGCGACAAGGCAGCGGTGAAGCGCGGGCCGTGGACGGAGGAGGAGGACGCGCAGCTGCGGTCCTACATCGAGCGGCACGGCGGCAGCGCCGCCGGCGGCTGGATGGCGCTGCCGCTGAAGGCCGGGCTGCGCCGGTGCGGAAGGAGCTGCCGCCTGCGGTGGCTCAACTACCTCCGCCCGGGCGTCCGGCACGGCGGCTTCTCCCCGGACGAGGACCGCGTCATCTGCGCGCTCTACGCCGCCGTCGGCAGCAGGTGGTCCCTCATCGCCGCGCACCTCCCCGGGAGGACCGACAACGGCGTCAAGAACTACTGGAACACGCGCCTCAAGAAGCGCTTCCAACTCCTCTTCGGCGTCGGCGGCATGCCGCCGCCACG…
>Sspon.02G0029970-4D
TCTGCCCTCCCTCCTCCCGGGATCTTCTTCCTCTTCCGGTATAAACCGACCGACGCGGCGTCGAGAGGAGACTCCCCCTCCCTGGCTCCGTCCCTCCCCCAACAGCAGCCCCCGCCCACCTCTCGTCCCCAAGACAAAAGCAACCACTCAGTCCAGGTAGAGCGTGCGTGCGTGCCGGCGATGATGGCGCGGATGGAGAAGGAGGAGGACCAGCAGCTGCGGGCGCTGGCGGCGCGGGCCGTCACCGACTCGCTCCGCGCCGCCGCGTCGCGCTGCTCCGCCGCCGACCGCGCCGCGCGCTTCCGGGACTGCGTCCGCAGCCTCGAGGCCGAGAAGGCCAAGATGGAGGTCTTCCGGCGCGAGCTCCCCATCAGCGTCCACCTCGTCACCCACGGTACG…
>Sspon.02G0028760-4D
AGCATGGCCGCAACGCAGCAGAGCAGGAGCAGGAGCAGCGCCGCCGCCGCCAAGGCTGCTGCTTGCTCCGAGGTCGTCGACGAGGAGCACGGCCGCCGCCGCCAGGGAGGAGGAGCGCAGGAGGAGGCCGAGAATAAGCCTGAGCTCCGGCGTGGCCCGTGGACCGTGGACGAGGACCTCACCCTCGTCAACTACATCGCCGACAACGGCGAGGGCCGCTGGAACAACCTCGCCCGCGCCGCCGGTAATTATCGAGCACGCCGGCCAGCCAGCATGCATCACCTCTCTAGCTATCTCTCGATACGACGGACGATTGGATCGACCGATGACTGATCAATTGTCCATGCATGCAGGTCTGAAGCGGACGGGAAAGAGCTGCCGACTGCGGTGGCTGAACTA…
>Sspon.02G0044740-3D
GATGAAGGAGCGACAGCGCTGGCGGCCTGAGGAAGACGCCGTCCTGCGCGCGTACGTCCGGCAGTACGGCCCGCGCGAGTGGCACCTGGTGTCGCAGCGCATGAACGTGGCCCTCGACCGCGACGCCAAGTCGTGCCTGGAGCGGTGGAAGAACTACCTCCGCCCCGGGATCAAGAAGGGCTCGCTCTCCGAGGAGGAGCAGCGCCTGGTGATCCGCCTGCAGGCCAAGCACGGCAACAAGTGGAAGAAGATCGCCGCCGAGGTGCCCGGGCGCACGGCCAAGCGCCTCGGCAAGTGGTGGGAGGTGTTCAAGGAGAAGCAGCAGCGGGAGCTGAGGGACAGCCGACGCCCGCCGGCGGAGCCCAGCCCAGACGAGCGGGGCAGGTACGAGTGGCTGCT…
>Sspon.02G0027790-3D
ATGAGGAAACCGGAGTGCTCAGTGGCGGCGAACAGCGGCAATGCCGGGGTGGCTGCTGTGAAGCTGCGCAAGGGGCTGTGGTCGCCGGAGGAGGACGAGAGGCTGGTGGCGTACATGCTGCGAAGTGGACAGGGCTCCTGGAGCGACGTGGCCCGGAACGCCGGGCTGCAGAGGTGCGGCAAGAGCTGCCGCCTCCGGTGGATCAACTACCTCCGGCCCGACCTCAAGCGCGGCGCCTTTTCGCCGCAGGAGGAGGAGCTCATCGTCAGCCTCCACGCCATCCTCGGAAACAGgtacctacatacgcgtgcacacacgtgcagtatggtgattactgcccgacaataagactctcgatctagagagctaatttatgggcgttgatgattatgtcgcttg…
>Sspon.02G0027270-3D
TGTGTCTACCCTTTGTTCCTCTCCTCAGCGCGCGCGTACGCCGCCGCCGCTCACCTCACCGAACCCTAAACCCCAGCCACCGTTTCCCCCGAGGTCCGCAGCTCCGGGCGAGACCCTAGGCGTCGCCGGAGGCCCCCGCGGCCAGGGCGCGCGGCGGAGGAACCGGGAAAGCGACTCCCTCTCCCCTCCCCTTACCCGGGGAGGGAGAAACTAGCGGAGGAGGCGAATCAGGTCAGAGGGGGGCAAGATGAGGATCATGATCAAGGGAGGCGTGTGGAAGAACACGGAGGACGAGATCCTCAAGGCGGCCGTGATGAAGTACGGCAAGAACCAGTGGGCGCGCATCTCGTCGCTGCTTGTCCGCAAGTCCGCCAAGCAGTGCAAGGCCCGCTGGTACGA…
>Sspon.03G0000150-1A
ATGAGGATCATGATCAAGGGAGGCGTGTGGAAGAACACGGAGGACGAGATCCTCAAGGCGGCCGTTATGAAGTACGGCAAGAACCAGTGGGCGCGCATCTCGTCGCTGCTCGTCCGCAAGTCGGCCAAGCAGTGCAAGGCCCGCTGGTACGAGTGGCTCGATCCGTCCATCAAGAAGgtaaccgactactcgcctctctcacggacctgtctctcctctcggcagactagcctttcctcccgatggccgctctattactaattttttggcggtgtttggagtgtcattctgctaaggatcgcgtttagaacactgtctttatgtttttctgaatcctgctgaattggcaaggttgcaattcataatgagagggtaactgtcactggatggtgtctggtt…
>Sspon.03G0000850-1A
TCCGCCTCCACTTCCCCCGCTTGCGCCCTTTTTAACCGCTTTTTAAAGCTCCCCCCGGCCTCCCCTGCCTTGTTGCTCCCCCATACTCCCCCACTTCGCCTTCGCCCTCCCCCGCTGCGAGCGCGAGGCGCGGAGGGGCTAGCGCTAGCGGCGCCATGGCCCTGGCCGACGCCACCGCGTTCCCCTACGGCCTGCGCGTCCTCGTCGTCGACGACGACCCAACTTGGCTCAAGATCCTCGAGAAGATGCTCCGCAAGTGTTCCTACGAAGGTTGGAATCTCTGCTTTCCTCTTTGCCTCTTCAGTTTCATGGATAAGTTGGGTTGGGAACGGAAAAGATGCTAGTTCATGTGCTTGGCAGTCGGAAGGCTCACTCGTCCACGCCTAGTGTTCGTTCAAA…
>Sspon.03G0002490-1A
ATGGCGGAGGCGTGGAGGCCGGTGATGTTGGCGCCGACGGCGCCCTGCTTCTGGCAGCAGGACACGCACTCGGTTTTCTGGCGGAGAGGAGACGCGTGGACGGCGGAGGAGAACAAACAGTTCGAGAAGGCGCTGGCGCAGATCGACCGCAACGCGCCCGACCGGTGGGAGAAGGTGGCGGAGATGCTGCCCAGGAAGACGGCCGACGACGTGAGGAACCACTACCACGACCTCGAGAACGACGTCGGCTTCATCGAGGCCGGGCTCGTGCCGTTCCCGCACTACAGCAGCTCGGTCCCGTCGTCCGGGTTCACCCTCGAGGACTGGGACGGCGGCGACGGCGCGTTCAGGCGCGGCTACTGCCTCAAGCGCGCGCGGGGTCGGACCAGGAGCGGAAGA…
>Sspon.03G0002490-1P
GATGATGGCGGAGGCGTGGAGGCCGGTGATGTTGGCGCCGACGGCGCCCTGCTTCTGGCAGCAGGACACGCACTCGGTTTTCTGGCGGAGAGGAGACGCGTGGACGGCGGAGGAGAACAAACAGTTCGAGAAGGCGCTGGCGCAGATCGACCGCAACGCGCCCGACCGGTGGGAGAAGGTGGCGGAGATGCTGCCCAGGAAGACGGCCGACGACGTGAGGAACCACTACCACGACCTCGAGAACGACGTCGGCTTCATCGAGGCCGGGCTCGTGCCGTTCCCGCACTACAGCAGCTCGGTCCCGTCGTCCGGGTTCACCCTCGAGGACTGGGACGGCGGCGACGGCGCGTTCAGGCGCGGCTACTGCCTCAAGCGCGCGCGGGGGTCGGACCAGGAGCG…
>Sspon.03G0002620-1A
ATCCTCCGAAACGCACGATTGGACTGGCCCAGTGGAACACTCGCCCATCGCACCATGTCGGCCGCCGAAACCGCCGTTTCTCCGGCGCCGCAGCCGCAGCTGCAGCCGCCATCGAGTCCGAACGCCGCCGCCGACGCCGACGCGGCCCATTCCAACTCTCTCTCTATGGCCGATGAGACACAAACCCTAACCGAGGCCCTGCTTCAGCCCCAGCCAAACCACCTGTCGCCGCCTCCTTCCGGGGAGGAGGACGACGGGGTCACTGCCTCCGGTGCTCCCGTTGGTGGGGACGCCGCGGCTTCCGCTGCTGCTGCGGCGGCGGCTAACGCGACGATGGAGGAGCGGGTGAGGGGGCCGTGGTCCCCGGAGGAGGACGCGGTGCTGAGCAACCTGGTGGAG…
>Sspon.03G0002820-1A
CATGGAAGACGACGACGACGCCGGCGCCGGCGCGTGCGGCCGCGTGCTCGAGTGGGAGCACGGCCTCCCCACGGAGGAGGAGCTGACGCCGCTCTCGCACCCGCTCGTCCCTCCGGCGCTCGCCGCCGCGTTCCGGATCGACGTCAGGGGCACCGCCTTCACCTCCCCCGCCTTCGACTGCGCCGTCTTCACGCACAACTCTCCCACCTCTCACCTGTCCTTCCGCTGCGAGGACGAGGACGAGGACGATGAGGAGGAGGGGGAGGGGGAGGGGGAGGACGAGAGCGAGGACGCCACCTCCGGAAGCGGCGGCTCGTGCCGAGGAGGGAGCGGGAGGGCCGGGAAGAAGGCGCGGATGGTGTGGACGCCGGAGCTGCACCACCGGTTCGTCGAGGCGGT…
>Sspon.03G0005140-1A
CAGGCATGGGGAGGTCTCCGTGCTGCGAGAAGGCGCACACGAACAAGGGCGCGTGGACCAAGGAGGAGGACCAGCGCCTGATCGCCTACATCAAGGCGCACGGCGAGGGGTGCTGGCGCTCGCTGCCCAAGGCCGCGGGCCTCCTCCGCTGCGGCAAGAGCTGCAGGCTGCGCTGGATGAACTACCTCCGCCCGGACCTCAAGCGCGGCAACTTCACCGACGACGACGACGAGATCATCATCAAGCTCCACGCCCTGCTCGGCAACAAgtaagcgccgccgttcgccaccgcccacctgtactgtaccattcgctctggactccttttcgtagtagcacttcgatgactgatccatccatcggtccatgcatggcgcagGTGGTCGCTCATCGCGGGGC…
>Sspon.03G0007330-1A
ATGAAGATGAAGAACCCTGCTCCTGCTAGCAGTAGTGTTGCTGCAGAGGTGAAGAAGGGGTCGTGGAGCCCCGAGGAGGACGCCCTGCTGACCAGGCTGGTGGAGCAGCACGGGGCCCACCGCTGGAGCCTCATCAGCGCCGCCATCCCCGGCCGCTCCGGCAAGTCCTGCCGCCTCCGCTGGTGCAACCAGCTCAGCCCCGACGTGCACCACCGCCCTTTCACGCCGCACGAGGACGCGCTCATCCTCGCCGCCCACGCCCGCTACGGCAACAAGTGGGCCACCATCGCGCGCCTCCTCCCCGGCCGCACCGACAACTCCATCAAGAACCACTGGAACTCCAACCTCCGGAGGTGCAGGCGCCGGGCGGCGGCGGCGGCGGCGGCGGCCTCCCGAGCT…
>Sspon.03G0007910-1A
ATGGGGCACCACTCCTGCTGCAACAAGCAGAAGGTCCGGCGGGGCCTGTGGTCGCCGGAGGAGGACGAGAAGCTCATCAAGTACATCACCACGCACGGCCATGGCTGCTGGAGCTCAGTCCCGAGACAAGCAGGTATATTACACACACTCTGGTGTTCATGTATAGGCTCTGATACATTTGTTTGGTGGTCGTTTCATACTCCGTAGCTAGCAGAGGAAGAAAAGCTGCAGTTCAGCGTGTGCTTCTCATCGCACTTGCTTCATTTTGTGCCTACTTGCTTTCATGCAGGGCTGCAGCGGTGCGGCAAGAGCTGCAGGCTGCGGTGGATCAACTACCTGAGGCCGGACCTCAAGAGGGGAAGCTTCTCGCACCAGGAGGAGGCCCTCATCGTCGAGCTC…
>Sspon.03G0008020-1A
ATGACGCGGAAACCGGCGGCGCAGCAGCGGGGCGTGGGCGGCGCGGGCGCGGGGGTGATGAGGACGACGCTCAAGCGTGGGGCGTGGACGCCGGAGGAGGACGAGCTGCTGTCGCGGGCCGTGGCGAAGGAGGGGGAGGGGCGGTGGCGCACGCTGCCGCGGCGCGCGGGGCTGCTGCGCTGCGGCAAGAGCTGCAGGCTCCGGTGGATGAACTACCTCAGGCCGGACATCAAGCGCGGGCCCATCGCCGCCGACGAGGAGGACCTCATCCTCCGCCTCCACCGCCTGCTCGGCAACCGGTGCGTGTAGGTGTAGTGTACAAGCTTATTCTTCTCCCCTGCAGCGCGGTGCAAATGTGCAATGCTTACATCGTACGTGTGCGTGCGTCCAGGTGGTCGC…
>Sspon.03G0008110-1A
ATGGGACGCCACGCGGCCTCCGGCGGCGGCGTGCAGCAGAAGCTGCGCAAGGGACTCTGGTCGCCCGAGGAAGACGAGAAGCTCTACAGCCACATCATCCGCTACGGCGTCGGGTGCTGGAGCTCCGTGCCCAAGCTCGCAGGCATGAACGCACGCACGCGCCTCTAGCTCATCCATCCATGCATATGCATCTTGCTGCTGCTGCTGCTGTCTCGCTGACCGTCGTCCGCCATTGATTCCGGTGCGTGCTACATACAGGGCTGCAGAGGTGCGGCAAGAGCTGCCGCCTTCGGTGGATCAACTACCTGCGCCCCGACCTGAAGCGGGGCAGCTTCTCGCAGCAGGAGGAGGACGCCATCGTCGGCCTCCACGAGATCCTGGGGAACAGGTACACACAAT…
>Sspon.03G0009150-1A
TTTGTTCGATCAGAGCGGGCACACACAGCCTGAGAATTCTGTTGGAGCAGCATGGGTCGGGCGCCGTGCTGCGACAAGACGAGTGTGAAGCGGGGGCCGTGGTCGCCCGAGGAGGACGAGCTGCTGCGGAGCTACGTCCACAACCACGGCACCGGCGGCAACTGGATCGCGCTCCCGCACAAAGCAGGTGCGTACTGTACATCGCCGCGCGCTCGCTCGGCGAGCGAGATGATGAGTGAGTATAATTCTGATGGTTGCATCGTTTGTCCATGGATGTGCTCGCGCAGGGCTGAACCGGTGCGGCAAGAGCTGCCGCCTGCGGTGGCTCAACTACCTGCGCCCGGACATCAAGCACGGCGGCTACACGGAGCAGGAGGACCGGATCATCTGCTCCCTCTA…
>Sspon.03G0010460-1A
ATGACTAGCTCGACTACGAGGGTGGCCAGCAGGTCGTGCGGCCGCGGCAGCGACGACGAGCCGGCGGTGCGCAAGGGGCCGTGGACGCTGGAGGAGGACCTCATCCTCGTCAGCTACATCTCCCAGCACGGGGAGGGCTCCTGGGACAACCTCGCGCGCGCAGCTGGTAAAGCTAGCCTCGATCGTGACCCATGCATCCATCCACCAATTTCATTCCTCTGCATGCATGCTCGATCTCATAATGATTTGAAGCTTTTATTTGCAAATGGGCGCAACTGAATGGTTTGTGACTTCGACAGGTCTGAACCGGAACGGCAAGAGCTGCAGGCTGCGGTGGCTCAACTACCTTCGGCCGGGGGTGCGGCGCGGCAGCATCACGGCGGGGGAGGACACGGTGAT…
>Sspon.03G0010520-1A
CAGGCGGCAGGCGCCATGCCATGCTTCACCGGCAGGGCAGGGACAGGGACCCTATAAGTAGCACTGCATCTCACGGTCCTCTTCTCAGAATGCAAACCACAAACAAAGCCAGAGCCAGCTGAACAATCAAGAGTGAGGCTTCCTTGTCCAGCTCTCGCTCGGCTCGCTAACTTGTGCTGAAATATAAACAGATACTACAGATGGCATCTATGTCGCTGAGCTCGTCGAGGGCGCAGTGGACGGCGAAGCAGAACAAGCAGTTCGAGCAGGCGCTGGCGGTGTACGACAGGGACACGCCGGACCGGTGGCACAACATCGCGCGCGCCGTCGGGGGCAAGTCGGCGGACGAGGTCAGGCGCTACTACGAGCTGCTGGTGAAGGACGTGGAGCACATCGAGG…
>Sspon.03G0011890-1A
ATGGCTAGGAAGTGCTCCCACTGCGGCAACTACGGCCACAACTCCAGGACCTGCGGCTTTGGACACACAGAAATCATGCTCTGCGAAGCCGGCGACAATGGTGGCCACGGCGGCGACAGCGGCCTAAGGCTCTTCGGAGTGCAGGTCCGTATCGGCGGCGGTGGTGGTGCAGGCTCGGCGTCCATGAAGAAGAGCTACAGCATGGACTGCCTGCAGCTCGCGGCTCCTGGCTGTTCCTCCCTCGTCTCGCCGTCGTCGTCGCTGCTGCTGTCGCTTGAAGAGGGCCTGGAGAGGGGGGCGGCCAATGGATACCTGTCTGACGGACCTCATGGCAGAGTTGTGCAGGAGAGGAAGAAAGGTACGTCAAGAACCGAGCAATTTTTTTATTTTTTTCCTTTT…
>Sspon.03G0012200-1A
CGCGAAGCCGAAGCCACCGTCACCCCTGGGCCTCTGGCAATTAATCCCCTCGCCTTCGTGGCTTCCTCTCCATCTCGTGCTACTACGCTGCCCTAGAACCCCCGCCGCCGCCCCTCTTACGATTCCCCCGTCCCCGATCGCCCCCTGACACGCCCGCCGCCCCCGGATCCTGCACCGGAATTCCGGGCCGGATCGAAATCGAACCGGACCGCCTCCCTGCGTGCGCCCCCGATCAACAAACTCCCACGCGCGCGCGCGCGCGCGCACGCACGCCTGAGGCAGTTGGATCCTCTGGTGGGGGTTTGTTCCTTGGTCTCGATTTGCCGCGGATGGGGGCGCCGAAGCAGCGCTGGACGCCAGAGGAAGAGGCCGCGCTCAAGGCCGGCGTCGCCAAGCACG…
>Sspon.03G0012200-1P
CGCGAAGCCGAAGCCACCGTCACCCCTGGGCTGGGCCTCTGGCAATTAATCCCCTCGCCTTCGTAACCTCCAGTTCTCCACCACctcctcttctacaacaaaacaagcctcatggcttcctctccatctcGTGCCACTACGCTGCCCTAGAACCCCCCGCCGCCGCCCCTCTTACGATTCCCCTGTCCGGCTGTCCCCGATCGCCCCCTGACACGCCCGCCGCCCCCGGATCCTGCACCGGAATTCCGGGCCAGATCGAAATCGAACCGGACCGCCTCCCTGCGTGCGCCCCCGATCAACAAACTCCCACGCGCGCGCACGCACGCACGCGCGCACGCCTGAGGCGGTTGGATCCTCTGGTGGGGGTTTGTTCCTTGGTCTCGATTTGCCGCGGATGGG…
>Sspon.03G0013570-1A
CTTCAAACTCACTTTATGAGTAGCTATAGCTAGAGTGCCTGGCCTCTCTCTCTGATCTCTCCCCCATTCGATCTTGCTCGCAGACAGTGACACAGACCACTGCTGGTTGCTGCTTTTTTTCTCCCCTTTTATTTAGTTACAAGCTATAGTTTCTTCAGCTCCACTTTAATAAGATCGCAGTCGGTCGTCTGTTATCTCTAGCTTAAGTCTCAAGCATCGAACTGCCTTCTGTCCCCTGAGAGCTGAGCTGCTGAGATAGCGAGCCAACCGTCGCTTTTAATTTATATAGCCCGCCAGCGCCAGGCCGTCTCATCATCATTGTTGCCATCACCTGCCGCTAACTGGCGCTGGCGGCTGCTGCCTGCGACCTGCGGTACTAGTAGTCTTGAAGAAACTGAT…
>Sspon.03G0014130-1A
ATGGCGGTGCCGGACGAGGCGGCGTCCGGCGACGGCGGGCCGGTGCCGGTGGCGATGAAGAAGTCGGCGTGGACCAAGGAGGAGGACGCCGTGCTGCGGGAGCAGGTGCGGCTGCACGGCCCGCAGAACTGGGCGGCCATCAGCGAGGCGCTGCCCGGGCGCAACCCCAAGTCGTGCCGCCTCCGTTGGTGCCAGCACCTGAGCCCCGTCGTCGACACCGCCAGGCCCTTCACCCCGCAGGAGGACGACAAGATCATCGCGAACTACGGCAAGTACCCCAACAAGTGGGCCACCATCGCGGGCTTCCTCCCGGGCCGCACCGACAACGCCATCAAGAACCGCTGGCACTCCGTCCTTGGCAAGGTGTACCATCAGCAGCAGCGGGCGGCTGCACCCATC…
>Sspon.03G0015440-1A
TGGTCCCTGATCGCCGGTCATTTGCCCGGCCGAACAGACAACGAGATCAAAAACTACTGGAACTCGCACCTGAGCAGGCGGGCGGCCGACTTCCGCGACGGCGTCGTCGTCAACGTCGACCTCAGCAAGCTGCCCGGCGGCGGCAAGCGGCGCGGCGGCCGGGCCAGCCGAGGCATCGTGGCCGCGGCCAAGTCCGCAGCAGCCAAGGAGAACAAGGCCAAGGGGAAGAAGGGCAAGGACGACATGGGCAAGAACAATGTCGCCGCACAAGCGGAGCAGCAGCAGCAGCTCAAGGCAAGGAGGAGGAGGACGACGCCAACGTCTCAGCTACGCCGAGGCCTCAGTCTGACTGCGCCACCGCCGCCCAGAGCGAGGAGCAAGCGCAGGCCAGCGCGAGCG…
>Sspon.03G0015440-1P
TCTCCCTTTTTCAGCCAGCCCACTCCACAGCGCAGGCGAGGCGAGGCACGCAAGAAGCCGCATTTCTTGCAGTTGCAGTGGTGATCTCTTCCTCTTTTTGTGTCTCCTCGCTCTCCTCTCCCAAACAGAGAAGCCAGTAAGGATGGGGAGAGCGCCGTGCTGCGAGAAGGTGGGGTTGAAGAAGGGGAGGTGGACCAAGGAGGAGGACGAGATCCTGGCGAGGTACATCAAGGAAAACGGCGAAGGCTCATGGAGATCACTGCCCAAGAATGCTGGTATGGATCGGACAGCTTATATTCCTAATCGATTCAGAGGAAAAATTAAAAGGAAATTCTTGAGAAGTTGCAAATTAGTTCTTTGTTTGCCAATCAATAAGCTGAGATTGATTTCTGACCAATC…
>Sspon.03G0016200-1A
GTTCATAGCAGCAGTGACAGACTAGCTGCTCCAGGTCACATTCATTCACTACAAGAAAAAGAACATCAATCCTTTTCCAAATCATGTAACTTTGACAAACCTCTTTCACTTAACTGACTTGAGTACAAAGTAACAACTTCTTTATATAGGAAGGATGAACCATCGGGAGTTCCTTATAATAGTTTATGGTAATGACTTCGCAGTAATAGCATATCAGGGACAAGTAAAGGTACAGGTGTTGAAGCCCACCGACGGTTGAAGGGACATAGATTCTAGGGGCTGATAAGACATAAGGACACACACGCTTACAGAGAAGCAAGGGAAAGGCTAAGAGCCTAAGGCTCCCACAACCACCAGCTTTAAAAGAAGGGGTGCAATTGAGGAAGGAGGTCTGCAAAG…
>Sspon.03G0016530-1A
ATGACCACTCTGGCGACGGCGGCCACGGCGGCATGGACAAGGGAGGAGGACAAGGCGTTCGAGAACGCGGTGGCGGCCGCCGCGGCGCCGCCGGCGGACGGGCCGCCTGACGATGGCTGGTTCACGGAGCTCGTGGCGAGCGTGCCGGCGCGGACGGCGGAGGAGGTGCGGCGGCACTACGAGGCGCTGGTGGAGGACGTGGCCGCCATCGAGGCCGGCCGCATCCCGCTCCCGCGCTACGCAGGGGAGGAGTCGTCCGCCGCGACGCCCGAGGGCTCCGGAGCCGCCGCCTCCGCGCCCAAGGACGGAGGAGGAGGAGGGAGCAGCGGGCACCGACGCGAAGAACGGAAGAGCGGCGGCGGCGGCGTTGACGCGGGGAAGAGTTGCTCTAAGGCTGAG…
>Sspon.03G0018460-1A
ATGGCTCGTGAGATGGCTTGTTTCTTCGGCCCTGCTCCACCAGTGGCCGCTCTGTCTCCGTTCCATGAGGGACAAGCAGAGAGCCATGGCCATAGCAGCAGCCACACTGCTGGGCACGCGAGAGGCCACTGGCGGCCAGCCGAGGATGCCAAGCTCCGGGACCTCGTGGCGCAGTACGGCCCCCAGAACTGGAACCTCATCGCCAACAAACTCCACGGCAGATCAGGTAAAGCCGTAAAGGTTTCGATCTTCATCGCGATTTTTGTCTTCTCCCATTCGTATTCTTGATCGATGTGTCCACGCACTGACGGAATGGATCGGAGCAGGTAAGAGCTGCCGGCTGCGGTGGTTCAACCAGCTGGACCCGCGGCTCAACCGCCGGCCGTTCTCGGAGGAGGA…
>Sspon.03G0018470-1A
CAGCTTGGACCCAAATGGCTCATGAGATGGCTTGTTTCTTCGGCCCTGCTCCACCTGTGGCCGCTCTGTCTCCGTTCCATGAGGGACAAGCAGAGAGCCATGGCCATAGCAGCCGCCGCACTGGGCACGCGAGAGGCCACTGGCGGCCAGCCGAGGATGCCAAGCTCAAGGACCTCGTGGCGCAGTACGGCCCCCAGAACTGGAACCTCATCGCCAACAAACTCCACGGCAGATCAGGTAAGGATCCTTCGATCTTCATCGCGATATATGTTTGTCTCCTCCCATTCGTGTTGTGTCCACGCACTGACGGAATGGATCGGAGCAGGTAAGAGCTGCCGGCTGCGGTGGTTCAACCAGCTGGACCCGCGGCTCAACCGCCGGCCGTTCTCGGAGGTGGAG…
>Sspon.03G0018480-1A
TGGATCACTTCAACCCTGCTCTGCCACCAACACAGGCTTTGGTTCCATTCCAAGAGGGAAACAAGCATGCCTTCGTTGCAGAGGAGGTTTATGACGAGCATGTGGAGGAGCATGATGCTAGTAATGGCCATGATGGTAGCTCTAATCAGGGGAAGCACATTGTGAGGGGTCACTGGCGTCCTTCTGAGGATGAAAAACTGAAAGATTTGGTTGCGCAGTATGGCCCCAAGAATTGGCGCTGCATCGCTGAGAAGCTTGAAGGCAGATCAGGTATGATTTCTTAAACACTGCAAAGATATTTCGCTTCTCCCAAAAGTTTGAGTATTGTTAGAGAGTAATTACGATCTTTACTCCAATGAAACAGGAAAGAGTTGCAGGCTACGGTGGCTCAACCAGCTA…
>Sspon.03G0019490-1A
ATGGCTGCTGCAGTGACGAGCAGCAAGCACCATGAGGATCAGGAGATGATGATGGAGCTCAGGAGAGGCCCCTGGACGCTTGAGGAAGACAACCTCCTCATGAACTACATTTGCTTGCCACGGCGAGGGCCGCTGGAATCTCCTTGCCGCTGCTCCGGTGAGTATGTAGCTAGTCCGGCCGATTCCACTTCTCATTCTCGATTAATTAGGCTGTCAATCTCATCCTGATCTTCTGCATATGCTTCAATTAGGGTTGAAGAGGACCGGCAAGAGCTGCCGGCTCAGGTGGCTCAACTACCTCAAGCCTGACATCAAGCGCGGCAATCTCACGCCGGAGGAGCAGCTCCTCATCCTTGAGCTCCATTCCAAGTGGGGCAACAGGTGGTCGAGGATCGCACA…
>Sspon.03G0020280-1A
CCCAATCGCCGGCTGACACTCACAAGAACCTGCCTCCCTCTGGATCGCTATCTCTTTTCTAGTGCTCAGGGAAAGCTAGCTCAGAGCTGAAAGAAGAAAGCAAGGAGACTAGGAGAGCGAGGAGAAAAAAAAACCAGAGAGGTTGAGCAAGAACCGAGGCGGATCGCCTTTTGTCCCTCCTGCCGAAGGACTAGCCTGCCGGCGCCGCGAGAGATCAAGAGGAGGTGCTGTTCAGGTGAAATTTTGCTCTGTTTTGGGTGGGGTCTCGAGTTCTCTGTGGTGTTTGGTGATGTAATTTGGAGTGTGATTTGACGGGGGTTAGGTTCCTCTGCTAGTTTAGGTGCGGTGGCTTCGTTAATCTGTGGCTGCGGCGGTCAATTTGTTAAGGGATAAGTGATT…
>Sspon.03G0021040-1A
GGAGAGGGATTATTCGAGAGGGTCGTCGTCCATGGACAGCAGCGGGGGCAGCAACGAGATGTCCGGAAAGAAGGCGAGGAAGCCCTACACCATCACCAAGCCCCGGGAGCGCTGGAGCACCGAGGAGCACGGCCGCTTCGTCGACGCGCTGCTCATGTGAGTTGTCAGTTGTGAGAGACACACAGCTAGGAGATAGCCTTCTGGTTCAGAACCTATTCTTTGAATGAGTCTGAATCGTTTTGCTGTATTTCGCTTTTCAGTGATGAGAAAGAAATGAACTTTATGGTCATGAATTATTTGTCTTCCCAGGTTCGGACGCGACTGGAAGAAGATCGAGGAGCATGTCGGCACCAAGACAACCATACAGGTATCGCATCCTGAGTTCCTGACTTCTTGATC…
>Sspon.03G0021040-1P
GGAGAGGGATTATTCGAGAGGGTCGTCGTCCATGGACAGCAGCGGGGGCAGCAACGAGATGTCCGGAAAGAAGGCGAGGAAGCCCTACACCATCACCAAGCCCCGGGAGCGCTGGAGCACCGAGGAGCACGGCCGCTTCGTCGACGCGCTGCTCATGTGAGTTGTCAGTTGTGAGAGACACACAGCTAGGAGATAGCCTTCTGGTTCAGAACCTATTCTTTGAATGAGTCTGAATCGTTTTGCTGTATTTCGCTTTTCAGTGATGAGAAAGAAATGAACTTTATGGTCATGAATTATTTGTCTTCCCAGGTTCGGACGCGACTGGAAGAAGATCGAGGAGCATGTCGGCACCAAGACAACCATACAGGTATCGCATCCTGAGTTCCTGACTTCTTGATC…
>Sspon.03G0021310-1A
CATGGGGGCTCCAAAACAGAGGTGGACTTCTGAGGAAGAGGCTGCTCTTAGAGCTGGAGTAGCGAGACATGGAGTTGGAAATTGGCGTATGATATTGAATGATCCAGAACTTAGCTCCACATTGCGCTACCGCTCGAATGTTGACCTAAAGGTTAAAACTATTTACTCGATTCCTTTTTTACGTAAGTTTGCTTTAGTGAAGGGACTGCCATATTTGGGTAATCCTTGAAATCATGTGTCTTTTGGTTTTTAAATTTCCAGATTCATCTGCTCATATGTTTTTTTCTATTAATCACTACTTAGGACAAATGGCGCAACATGAATGTAATTGTCACTTCATCGAGTGCTCGTGATAGGGGGAGAACTTCCACGAGGAGAACCCGAGCTGCTCCTAAGAAT…
>Sspon.03G0021310-1P
CACAATCCAGGCTAGAAGGTATACATTCGTCTTCATATTGTATTTGACTGAAAAGATTGGGCCTACGCATGGGGGCTCCAAAACAGAGGTGGACTTCTGAGGAAGAGGCTGCTCTTAGAGCTGGAGTAGCGAGACATGGAGTTGGAAATTGGCGTATGATATTGAATGATCCAGAACTTAGCTCCACATTGCGCTACCGCTCGAATGTTGACCTAAAGGTTAAAACTATTCACTCGATTCCTTTTTTTACGTAAGTTTGCTTTAGTGAAGGGACTGCCATATTTGGGTAATCCTTGAAATCATGTGTCTTTTGGTTTTTAAATTTCCAGATTCATCTGCTCATATGTTTTTTTCTATTAATCACTACTTAGGACAAATGGCGCAACATGAATGTAATTG…
>Sspon.03G0021720-1P
ATGGTGCGGAAGCCGATCCACGCTGACGCCGGCGCTAATGGCGCGGAGGCGAACAAGGAGAAGGAGAGGAAGGGGTTGTGGTCACCGGAGGAGGACGAGCGGCTCTTCAACCAGATCTCCTACCACGGCGTCTCCACCTGGAGCTCCGTCGCGCAGCTAGCAGGCAAGATTCAATTCTTGGGAACCAGATTTCATTTCAGTTATTGGACAATACATACAGTACAATTAATTAATATGTTCTTGAATGCTGATGAATGCGCAGGGCTGCGGAGGAGCGGCAAGAGTTGCAGGCTGCGGTGGATGAACTACCTGCGCCCGGACCTCAAGAAGGAGCCCATCTCCAAGCGCGAGGAGGAGACCATCATCTATTTGCAGAAATCGCTTGGGAACCGGTGGTCG…
>Sspon.03G0022670-1P
GGATGACGCGGCGGTGCTCGCACTGCAGCAACAACGGCCACAACTCGCGCACCTGCCCCGCCCGCTCCGCCGGCGGTGGGGTCAGGCTATTTGGCGTGCGGCTCACAACGGCGCCGGCGCCGGCGGCGATGAAGAAGAGCGCCAGCATGAGCTGCATCGCGTCCTCGCTCGGGGGCGGGTCCGGGGGCTCGTCGCCGCCGGCGGTAGGAGTGGGTGGTGTCAGGGGAGGAGGAGACGGCGGGGCCGGCTATGTCTCCGATGATCCCGGGCACGCAACCTGCTCGACGAATGGCCGCGTCGAGCGCAAGAAAGGTGAGGCTTTTTTCAACATGGTTCGATTCGTTTAGTTTGCTCATGCCTTAAGATTTTCGGAAGCGCTTCTCATCTCTCAAATGCGCT…
>Sspon.03G0022850-1A
ACCCTCTAGTTTTCTTGCCGTCTGTCCCTCTTGGCCTCTCTGCTCTCTTCGTTCTCTTCCTCTTGCGCTAGCAGATAGAGAGAGGAGGAGGAGCAGCACCAAGAGGCCGGCCGGGTTGGTGCGTGTGTCGTCCATGGGGCGGACGCCGTGCTGCGACAGGGCGGCCGTGAAGCGGGGCCCGTGGTCGCCGGAGGAGGACGAGACGCTGCGGAGCTACGTCCAGCGCCACGGCAGCGGCGGCAACTGGATCGCCATGCCCAAGAAAGCCGGTGAGCGATCCAGCTCCTCCTCTGTCAATTGCTAGCTGCGTGCTGCACACTGCCGTGCATGTGCCATAGTACCATGCACTGAGCCACTGGCGACGGGTCGTCGTTGCCGGCCTGTCGCGTCGCATGCAGG…
>Sspon.03G0022960-1A
GCAGAAACGCAAACCGGCCACCCGCACTCGCCGCCCCATCTCCTCCGCTCCCGTCCTCTCCGATCCATCCACACCGCTGGAACCAGCCCCCGAGCAGCACCTTCTCGCCGCCGGGCCCCAGGCCTCTGCCGGCGTGGACGCGTGGTTTCGCCTCTGCGGCGGCGGCGCCGGAGGGAGCGCGGCTCGGGCGTCCGACAGGTGCCCTCGCGCGCGCGATTTCGTCCAGATCCGACCCAGGTGAGCTCCTCTGCGGGTCTTAGCTCTGGAATTCCGCGGGGTGGGTGATCTCCGCCGATGTGGTTTGGGTGGTGGTGTGAGGTCGATTTCTGCTTGTGGTTTTCTGCGCGGTTTTGCGGGTTGCGGAATTTGCGGGTTTCGGGTTGTTTCTGCGACGAGGGA…
>Sspon.03G0024710-1P
ACAAAGCAAAAGCTCCAAAAAAGGGTGGAGAGGATCCTGGAATCCCGCCAGCTCCTTGTGAAGGGGAAATTAGCCATGAGCCACAGAGACAACGGTCACTCAACGGGTAAAGGCCTCATAGTTTTTTTCTTTATAAATAAGCATTCGCAGCATGTAGTACTGATTTATTTCTTATGGATATCTGCCCTTTACCTTCACTCAGGAGGACAACTGGCCCGACCCGGCGTTCGACCAAAGGAAATTGGACACCCGAAGAGGTATGCCAAACAAACCTTAATGCTGCGTGTGCAAATTCTTTTTGCTTGGCTTATTTATTGAATGTCTATTATGGTGCGTGTTTGCTATTTAAATGTAGGATGCTATATTGTCCCGCGCGGTTCAGACGTACCAAGGGAAAAA…
>Sspon.03G0024750-1A
TAGTAATCATGCCGAGTGACAAAGCAAAAGCTCCAAAAAAGGGTGGAGAGGATCCTGGAATCCCGCCAGCTCCTTGTGAAGGGGAAATTAGCCATGAGCCACAGAGACAACGGTCACTCAACGGGTAAAGGCCTCATAGTTTTTTTCTTTATAAATAAGCATTCGCAGCATGTAGTACTGATTTATTTCTTATGGATATCTGCCCTTTACCTTCACTCAGGAGGACAACTGGCCCGACCCGGCGTTCGACCAAAGGAAATTGGACACCCGAAGAGGTATGCCAAACAAACCTTAATGCTGCGTGTGCAAATTTTTTTGCTTGGCTTATTTATTGAATGTCTATTATGGTGCGTGTTTGCTATTTAAATGTAGGATGCTATATTGTCCCGCGCGGTTCAG…
>Sspon.03G0025320-1A
GTTTGCTAGTAGTCCGTCCGTCCATTGCTCTCATCTCTTCTTCCTCCTGACCTCAGCTCCCCTTGCGGCGCAACGCTCCGCTTTCCCCTCTCGCTCGCTCTTGGATCTCGTTCGTTCGTTCGTTCCACCTGCAGCAGCTACCTAATATAGCTAAGCTCCCTTCTTCTTATATCCATCATATATTAGCTGCCCATCAGCCAGATAGAGATCTCCATCGTCCGTCGTCGTCGCTAGCTGCTTATCATATCGACGAGCCCATCTATCTATCCCAATTAACTCATCATCTCGCCATATATCCATGCATCTTTAATTTCTCTAGCTTCTCTGTTAATCCCATATATCTATACATATAGGCGAATCTATCAGTAGCTAGCTAATTGTATTAGCCAGCCGCCGGAT…
>Sspon.03G0025710-1B
ATGGGCGAGGAGGCGGTGGACGACTACGACCTCCACATGGTGTGCTACGGCGGCGACGACGACGGGCGCGTGATGGAGTGGGAGTCGGGGCTCCCGGGCGCCGACGAGCTCACCCCGCTGTCGCAGCCGCTGGTGCCCCCGGGCCTGGCGGCGGCGTTCCGCATCCCGCCGGAGCCCGGGCGGACGCTGCTGGACGTGCACCGCGCGTCGGCGGCCACGGTGTCGCGGCTGCGGCGCGCGCCGTCGTCGTCGTCGGGCAGCGGCTCCTCCTTCGCGCCCTTCCACCCCCAGGCGGGGGCAGCAAGGGGGGACGAGGGGGCCGACTCGTCAGCAGCCGTCGGCGGCGCGGCCACCAGCAAACGCCCCCGCCTGGTCTGGACGCCGCAGCTGCACAAGCGC…
>Sspon.03G0027840-1B
ATGAGGATCATGATCAAGGGAGGCGTGTGGAAGAACACGGAGGACGAGATCCTCAAGGCGGCCGTGATGAAGTACGGCAAGAACCAGTGGGCGCGCATCTCGTCGCTGCTCGTCCGCAAGTCGGCCAAGCAGTGCAAGGCCCGCTGGTACGAGTGGCTCGATCCGTCCATCAAGAAGGTAACCGACTACTCGCCTCTCTCACGGACCTGTCTCTCCTCTCGGCAGACTAGCCTTTCCTCCCGATGGCCGCTCTATTACTAATTTTTTGGCGGTGTTTGGAGTGTCATTCTGCTAAGGATCGCGTTTAGAACACTGTCTTTATGTTTTTCTGAATCCTGCTGCATTGGCAAGGTTGCAATTCATAATGAGAGGGTAACTGTCACTGGATGGTGTCTGGTT…
>Sspon.03G0000850-1T
CTTCCCCCGCTTGCGCCCTTTTTAACCGCTTTTTAAAGCTCCCCCCGGCCTCCCCTACCTTGTTGCTCCCCCATACTCCCCCACTTCGCCTTCGCCCTCCCCCGCTGCGAGCGCGAGGCGCGGAGGGGCTAGCGCTAGCGGCGCCATGGCCCTGGCCGACGCCACCGCGTTCCCCTACGGCCTGCGCGTCCTCGTCGTCGACGACGACCCAACTTGGATCAAGATCCTCGAGAAGATGCTCCGCAAGTGTTCCTACGAAGgttggaatctctgctttcctctttgcctcttcagtttcatggataagttgggttgggaacggaaaagatgctagttcatgtgcttggcagtcggaaggctcactcgtccacgcctagtgttcgttcaaattacacagcg…
>Sspon.03G0000850-2B
CTTCCCCCGCTTGCGCCCTTTTTAACCGCTTTTTAAAGCTCCCCCCGGCCTCCCCTGCCTTGTTGCTCCCCCATACTCCCCCACTTCGCCTTCGCCCTCCCCCGCTGCGAGCGCGAGGCGCGGAGGGGCTAGCGCTAGCGGCGCCATGGCCCTGGCCGACGCCACCGCGTTCCCCTACGGCCTGCGCGTCCTCGTCGTCGACGACGACCCAACTTGGATCAAGATCCTCGAGAAGATGCTCCGCAAGTGTTCCTACGAAGgttggaatctctgctttcctctttgcctcttcagtttcatggataagttgggttgggaacggaaaagatgctagttcatgtgcttggcagtcggaaggctcactcgtccacgcctagtgttcgttcaaattacacagcg…
>Sspon.03G0005140-2B
TCCCGCCTGGCAGCCTCCCCTGTTATAATAATTACAACCAAACCAGAGCTCAGGAGCTCCAGGCAAACTCGACTCGAGCTCAGAGGGCCAGAGGCGCCCGCCAAGAAACACCTGCGCCCTGCGGCGGCGGCGCGCGCAAGAACACAAGGGAGGGGAGCAGCAGGCATGGGGAGGTCTCCGTGCTGCGAGAAGGCGCACACGAACAAGGGCGCGTGGACCAAGGAGGAGGACCAGCGCCTCATCGCCTACATCAAGGCGCACGGCGAGGGGTGCTGGCGCTCGCTGCCCAAGGCCGCGGGCCTCCTCCGCTGCGGCAAGAGCTGCAGGCTGCGCTGGATGAACTACCTCCGCCCGGACCTCAAGCGCGGCAACTTCACCGACGACGACGACGAGATCATC…
>Sspon.07G0006960-1P
TCATGGAGTTCAGCCACCGCCACCACAGCAGCATCATCCACGCGGCGGGGCCGCCGGCGTTGGCGGCTGCGGCGGCGCGGCCGTGGAGCAAGGCGGAGGACAAGGTGTTCGAGACCGCGCTGGTGATGTGGCCCGAGCACGCGCCCGACCGCTGGGCGCTCGTCGCAGCGCAGCTCCCCGGCCGCACGCCGCGGGAGGCCTGGGAGCACTACGAGGCGCTCGTCGCCGACGTCGACCTCATCGAGCGCGGCGCGGTCGACGTGCCCAGCTGCTGGGACGACGACGACGACGCCCAAGTCCGTGGCGGCGAGGAAGGGGGCGGGCCCGGCCGCCGCGCCGGCGCTGCTGACAGGGTGCGCCGCGAGGGCCGGCGCCCCGGGATACCCTGGAGCGAGGAAG…
>Sspon.07G0006770-2B
ATGATGGCGGAGGCGTGGAGGCCGGTGATGTTGGCGCCGACGGCGCCCTGCTTCTGGCAGCAGGACACGCACTCGGTTTTCTGGCGGAGAGGAGACGCGTGGACGGCGGAGGAGAACAAACAGTTCGAGAAGGCGCTGGCGCAGATCGACCGCAACGCGCCCGACCGGTGGGAGAAGGTGGCGGAGATGCTGCCCAGGAAGACGGCCGACGACGTGAGGAACCACTACCACGACCTCGAGAACGACGTCGGCTTCATCGAGGCCGGGCTCGTGCCGTTCCCGCACTACAGCAGCTCGGTCCCGTCGTCCGGGTTCACCCTCGAGGACTGGGACGGCGGCGACGGCGCGTTCAGGCGCGGCTACTGCCTCAAGCGCGCGCGGGGTCGGACCAGGAGCGGA…
>Sspon.03G0030130-1B
ATGTACCGGGTGAAGAGCGAGGGCGAGGGCGAGGGCGACTGCGAGATGATGCTGCAGGACCAGATGGACTCGCCGGTGGCCGACGACGTCAGCAGCGGAGGCGGGTCGCCTCACCCTCACAGGGGCGCCGGGCCGCCGCTGAAGAAAGGGCCCTGGACGTCCGCGGAGGACGCCATCCTGGTGGACTACGTTAAGAAGCACGGCGAAGGGAACTGGAACGCGGTGCAGAAGAACACCGGGCTGTTCCGCTGCGGCAAGAGCTGCCGCCTCCGCTGGGCGAACCACCTCAGGCCCAACCTCAAGAAGGGGGCCTTCACCCCGGAGGAGGAGCGCCTCATCATCCATCTCCACGCCAAGATGGGGAACAAGTGGGCGAGGATGGCTGCTCATGTAAGTGCC…
>Sspon.03G0031360-1B
TGGGGCGGTCGCCGTGCTGCGACAAGACGAGGGTGAAGCGGGGCCCGTGGTCGCAGGAGGAGGACGCCATCCTCAGGAGCTTCGTCCAGAGGTTCGGCAATGCCGGCAATTGGATCGCCCTGCCGCAGAAAGCAGGTAACTAGCTTGCCTCAGTTTATTTTCTAGTCTTTGGCTTTTAACACTTTTCCTACCTCTTAGTCGCCTGACTGCTCAGGCCGCCAGGCGATCAATCTATATACCGTGAGTCCGTGACTGTTCAGCAAACCTTTTTTTTCTTCCGAAAGGGGCGGCAAAAGCTTTGCCGTCACGAAGAAAAGCAAAAGAGAGTTACAAAATATTTACAGCACACCAGACCCCTGTTCAGCAAACCTAGCAGTCACATGTTGATCACATGAGAGA…
>Sspon.03G0007910-2B
AGATGGGGCACCACTCCTGCTGCAACAAGCAGAAGGTCCGGCGGGGCCTGTGGTCGCCGGAGGAGGACGAGAAGCTCATCAAGTACGTCACCACGCACGGCCATGGCTGCTGGAGCTCAGTCCCGAGACAAGCAGGTATATTACACACACTCGGGTGTTCATGTATAGGCTCTGATACATTTGTTTGGTGGTCGTTTCATACTCCGTAGCTAGCAGAGGAAGAAAAACAGTTCAGCGTGTGCTTCTCATCGCACTTGGGCAGTGTTTAGTTGCTTCCAAATTCTAAAAATTTTACAAGATTCCCCGTCACATCGAATCTTTGGACGCATGCATGAAGTATTAAATGTAGGTAAAAAATAACTAATTGCACAGTTTGTCTGTAAATGTCGAGACGAATCT…
>Sspon.03G0031520-1B
ATGGGCGCGCCGAAGCAGAAGTGGACGTCGGAAGAGGAGGATGCGCTCCGCGCCGGCGTGCGCAAGCACGGCGCCGGCAAATGGCGGACCATCCAGAAGGACCCCGAGTTCAGCCCGGTCCTCTCCTCCCGCTCCAACATCGACCTCAAGGTATCTTCCCCTGCATCTGCCCCGCCGCTCCCCATCTACCTGGCTGCGATGGAGCTAGCCGTGCGCGTCCCTATATCTTATCTATCGGATCCTTTAGCTTCTCGATTAGTCCCGACTTCTCGTGATGTTTCGTACCGTCGTGTGCTTCTGAGCGTGTGGTGATTTACCCCTGCATCTCTCCCTCTCAGCCTCTCTGTTGGCTGTGTGGTGGGTTTAGGATGCTTGGTGGCCCCCCTGCTGCAGTTTCGT…
>Sspon.03G0031530-1B
CAAGGGCGAAAATAGAACAAATATATTTGTTGAAGTGGATTAGGGTTTCTGCGTCGGCTAGTTTGGACGCAGGAGAGTAGACACCACAGGGGCGAGGCGAGGAGGAGAACAAGCTATGGGCGCGCCGAAGCAGAAGTGGACGTCGGAAGAGGAGGATGCGCTCCGCGCCGGCGTGCGCAAGCACGGCGCCGGCAAATGGCGGACCATCCAGAAGGACCCCGAGTTCAGCCCGGTCCTCTCCTCCCGCTCCAACATCGACCTCAAGGTATCTTCCCCTGCATCTGCCCCGCCGCTCCCCATCTACCTGGCTGCGATGGAGCTAGCCGTGCGCGTCCCTATATCTTATCTATCGGATCCTTTAGCTTCTCGATTAGTCCCGACTTCTCGTGATGTTTCGTA…
ACCAAAGATTCGTATTATAATAATACTGTGATTTATTGTAAATATATAACTAGACTCATAATTTCGAGGGTTGCCAAACAAAATTTTCGTTACTCTAGCTTCATGCTTAAGCTAAACTTGAGAGGTTATGTGTGTTTCTTCACTAGTGAACACTTGCAAAATTTTTATTTATACTTACCAAGCTTTGATGGTAACCACAAATCTAAGACCTTTCCGTTTAATTTAATCAAATACTATCAATGTTTTCCTAAACGCTAAATGGTAAACAGTCGGTCACCCTTCGTTTAGCGTTTAGACCGTTTAAACGGTGTTAAACAACCTAAACGTTTTTGTACAATAACAATAAAATATACATATTTATGTAGATAAAAATAAAATTTAGTAGAACCCATACATATT…
>Sspon.03G0031760-1B
TGGGTCGGGCGCCGTGCTGCGACAAGACGAGTGTGAAGCGGGGGCCGTGGTCGCCCGAGGAGGACGAGCTGCTGCGGAGCTACGTCCACAACCACGGCACCGGCGGCAACTGGATCGCGCTCCCGCACAAAGCAGGTGCGTACTGTACATCGCCGCGCGCTCGCTCGGCGAGCGAGATGATGAGTGGGTATAATTCTGATGGCTGCATCGTTTGTCCATGGATGTGCTCGCGCAGGGCTGAACCGGTGCGGCAAGAGCTGCCGGCTGCGGTGGCTCAACTACCTGCGCCCGGACATCAAGCACGGCGGCTACACGGAGCAGGAGGACCGGATCATCTGCTCCCTCTACAACTCCATCGGGAGCAGGTGGTCCATCATCGCGTCCAAGCTGCCGGGGCGG…
>Sspon.03G0010460-2B
AGATGACTACGAGCACGAGGGTGGCCAGCAGGTCGTGCGCCCGCGGCAGCGACGATGAGCCGGCGGTGCGCAAGGGGCCGTGGACGCTGGAGGAGGACCTCATCCTCGTCAGCTACGTCTCTCAGCACGGGGAGGGCTCCTGGGACAACCTCGCGCGCGCAGCTGGTAAAGCTAGCCTCGATCGTGACCCATGCATCCATCCACCAATTTCATTCCTTTGCATGCATGCTTTCATTCATCATGAGCATAATGATTTGAAGCCTTTTATTTGCAAATGGGCGCAACTGAATAGTTTGTGATTTCTCCAGGTCTGAACCGGAACGGCAAGAGCTGCAGGCTGCGGTGGCTCAACTACCTTCGGCCGGGGGTGCGGCGCGGCAGCATCACGGCGGGGGAGGA…
>Sspon.03G0011890-2B
CACACACCTATCCCCGGTTGCAGCGCAGTACCACCCACTGGTGCGCCGCGGTTTGTGCTCTTGTGGACACACTGGCCTCCACCCATCTCTCTCACCACGTCTCGCCATCCGCAGCAAAGGCCACCCCATCGATTTATAGCCACACCATGGCTAGGAAGTGCTCTCACTGTGGCAACTACGGCCACAACTCCAGGACCTGCGGCTTTGGACATAGAGAAATCATGCTCTGCGAAGCCGGCGACAATGGCGGCGGCCACGGCGGCGGCAGCGGCCTAAGGCTCTTCGGAGTGCAGGTCCGTATCGGCGGCGGTGGTGGTGAAGGCTCATCGGCGTCCATGAAGAAGAGCTACAGCATGGACTGCCTGCAGCTCGCGGCTCCAGCTGGCTGTTCCCTCGTCT…
>Sspon.03G0012200-2B
CCCGGATCCTGCACCCGAATTCCGGGCCGGATCGAAATCGAACCGAACCGCCTCCCTGCGTGCGCCCCCGATCAACAAACTCCCACGCGCGCGCGCACGCCCGCCCACCTGAGGCGGTTGGATCCTCTGGTGGGGGGTTGTTCCTTGGTCTCGATTTGCCGCGGATGGGGGCGCCGAAGCAGCGCTGGACGCCAGAGGAAGAGGCCGCGCTCAAGGCCGGCGTCGCCAAGCACGGGCCCGGCAAGTGGCGCACCATCCTCCGGGACTCGGACTTCAGCGAGCTCCTGCGCCTCCGCTCCAATGTTGACCTCAAGGTGATGCTCGGATCGCAGGGGAGGGTGGGCGGTGGGGTTTTGGCGATCAGCTGGGGGGATAGTATGGAGGAAATCTCTAGTCTTT…
>Sspon.03G0013570-2B
ATGGGGCGCGAGGCGGCGGCGGCGAGGCCCAAGCTGCGGAGGGGCCTGTGGTCGCCGGAGGAGGACGAGAAGCTCTACAATCACATCATCCGATCTGGCGTTGGCTGCTGGAGCTCAGTCCCAAAGCTCGCAGGTATGTACTGTGTATAGTATAGTATTACTTCAATTCAATATAATCGTCACTTAACTGGCATTATATATTCAGCTAATTATTCATTATTAGTCTCTTTATTTATCTCTTGCACAAAATATGATGCTTAATTTGCTTGGTATATATTCACCAGCCGTTGCCTCAACTCGCTAGCTCTTGCATTGCGATATATACTATGTTTTGGTACGTGTAGGCTTGGAGAGATGCGGTAAGAGCTGCAGGCTGAGATGGATCAACTACCTGAGGCC…
>Sspon.03G0013570-1T
CTAGCTTAAGTCTCAAGCATCGAACTGCCTGCTGTCCCCTGAGAGCTGAGCTGCTGAGATAGCGAGCCAACCGTCGCTTTTAATTTATATCGCCCGCCAGCGCCAGGCCGTCTCATCATCATTGTTGCCATCACCTGCCGCTAAATGGCGCTGGCGGCTGCTGCCTGCGACCTGCGGTACTAGTAGTCTTGAAGAAACTGATCCATGATCTGATCCCACAGGCCACAGCACAAGCAACGGTCGATCGGGCCGGCCGGGCGGTGGCAAAGAGCAGCTTAGAGCGTGTTAGTTGCCCGGCCAGCAGCCGCCGGCCTCGCTGCCCCGTCCATCCGATTGATCCATGGGGCGCGAGGCGGCGGCGGCGAGGCCCAAGCTGCGGAGGGGCCTGTGGTCGCCGGA…
>Sspon.03G0014130-2B
GATGGCGGTGCCGGACGAGGCGGCGTCCGGCGACGGCGGGCCGGTGCCGGTGGCGATGAAGAAGTCGGCGTGGACCAAGGAGGAGGACGCCGTGCTGCGGGAGCAGGTGCGGCTGCACGGCCCGCAGAACTGGGCGGCCATCAGCGAGGCGCTGCCCGGGCGCAACCCCAAGTCATGCCGCCTCCGCTGGTGCCAGCACCTGAGCCCCGTCGTCGACACCGCCAGGCCCTTCACCCCGCAGGAGGACGAGAAAATCATCGCGTACTACGGCAAGTACCCCAACAAGTGGGCTACCATCGCGGGCTTCCTCCCGGGCCGCACCGACAACGCCATCAAGAACCGCTGGCACTCCGTCCTTGGCAAGGTGTACCATCAGCAGCAGCGGGCGGCTGCACCCAT…
>Sspon.03G0015440-2B
TCTCCCTTTTTCAGCCAGCCCACTCCACAGCGCAGGCGAGGCGAGGCACGCAAGAAGCCGCATTTCTTGCAGTTGCAGTGGTGATCTCGTCCTCTTTTTGTGTCTCCTCGCTCTCCTCTCCCAAACAGAGAAGCCAGTAAGGATGGGGAGAGCGCCGTGCTGCGAGAAGGTGGGGTTGAAGAAGGGGAGGTGGACCAAGGAGGAGGACGAGATCCTGACGAGGTACATCAAGGAAAACGGCGAAGGCTCATGGAGATCACTACCCAAGAATGCTGGTGTGGATCGGACAGCTTATATTCCTAATCGATTCAGAGGAAAAAATTAAAAGGAAATTCTTGAGAAGTTGCAAATTAGTTCTTTGTCTGCCAATCAATAAGCTGAGATTGATTTCTGACCAAT…
>Sspon.07G0014090-2B
ACGCGCTGTGGAAGCAGGGCTCGTCGTGTGACTGGCCGGCGGCGGCGACGGTGATCATCAGCGACGACGACGACGCGGCGGCGACGGCGGAGCTGCTGCGGCGGGGGCCGTGGACGGTGGACGAGGACGCGCTGCTGGCGGGCTACGTGGCGGCGCACGGCGAGGGCCGGTGGAACGAGCTGGCGCGCGCCGCGGGGCTCCGGCGCACGGGCAAGAGCTGCCGCCTCCGCTGGCTCAACTACCTCCGCCCCGGCGTGCGCCGCGGGGACTTCACCCCGCGGGAGCAGCTGCTCATCCTCGACCTCCACTCGCGCTGGGGCAACCGCTGGTCCAAGATCGCGGCGCACCTGCCGGGCCGCACCGACAACGAGGTCAAGAACTACTGGCGGACGCGGGTGC…
>Sspon.03G0016200-1T
ATGGGGAGGCACTCCTGCTGTTACAAGCAGAAGCTGAGGAAGGGGCTCTGGTCTCCTGAGGAAGATGAGAAGCTCATGAACCACATAACCAAGCACGGGCATGGCTGCTGGAGCACTGTTCCGAAGCTTGCAGGTACAATCAAATCCTGCACACTTTATTCTATCTTCTCAATTATCCATTTCCACTGTTTCCTGTTCCTCTCCAAGACCATCCCATTCTTCTCATACCTGCTCAATTAATGATGGCAGGGCTTCAGAGGTGTGGCAAGAGCTGCAGGCTGAGGTGGATAAATTACCTGAGGCCTGACCTGAAAAGAGGTGCATTCTCTCAGGAGGAGGAAGACCTTATCATTGAACTTCATGCTGTACTGGGAAACAGGTAAAGTTAAGCCCAAATCA…
>Sspon.03G0016200-2B
ATGGGGAGGCACTCCTGCTGTTACAAGCAGAAGCTGAGGAAGGGGCTCTGGTCTCCTGAGGAAGATGAGAAGCTCATGAACCACATAACCAAGCACGGGCATGGCTGCTGGAGCACTGTTCCGAAGCTTGCAGGTACAATCAAATCCTGCACACTTTATTCTATCTTCTCAATTATCCATTTCCACTGTTTCCTGTTCCTCTCCAAGACCATCCCATTCTTCTCATACCTGCTCAATTAATGATGGCAGGGCTTCAGAGGTGTGGCAAGAGCTGCAGGCTGAGGTGGATAAATTACCTGAGGCCTGACCTGAAAAGAGGTGCATTCTCTCAGGAGGAGGAAGACCTTATCATTGAACTTCATGCTGTACTGGGAAACAGGTAAAGTTAAGCCCAAATCA…
>Sspon.03G0016530-2B
GGGACGCTGCCTTTATCCATGAACTCATTATAGCTACAATTCGTGGTAACCTTATCTTCTCTCTCAACGGCCGGAGCACACACCGTGTCGTTCTAGCGTTCTCATCCTCCATCCGCTTGCTCCTGCTCTCTCAAGTCAGAGCAGTGGATATGGTGGCGCGAGCAGCGAGCTAGGGAGGCCAGGTAGCAGATTAGTGTCGGCGTTAACCGGCTGCTCGTGAGCGCGGCGGCCTCCTCCCTAGAGGTCAGTGCGCTGGCTGCGGTGGAAGCTGGGAGGCTGTGCCGACGACGCTACGCCACACGCGGACCAGACACCGGCGATGACCACTCTGGCGACGGCGGCCACGGCGGCATGGACAAGGGAGGAGGACAAGGCGTTCGAGAACGCGGTGGCGGCCGC…
>Sspon.03G0018480-2B
TCACTTCAACCCTGCTCTGCCACCAACACAGGCTTTGGTTCCATTCCAAGAGGGAAACAAGCATGCCTTCATTGCAGAGGAGGTTTATGACGAGCATGTGGAGGAGCATGACGCTAGTAATGGCCATGATGGTAGCTCTAATCAGGGGAAGCACATTGCGAGGGGTCACTGGCGTCCTTCTGAGGATGAAAAACTAAAAGATTTGGTTGCGCAGTATGGCCCCAAGAATTGGCGCTGCATCGCTGAGAAGCTTGAAGGCAGATCAGGTATGATTTCTTAAACACTGCAAAGATATTTCGCTTCTCCCAAAAGTTTGAGTATTGTTAGAGAGTAATTACGATCTTTACTCCAATGAAACAGGAAAGAGTTGCAGGCTACGATGGCTCAACCAGCTAGATC…
>Sspon.03G0018470-1P
ATGGCCATAGCAGCAGCCACACTGCTGGGCACGCGAGAGGCCACTGGCGGCCAGCCGAGGATGCCAAGCTCCGGGACCTCGTGGCGCAGTACGGCCCCTAGAACTGGAACATCATCGCCAACAAACTCCACGGCAGATCAGGTAAAGCCGTAAAGGTTTCGATCTTCATCGCGATTTTTGTCTTCTCCCATTCGTATTCTTGATCGATGTGTCCACGCACTGACGGAATGGATCGGAGCAGGTAAGAGCTGCCGGCTGCGGTGGTTCAACCAGCTGGACCCACGGCTCAACCGCCGGCCGTTCTCGGAGGAGGAGGAGGAGCGGCTCCTGGCGGCGCACCGCACCTACGGCAACAAGTGGGCGCTCATCGCGCGCCTCTTCCCCGGCCGCACGGACAAC…
>Sspon.03G0018460-2B
CCCAAATGGCTCATGAGATGGCTTGTTTCTTCGGCCCTGCTCCACCAGTGGCCACTCTGTCTCCGTTCCATGAGGGGCAAGCAGAGAGCCATGGCCATAGTAGCCGCCGCACTGGGCACGCGAGAGGCCACTGGCGGCCAGCCGAGGATGCCAAGCTCTGGGACCTCGTGGCGCAGTACGGCCCCCAGAACTGGAACCTCATCGCCAACAAACTCCACGACAGATCAGGTAAAGCCGTAAAGGTTTCGATCTTCATCGCGATTTTTGTCTTCTCCCATTCGTATTCTTGATCGATGTGTCCACGCACTGACGGAATGGATCGGAGCAGGTAAGAGCTGCCGGCTGCGGTGGTTCAACCAGCTGGACCCGCGGCTCAACCGCCGGCCGTTCTCGGAGGAG…
>Sspon.03G0018470-2B
CCCGGGATGGCCGCCTTCTTCGGCGCTGCTCCGCCGCCGCCGGGTCTCGCTTCGTTCCACCACGAGGAGCAGCAGCACCATCACGACGCCGCCGAGGAGGTGTACCACGTGGACGACGTCGACGAGGGCGGTGCCGGCCATGGCCACGGCGTCGGCGCCGGCGCCGGCGGCCAGGGGAAGCTCTGCGCCAGGGGCCACTGGCGGCCCGCCGAGGACGCCAAGCTCAAGGAGCTCGTCGCGCAGTACGGGCCCCAGAACTGGAACCTCATCGCCGAGAGGCTCGACGGCAGATCAGGTAATGCGACTACGCAAACGCCAACGTAATGCAGCGTGTGTCGTGTTTTAGATGCGCCTCGCCTGCTTGCTTTCGTGTTCATGTTCCTGACCGGTGATGTATGC…
>Sspon.03G0035340-1B
TGGGGAGGTCCCCGTGCTGCTGCCACGACGCCGGCGTGAAGAAAGGCCCGTGGACGGAGGAGGAGGACCGCGCCCTGGTGGAGCACATCCAGCGGCACGGCGGGCACGTCAGCAGCTGGCGCAACCTGCCCAAGGCCGCCGGGCTGAACCGCTGCGGGAAGAGCTGCCGCCTCCGCTGGACCAACTACCTCCGCCCCGACATCAAGCGCGGCAACTTCACCGCCGACGAGGAGAGCCTCATCATCCGCCTCCACGCCCAGCTCGGCAACAAGTACGACCCCGATCAACGTCAACCCACTCACGTCACGCACTGATATGATGATGTGGTCACCATCACCATGACACCCATGGATGCATAGCCGCCGCCGGCCACCTGCTTTCGTTAGTCTTAGGAGTAAT…
>Sspon.03G0019490-2B
CTCCTCTCAACTTCTTGTTCTTCTAACTGATCATCGTCTACCTTTTCTTTTCCAATTCATACACCTACAAACACCCACCCACAACTTTAAGGTAGCTGCTAGTGCTAGTGCATGGCTATATATATGCATCTATAAGTAGAGTAGGTTGCACCCTCCAAGGGGTTCATCATTCATCACTCACCTTAGAAGGTGCATGCAAGGAGACAGGCCACAATAATGTCTCAGAGGAAAGGGGCCATGGCTGCTGCAGTGACGAGCAGCAAGCACCATGAGGATCAGGAGATGATGATGGAGCTCAGGAGAGGCCCCTGGACGCTTGAGGAAGACAACCTCCTCATGAACTACATTGCTTGCCACGGCGAGGGCCGCTGGAATCTCCTTGCCCGCTGCTCCGGTGAG…
>Sspon.03G0021040-2B
TGGTTCATGGAGAGGGATTATTCGAGAGGGTCGTCGTCCATGGACAGCAGCGGGGGCAGCAACGAGATGTCCGGAAAGAAGGCGAGGAAGCCCTACACCATCACCAAGCCCCGGGAGCGCTGGAGCACCGAGGAGCACGGCCGCTTCGTCGACGCGCTGCTCATGTGAGTTGTCAGTTGTGAGAGACACACAGCTAGGAGCTAGCCTTCTGGTTCAGAACCTATTCTTTGAATGAGTCTGAATCGTTTTGCTGTATTTCGCTTTTCAGTGATGAGAAAGAAATGAACTTTATGGTCATGAATTATTTGTCTTCCCAGGTTCGGACGCGACTGGAAGAAGATCGAGGAGCATGTCGGCACCAAGACAACCATACAGGTATCGCATCCTGAGTTCCTGACT…
>Sspon.03G0021310-2B
GGACTAGCTGGCCATTGACGTTTGAGGGCCGGAGAGGAGAGGGGGCTTGACGCTTGAGGTCGGAGGCGAGCGCCACATAGGGCAGCGATTTTCCGAGCGGCGAGCAGCTACAAGCAAAGGCTGGGTGTGCGCTCTCTCACTCTCCCTCTCTCGCGTGGCGCAGCGCCGCAGCTGGGCGACCGCCGTTGCAGACCTATGCCAAGCGCCCAGGTCTAGCCTCGTCGGTTCCTTCGCCAGGTCTTCCTCGGGCCGGGGACGAGCACCCACCAGgtatgcgcatcccttctcttcccttcctgttgtgcgaaaccgagcacgcgaaccctaacttaacctatatgggtatttgtatattcggatctgatctaattgcaagtgtatttatgtattattatgcgt…
>Sspon.03G0021720-2B
ATGGTGCGGAAGCCGATCCACGCTGACGCCGGCGCTAATGGCGCGGAGGCGAACAAGGAGAAGGAGAGGAAGGGGTTGTGGTCACCGGAGGAGGACGAGCGGCTCTTCAACCAGATCTCCTACCACGGCGTCTCCACCTGGAGCTCCGTCGCGCAGCTAGCAGGCAAGATTCAATTCTTGGGAACCAGATTTCATTTCAGTTATTGGACAATACATACAGTACAATTAATTAATATGTTCTTGAATGCTGATGAATGCGCAGGGCTGCGGAGGAGCGGCAAGAGTTGCAGGCTGCGGTGGATGAACTACCTGCGCCCGGACCTCAAGAAGGAGCCCATCTCCAAGCGCGAGGAGGAGACCATCATCTATTTGCAGAAATCGCTTGGGAACCGGTGGTCG…
>Sspon.03G0036190-1B
ATGGGGAGGGTGCACCCGTGCTGCTCCGAGGAGAAGAAGGTGAGGAAGGGGCTGTGGTCGCCGGAGGAGGACGAGAGGCTCGCCTCCCACATCGCCCGCTTCGGCGTCAGCTGCTGGAGCTCCATCCCCGAACTCGCAGGTGATAAATGCATGCATTCTTGATGCTGTTCCATGCCTCACTTAGCTTACAATTCATTCACCAGTTCGATCTACTTGTTTGCTCATATATGGATTGGAGTGTGAGTGAATTGGTAGCTGTTTGCAGGCTTGCAGAGGTGCGGCAAGAGCTGCCGGCTGCGGTGGATGAACTACCTGCGGCCGGACCTCAAGCGGGGCCGCTTCTCCCAGCAGGAAGAGGACCTCATCATTGTTCTCCACAAAGCACTTGGCAACAGGTAC…
>Sspon.03G0022850-1P
ATGGGGCGGACGCCGTGCTGCGACAGGGCGGCCGTGAAGCGGGGTCCGTGGTCGCCGGAGGAGGACGAGGCGCTGCGGAGCTACGTCCAGCGCCACGGCAGCGGCGGCAATTGGATCGCCATGCCCAAGAAAGCCGgtgagcgatccagctcctcctctgtcaattgctagctgcgtgctgcacactgccgtgcatgtgccatagtaccatgcactgagccactggcgacgggtcgtcgttgcgggcctgtcgcgtcgcatgcagGGCTCAAGAGGTGCGGCAAGAGCTGCAGGCTGCGCTGGCTCAACTACCTCCGCCCGGACATCCGCCACGGCGGCTTCACCGCCGAGGAGGACGCCGTCATCATGTCCCTCTACAGCCAGCTCGGGAGCAAgtga…
>Sspon.03G0036680-1B
CCAGCATCTGGGATTGAATAGTCAATACCGTAAACGGGGAAGGATGATGCCGATGCGTCGCCGTCATGGGTGTCCGGTGTGCGCTCCCCAGCGATTCGCTAGTCCCGATCAAGGCCACAGCTTTCTGCCTTTCTTCCTCCCCTTCCCATATTAAGCAGAGCCGAGGCCCAGATGCAATGCAAACATCCTCTTCTTCTCCTCACAGACATCTTATCCCTCCCTCCCGGCCGAGACCGATCGAGGCCATAGAATTCCACTCCATTCCTCGTCCGTTTCCTCCTCCAGGCAGGCTCCACCGCACCTAGCTAGCTAGCTTTCTTGTCGGTCGCCGCCGTGTGCCGTGCCGTGCCGTGCATGGCTAGGAAGTGCTCTAGCTGTGGGAACAATGGCCACAACTCG…
>Sspon.03G0036680-2P
CATGGCTAGGAAGTGCTCTAGCTGTGGGAACAATGGCCACAACTCGAGGACCTGCAGCGGGCACGGCAGGACGACGGTCTTCGAGAACGGCGTCGGCGGCGGCGGAGGCGGGGGTGGCGTGAGGCTGTTCGGGGTGCAGCTGCACGTGGGGTCCTCGCCCATGGCCATGAAGAAGTGCTTCAGCATGGAGTGTCGTCGTCGACGTCGTCGTCCGCCATGGCGCCGGCGTACTACGCGGCCGCCGCCGCTCTCGCCGCCACCAACAGCAACTCTCCGTCGGCGTCTCTCGTCGTCGCTCGTCTCGGTGGAGGAGGCCGGGACCCCCGAGAAGATGGCCAACGGGTACCTCTCCGACGGGCTCATGGGCAGGGCGCAGGAGAGGAAGAAGGGTGAGTTCCA…
>Sspon.03G0022960-2B
ATGGCTTTGGCGTTCAAATTTTGTGCGAAAAAAACAATGAAACGCGTTTTGTTTATCTCGAGTTATTCTTTTGGCACGGGCTTTGGAAAGTATGGATTTTTCTAACGAATTCCTCTTTACTTTTGATTCCTGAATGATCTGGGATGGGTTGCTTTGTTTAGTTTCTTTTCTTCTCTGAGGTTGATGGCTTGTTTTGATCTCAGTAGTAAACGGATCGTCGAATTAGTTTTCTTTAAAAAAGAGTTCGATCCTTTTCACTGCATCTTAGCTTAGACTAAAGTAAGCATGTGAAAGTTTTTGAAGGTTGCAGGGAATTCCAGAACTTATGAATGACATGACATTCTTGTTTTATGGATATATTTTTGTTGACCAAATGTTGCTTTGACTTCGGCCTTACTG…
>Sspon.03G0036680-1P
CGGCATCTGGGATTGAATTGTCAATACAATAAACGGGGGGTGAAGGATGATGCCGATGCGTCGCCGTCATGGGTGTCCAGGTGTGCGCTCCCCAGCGATTCGCTAGTCCCGGCCAAGGCCACAGCCTTTTGCCTTTCTTCCTCCCCTTCCCATATTAAGCAGAGCCGAGGCCCAGATGCACTGCAAACATCCTGTTCTTCTCCTCACAGACATCTTATCCCTCCCTCCCGGCCGAGACCGATCGAGTCCATAGAATTCCACTCCATTCCTCGTCCGTTTCCTCCTCCAGGCAGGCTCCACCGCACCTAGCTAGCTAGCTTTCTTGTCGGTCGCCGCCGTGTGCCGTGCCGTGCCGTCCATGGCTAGGAAGTGCTCTAGCTGTGGGAACAATGGCCACAA…
>Sspon.03G0022850-1T
TCTCTGCTCTCTTCGTTCTCTTCCTCTTGCGCTAGCAGACAGAGAGAGGAGGAGGAGCACCAAGAGGCCGGGTTGGTGTGTGTGTCGTCCATGGGGCGGACGCCGTGCTGCGACAGGGCGGCCGTGAAGCGGGGTCCGTGGTCGCCGGAGGAGGACGAGGCGCTGCGGAGCTACGTCCAGCGCCACGGCAGCGGCGGCAACTGGATCGCCATGCCCAAGAAAGCCGGTGAGCGATCCAGCTCCTCCCCTGTCAATTGCTAGCTGCGTGCTGCACACTGCCGTGCATGTGCCATAGTACCGTGCATGTGCCATAGTACCATGCACTGAGCCACTGAGTCACTGACGACGGGTCGTCGTTGCCGGCCTGTCGCGTCGCATGCAGGGCTCAAGAGGTGCGGC…
>Sspon.03G0024750-2B
TGCCGAGTGACAAAGCAAAAGCTCCAAAAAAGGGTGGAGAGGATCCTGGAATCCCGCCAGCTCCTTGTGAAGGGGAAATTAGCCATGAGCCACAGAGACAACGGTCACTCAACGGGTAAAGGCCTCATAGTTTTTTTCTTTATAAATAAGCATTCGCAGTATGTAGTACTGATTTATTTCTTATGGATATCTGCCCTTTACCTTCACTCAGGAGGACAACTGGCCCGACCCGGCGTTCGACCAAAGGAAATTGGACACCCGAAGAGGTATGCCAAACAAACCTTAATGCTGCGTGTGCAAATTTTTTTTGCTTGGCTTATTTACTGAATGTCTATTATGGTGCGTGTTTGCTATTTAAATGTAGGATGCTATATTGTCCCGCGCGGTTCAGACGTACCA…
>Sspon.03G0025710-2C
TGGGCGAGGAGGCGGTGGACGACTACGACCTCCACATGGTGTGCTACGGCGGCGACGACGACGGGCGCGTGATGGAGTGGGAGTCGGGGCTCCCGGGCGCCGACGAGCTCACCCCGCTGTCGCAGCCGCTGGTGCCCCCGGGCCTGGCGGCGGCGTTCCGCATCCCGCCGGAGCCCGGGCGGACGCTGCTGGACGTGCACCGCGCGTCGGCGGCCACGGTGTCGCGGCTGCGGCGCGCGCCGTCGTCGTCGTCGTCGGGCAGCGGCTCCTCCTTCGCGCCCTTCCACCCCCAGGCGGGGCCAGCAAGGGGGGACGAGGGGGCCGACTCGTCAGCAGCCGTCGGCGGCGCGGCGACCAGCAAACGCCCCCGCCTGGTCTGGACGCCGCAGCTGCACAAGC…
>Sspon.03G0025710-1P
ATGGGCGAGGAGGCGGTGGACGACTACGACCTCCACATGGTGTGCTACGGCGGCGACGACGACGGGCGCGTGATGGAGTGGGAGTCGGGGCTCCCGGGCGCCGACGAGCTCACCCCGCTGTCGCAGCCGCTGGTGCCCCCGGGCCTGGCGGCGGCGTTCCGCATCCCGCCGGAGCCCGGGCGGACGCTGCTGGACGTGCACCGCGCGTCGGCGGCCACGGTGTCGCGGCTGCGGCGCGCGCCGTCGTCGTCGTCGTCGGGCAGCGGCTCCTCCTTCGCGCCCTTCCACCCCCAGGCGGGGCCAGCAAGGGGGACGAGGGGGCCGACTCGTCAGCAGCCGTCGGCGGCGCGGCGACCAGCAAACGCCCCCGCCTGGTCTGGACGCCGCAGCTGCACAAGC…
>Sspon.03G0007330-1P
GATGAAGAACCCTGCTCCTGCTAGCAGTAGTGTTGCTGCAGAGGTGAAGAAGGGGTCGTGGAGCCCCGAGGAGGACGCCCTGCTGACCAGGCTGGTGGAGCAGCACGGGGCCCACCGCTGGAGCCTCATCAGCGCCGCCATCCCCGGCCGCTCCGGCAAGTCCTGCCGCCTCCGCTGGTGCAACCAGCTCAGCCCCGACGTGCACCACCGCCCTTTCACGCCGCACGAGGACGCGCTCATCCTCGCCGCCCACGCCCGCTACGGCAACAAGTGGGCCACCATCGCGCGCCTCCTCCCCGGCCGCACCGACAACTCCATCAAGAACCACTGGAACTCCAACCTCCGGAGGTGCAGGCGCCGAGCGGCGGCGGCGGCGGCGGCCTCCCGAGCTGCTGCTGG…
>Sspon.03G0000150-2C
CGTCGTCACAAAAGCACAGCAACTCAGCAAAGACTTGAGACGGTCTCCCATTTCGCTCTCCCTCACCTTCCCGCGTCCTCCCTACGTTTCCCAGCAACCGCCTCCGCCGCCGTGGGCGACCTGCCGCGCCCGCGGCACATGACGCGGCCCCGCGATGGGCTGCATCCTCGGTAAGCTCGCCACCGCGCCCGGGTCCTCCCTCTTCTTTCCCGCCGCCGCGACGATCGCCGGGGGAGGAGGCGACAACAAGGAGGTGCAGCTTCAGGCGCCGCAGCCGGAGCACATCGCGGCGGTGAAGAAGGACGCGTCTGGGTGGCCGCTCTGGCTCTCCGAGGCCGCCGGCGACGCGCTCCGGGCTGGGCGCCCCGCGGTGCCGACGCCTTCCAGAAGCTCGAGAAG…
>Sspon.02G0027270-2P
ATGAGGATCATGATCAAGGGAGGCGTGTGGAAGAACACGGAGGACGAGATCCTCAAGGCGGCCGTGATGAAGTACGGCAAGAACCAGTGGGCGCGCATCTCGTCGCTGCTCGTCCGCAAGTCGGCCAAGCAGTGCAAGGCCCGCTGGTACGAGTGGCTCGATCCGTCCATCAAGAAGGTAACCGACTACTCGCCTCTCTCACGGACCTGTCTCTCCTCTCGGCAGACTAGCCTTTCCTCCCGATGGCCGCTCTATTACTAATTTTTTGGCGGTGTTTGGAGTGTCATTCTGCTAAGGATCGCGTTTAGAACACTGTCTTTATGTTTTTCTGAATCCTGCTGCATTGGCAAGGTTGCAATTCATAATGAGAGGGTAACTGTCACTGGATGGTGTCTGGTT…
>Sspon.07G0006960-2P
CACGGCGCCGCCGACCCATCATCCGTCCGTCCCCAACCACAGCGACCCAGCAACAACACCGCGCACGCAACGCAACGCAGCGATCGTGTCGAGCAGAGGAGCTGAGTTGAGTCGACGGGCATCATGGAGTTCAGCCACCGCCACCACAGCAGCATCATCCACGCGGCGGGGCCGCCGGCGTTGGCGGCTGCGGCGGCGCGGCCGTGGAGCAAGGCGGAGGACAAGGTGTTCGAGACCGCGCTGGTGATGTGGCCCGAGCACGCGCCCGACCGCTGGGCGCTCGTCGCAGCGCAGCTCCCCGGCCGCACGCCGCGGGAGGCCTGGGAGCACTACGAGGCGCTCGTCGCCGACGTCGACCGCATCGAGCGCGGCGCGGTCGACGTGCCCAGCTGCTGGGAC…
>Sspon.03G0002490-3C
ATGATGGCGGAGGCGTGGAGGCCGGTGATGTTGGCGCCGACGGCGCCCTGCTTCTGGCAGCAGGACACGCACTCGGTTTTCTGGCGGAGAGGAGACGCGTGGACGGCGGAGGAGAACAAACAGTTCGAGAAGGCGCTGGCGCAGATCGACCGCAACGCGCCCGACCGGTGGGAGAAGGTGGCGGAGATGCTGCCCAGGAAGACGGCCGACGACGTGAGGAACCACTACCACGACCTCGAGAACGACGTCGGCTTCATCGAGGCCGGGCTCGTGCCGTTCCCGCACTACAGCAGCTCGGTCCCGTCGTCCGGGTTCACCCTCGAGGACTGGGACGGCGGCGACGGCGCGTTCAGGCGCGGCTACTGCCTCAAGCGCGCGCGGGGGTCGGACCAGGAGCGG…
>Sspon.03G0002820-2C
ATGGAAGACGACGACGACGCCGGCTTCGGCGCGTGCGGCCGCGTGCTCGAGTGGGAGCACGGCCTCCCCACGGAGGAGGAGCTGACGCCGCTCTCGCACCCGCTCGTCCCTCCGGCGCTCGCCGCCGCGTTCCGGATCGACGTCAGGGGCACCGCCTTCACCTCCCCCGCCTTCGACTGCGCCGTCTTCACGCACAACTCTCCCACCTCTCACCTGTCCTTCCGCTGCGAGGACGAGGACGAGGACGAGGACGATGAGGAGGGGGAGGGGGAGGACGAGAGCGAGGACGCCACCTCCGGAAGCGGCGGCTCGTGCCGAGGAGGGAGCGGGAGGGCCGGGAAGAAGGCGCGGATGGTGTGGACGCCGGAGCTGCACCACCGGTTCGTCGAGGCGGTGGCG…
>Sspon.03G0030130-2C
GCGATGTACCGGGTGAAGAGCGAGGGCGAGGGCGAGGGCGACTGCGAGATGATGCTGCAGGACCAGATGGACTCGCCGGTGGCCGACGACGTCAGCAGCGGAGGCGGGTCGCCTCACCCTCACAGGGGCGCCGGGCCGCCGCTGAAGAAAGGGCCCTGGACGTCCGCGGAGGACGCCATCCTGGTGGACTACGTTAAGAAGCACGGCGAAGGGAACTGGAACGCGGTGCAGAAGAACACCGGGCTGTTCCGCTGCGGCAAGAGCTGCCGCCTCCGCTGGGCGAACCACCTCAGGCCCAACCTCAAGAAGGGGGCCTTCACCCCGGAGGAGGAGCGCCTCATCATCCAGCTCCACGCCAAGATGGGGAACAAGTGGGCGAGGATGGCTGCTCATGTAAGT…
>Sspon.03G0030130-1P
CTCTCCAGTCCTCCTCCTCCTCCTCCTCCTCCTCTCTCTTCCTCCTCAAAACTCTCTCTCCCTGACCTGGTGCTAAGTGGTGGTGGCATCTCGCTTAGGCGAGATCCCCCTCCTCCCCCGGTTTCCACTCCTCTGCTCTGCTCCATCCGAGTCGACTCCTTCGCTGCAATCCGCTGGTCAGCTCAACAGCAGAGGAGGAGTCCATTGGAGGAGCTCAGCTAGGCACCCTGGGCTCGATCGGCACCGGCTGCTGCGAGATTCCGCCAGGTAGACCCTGTCCTAGTGTCCTTGCTGAATTCCGATTTGTTTTCGGCGTCCGGGTAGTGATTTGAGGGGCGGGGAAGTGCTGAATTTTGGCCTCCTCGTCCTTCTCCGTTCCAATTCTGCCTGGACCTCCGA…
>Sspon.03G0007910-3C
GATGGGGCACCACTCCTGCTGCAACAAGCAGAAGGTCCGGCGGGGCCTGTGGTCGCCGGAGGAGGACGAGAAGCTCATCAAGTACATCACCACGCACGGCCATGGCTGCTGGAGCTCAGTCCCGAGACAAGCAGGTATATTACACACACTCTGGTGTTCATGTATAGGCTCTGATACATTTGTTTGGTGGTCGTTTCATACTCCGTAGCTAGCAGAGGAAGAAAAACAGTTCAGCGTGTGCTTCTCATCGCACTTGCTTCATTTTGTGCCTACTTGCTTTCATGCAGGGCTGCAGCGGTGCGGCAAGAGCTGCAGGCTGCGGTGGATCAACTACCTGAGGCCGGACCTCAAGAGGGGAAGCTTCTCGCACCAGGAGGAGGCCCTCATCGTCGAGCTCCA…
>Sspon.03G0010460-3C
ATGACTAGCTCGACTACGAGGGTGGCCAGCAGGTCGTGCGGCCGCGGCAGCGACGACGAGCCGGCGGTGCGCAAGGGGCCGTGGACGCTGGAGGAGGACCTCATCCTCGTCAGCTACGTCTCTCAGCACGGGGAGGGCTCCTGGGACAACCTCGCGCGCGCAGCTGGTAAAGCTAGCCTCGATCGTGACCCATGCATCCATCCACCAATTTCATTCCTCTGCATGCGTGCTCGATCTCATTCATGAGCTAGCATAATGATTTGAAGCTTTTATTTGCAAATGGGCGCAACTGAATGGTTTGTGACTTCGACAGGTCTGAACCGGAACGGCAAGAGCTGCAGGCTGCGGTGGCTCAACTACCTTCGGCCGGGGGTGCGGCGCGGCAGCATCACGGCGGGG…
>Sspon.03G0010520-2C
TCTATGTCGCTGAGCTCGTCGAGGGCGCAGTGGACGGCGAAGCAGAACAAGCAGTTCGAGCAGGCGCTGGCAGTGTACGACAGGGACACGCCGGACAGGTGGCACAACATCGCGCGCGCCGTTGGGGGCAAGTCGGCGGACGAGGTCAGGCGCTACTACGAGCTGCTGGTGAAGGACGTGGAGCACATCGAGGCCGGCAAGGTGCCCTTCCCCGCGTACAGGTGCCCCGCCGGCTACGACGCCGACAGGTACCCATTATTCCATTGGTTTTCGCGTTACTACAACACCATTTCCAGTTTTTAAACTACTACTAGAATCTCCTGCGTAAGAGTTCTCAATCTGCATGCAGCTAACCCGGACTCTTCTTTCTCCGCAGGCTGAGGCACCTAAAGATC
>Sspon.03G0007330-2C
ATGAAGATGAAGAACCCTGCTCCTGCTAGCAGTAGTGTTGCTGCAGAGGTGAAGAAGGGGTCGTGGAGCCCCGAGGAGGACGCCCTGCTGACCAGGCTGGTGGAGCAGCACGGGGCCCACCGCTGGAGCCTCATCAGCGCCGCCATCCCCGGCCGCTCCGGCAAGTCCTGCCGCCTCCGCTGGTGCAACCAGCTCAGCCCCGACGTGCACCACCGCCCTTTCACGCCGCACGAGGACGCGCTCATCCTCGCCGCCCACGCCCGCTACGGCAACAAGTGGGCCACCATCGCGCGCCTCCTCCCCGGCCGCACCGACAACTCCATCAAGAACCACTGGAACTCCAACCTCCGGAGGTGCAGGCGCCGAGCGGCGGCGGCGGCGGCGGCGGCCTCCCGAGCT…
>Sspon.03G0013570-3C
GCTTCAAACTCACTTTATGAGTAGCTATAGCTAGAGTGCCTGGCCTCTCTCTCTGATCTCTCCCCCATTCGATCTTGCTCGCAGACAGTGACACAGACCACTGCTGGTTGCTGCTTTTTTTTCTCCCCTTTTATTTAGTTACAAGCTATAGTTTCTTCAGCTCCACTTTAATAAGATCGCAGTCGGTCTGTTATCTCTAGCTTAAGTCTCAAGCATCGAACTGCCTGCTGTCCCCTGAGAGCTGAGCTGCTGAGATAGCGAGCCAACCGTCGCTTTTAATTTATATCGCCCGCCAGCGCCAGGCCGTCTCATCATCATTGTTGCCATCACCTGCCGCTAACCGGCGCTGGCGGCTGCTGCCTGCGACCTGCGGTACTAGTAGTCTTGAAGAAACTGATC…
>Sspon.03G0015440-3C
TCTCCCTTTTTCAGCCAGCCCACTCCACAGCGCAGGCGAGGCGAGGCACGCAAGAAGCCGCATTTCTTGCAGTTGCAGTGGTGATCTCTTCCTCTTTTTGTGTCTCCTCGCTCTCCTCTCCCAAACAGAGAAGCCAGTAAGGATGGGGAGAGCGCCGTGCTGCGAGAAGGTGGGGTTGAAGAAGGGGAGGTGGACCAAGGAGGAGGACGAGATCCTGGCGAAGTACATCAAGGAACACGGCGAAGGCTCATGGAGATCACTGCCCAAGAATGCTGGTATGGATCGGACAGCTTATATTCCTAATCGATTCAGAGGAAAAATTAAAAGGAAATTCTTGAGAAGTTGCAAATTAGTTCTTTGTTTGCCAATCAATAAGCTGAGATTGATTTCTGACCAATC…
>Sspon.07G0014090-3C
ACATGGACGCGCTGTGGAAGCAGGGCTCGTCGTGTGACTGGCCGGCGGCGGCGACGGTGATCATCAGCGACGACGACGACGCGGCGGCGGCGGCGGAGCTGCTGCGGCGGGGGCCGTGGACGGTGGACGAGGACGCGCTGCTGGCGGGCTACGTGGCGGCGCACGGCGAGGGCCGGTGGAACGAGCTGGCGCGCGCCGCGGGGCTCCGGCGCACGGGCAAGAGCTGCCGCCTCCGCTGGCTCAACTACCTACGCCCCGGCGTGCGCCGCGGGGACTTCACCCCGCGGGAGCAGCTGCTCATCCTCGACCTCCACTCGCGCTGGGGCAACCGCTGGTCCAAGATCGCGGCGCACCTGCCGGGCCGCACCGACAACGAGGTCAAGAACTACTGGCGGACGC…
>Sspon.03G0016200-2T
ATGGGGAGGCACTCCTGCTGTTACAAGCAGAAGCTGAGGAAGGGGCTCTGGTCTCCTGAGGAAGATGAGAAGCTCATGAACCACATAGCCAAGCACGGGCATGGCTGCTGGAGCACTGTTCCGAAGCTTGCAGGTACAATCAAATCCTGCACACTTTATTCTATCTTCTCAATTATCCATTTCCACTGTTTCCTGTTCCTCTCCAAGACCATCCCATTCTTCTCATACCTGCTCAATTAATGATGGCAGGGCTTCAGAGGTGTGGCAAGAGCTGCAGGCTGAGGTGGATAAATTACCTGAGGCCTGACCTGAAAAGAGGTGCATTCTCTCAGGAGGAGGAAGACCTTATCATTGAACTTCATGCTGTACTGGGAAACAGGTAAAGTTAAGCCCAAATCA…
>Sspon.03G0016200-3C
AAGATGATAACTTGGGTCTGGTCCAACGTAGCATGGAATACATCTGATGCAGAGGTTGCGGGGGAAAAGGTTCATAGCAGCAGTGACAGACTAGCTGCTCCAGGTCACATTCATTCACTACAAGAAAAAGAACATCAATCCTTTTCCAAATCATGTAACTTTGACAAACCTCTTTCACTTAACTGACTTGAGTACAAAGTAACAACTTCTTTATATAGGAAGGATGAACCATCGGGAGTTCCTTATAATAGTTTATGGTAATGACTTCGCAGTAATAGCATATCAGGGACAAGTAAAGGTACAGGTGTTGAAGCCCACCGACGGTTGAAGGGACATAGATTCTAGGGGCTGATAAGACATAAGGACACACACGCTTACAGAGAAGCAAGGGAAAGGCTA…
>Sspon.03G0016200-3T
CTTAGAACCAGAGGATTACCTGTGAAGAATTCCGTGCTGCTCCTCAAGCTGTGGGGTGTGCAGATTACAGAGCTCAGCTTCAGTTTCAGCATTGCTTTCAATGGGGAGGCACTCCTGCTGTTACAAGCAGAAGCTGAGGAAGGGGCTCTGGTCTCCTGAGGAAGATGAGAAGCTCATGAACCACATAACCAAGCACGGGCATGGCTGCTGGAGCACTGTTCCGAAGCTTGCAGGTACAATCAAATCCTGCACACTTTATTCTATCTTCTCAATTATCCATTTCCACTGTTTCCTGTTCCTCTCCAAGACCATCCCATTCTTCTCATACCTGCTCAATTAATGATGGCAGGGCTTCAGAGGTGTGGCAAGAGCTGCAGGCTGAGGTGGATAAATTACCTG…
>Sspon.03G0016530-1T
GCCGGAGCACACACCGTGTCGTTCTAGCGTTCTCATCCTCCATCCGCTTGCTCCTGCTCTCTCAAGTCAGAGCAGTGGATATGGTGGCGCGAGCAGCGAGCTAGGGAGGCCAGGTAGCAGATTAGTGTCGGCGTTAACCGGCTGCTCGTGAGCGCGGCGGCCTCCTCCCTAGAGGTCAGTGCGCTGGCTGCGGTGGAAGCTGGGAGGCTGTGCCGACGACACTACGCCACACGCGGACCAGACACCGGCGATGACCACTCTGGCGACGGCGGCCACGGCGGCATGGACAAGGGAGGAGGACAAGGCGTTCGAGAACGCGGTGGCGGCCGCCGCGGCGCCGCCGGCGGACGGGCCGCCTGACGATGGCTGGTTCACGGAGCTCGTGGCGAGCGTGCCGGC…
>Sspon.03G0016530-3C
GCCGGAGCACACACCGTGTCGTTCTAGCGTTCTCATCCTCCATCCGCTTGCTCCTGCTCTCTCAAGTCAGAGCAGTGGATATGGTGGCGCGAGCAGCGAGCTAGGGAGGCCAGGTAGCAGATTAGTGTCGGCGTTAACCGGCTGCTCGTGAGCGCGGCGACCTCCTCCCTAGAGGTCAGTGCGCTGGCTGCGGTGGAAGCTGGGAGGCTGTGCCGACGACACTACGCCACACGCGGACCAGACACCGGCGATGACCACTCTGGCGACGGCGGCCACGGCGGCATGGACAAGGGAGGAGGACAAGGCGTTCGAGAACGCGGTGGCGGCCGCCGCGGCGCCGCCGGCGGACGGGCCGCCTGACGATGGCTGGTTCACGGAGCTCGTGGCGAGCGTGCCGGC…
>Sspon.03G0018470-3C
CAGCTTGGACCCAAATGGCTCATGAGATGGCTTGTTTCTTCGGCCCTGCTCCACCTGTGGCCGCTCTGTCTCCGTTCCATGAGGGACAAGCAGAGAGCCATGGCCATAGCAGCCGCCGCACTGGGCACGCGAGAGGCCACTGGCGGCCAGCCGAGGATGCCAAGCTCAAGGACCTCGTGGCGCAGTACGGCCCCCAGAACTGGAACCTCATCGCCAACAAACTCCACGGCAGATCAGGTAAGGATCCTTCGATCTTCATCGCGATATATGTTTGTCTCCTCCCATTCGTGTTGTGTCCACGCACTGACGGAATGGATCGGAGCAGGTAAGAGCTGCCGGCTGCGGTGGTTCAACCAGCTGGACCCGCGGCTCAACCGCCGGCCGTTCTCGGAGGTGGAG…
>Sspon.03G0018470-1T
ATGGCCGCCTTCTTCGGCGCTGCTCCGCCGCCGCCGGGTCTCGCTTCGTTCCACCACGAGGAGCAGCAGCACCATCACGACGCCGCCGAGGAGGTGTACCACGTGAACGACGTCGACGAGGGCGGTGCCGGCCATGGCCACGGCGTCGGCGTCGGCGGCGCCGGCCAGGGGAAGCTCTGCGCCAGGGGCCACTGGCGGCCTGCCGAGGACGCCAAGCTCAAGGAGCTCGTCGCGCAGTACGGGCCCCAGAACTGGAACCTCATCGCCGAGAGGCTCGACGGCAGATCAGgtaatgcgactacgcaaacgccaacgtaatgcagcgtgtgtcgtgttttagatgcgcctcgccagcttgctttcgtgttcatgttcctgaccggtgatgtatgcgtgcct…
>Sspon.03G0035340-2C
ATGGGGAGGTCCCCGTGCTGCTGCCACGACGCCGGCGTGAAGAAAGGCCCGTGGACGGAGGAGGAGGACCGCGCCCTGGTGGAGCACATCCAGCGGCACGGCGGGCACGCCAGCAGCTGGCGCAACCTGCCCAAGGCCGCCGGGCTGAACCGCTGCGGGAAGAGCTGCCGCCTCCGCTGGACCAACTACCTCCGCCCCGACATCAAGCGCGGCAACTTCACCGCCGACGAGGAGAGCCTCATCATCCGCCTCCACGCCCAGCTCGGCAACAAgtacgaccccgatcaacgtcaacccactcacgtcacgcactgatatgatgatgtggtcaccatcaccatgacacccatggatgcatagccgccgccggccacctgctttcgttagtcttaggagtaa…
>Sspon.03G0019490-1P
ATGCAAGGAGACAGGCCACAATAATGTCTCAGAGGAAAGGGGCCATGGCTGCTGCAGTGACGAGCAGCAAGCACCGTGAGGATCAGGAGATGATGATGGAGCTCAGGAGAGGCCCCTGGACGCTTGAGGAAGACAACCTCCTCATGAACTACATTGCTTGCCACGGCGAGGGCCGCTGGAATCTCCTTGCCCGCTGCTCCGGTGAGTATGTAGCTAGTCCGGCCGATTCCACTTCTCATTCTCGATTAATTAGGCTATCAATCTCATCCTGATCTTCTGCATGTGCTTGAATTAGGGTTGAAGAGGACCGGCAAGAGCTGCCGGCTCAGGTGGCTCAACTACCTCAAGCCTGACATCAAGCGCGGCAATCTCACGCCGGAGGAGCAGCTCCTCATCCTT…
>Sspon.03G0019490-3C
TGCATGCAAGGAGACAGGCCACAATAATGTCTCAGAGGAAAGGGGCCATGGCTGCTGCAGTGACGAGCAGCAAGCACCGTGAGGATCAGGAGATGATGATGGAGCTCAGGAGAGGCCCCTGGACGCTTGAGGAAGACAACCTCCTCATGAACTACATTGCTTGCCACGGCGAGGGCCGCTGGAATCTCCTTGCCCGCTGCTCCGGTGAGTATGTAGCTAGTCCGGCCGATTCCACTTCTCATTCTCGATTAATTAGGCTATCAATCTCATCCTGATCTTCTGCATGTGCTTGAATTAGGGTTGAAGAGGACCGGCAAGAGCTGCCGGCTCAGGTGGCTCAACTACCTCAAGCCTGACATCAAGCGCGGCAATCTCACGCCGGAGGAGCAGCTCCTCATC…
>Sspon.03G0043720-1C
GCTGGTTCATGGAGAGGGATTATTCGAGAGGGTCGTCGTCCATGGACAGCAGCGGGGGCAGCAACGAGATGTCCGGAAAGAAGGCGAGGAAGCCCTACACCATCACCAAGCCCCGGGAGCGCTGGAGCACCGAGGAGCACGGCCGCTTCGTCGACGCGCTGCTCATGTGAGTTGTCAGTTGTGAGAGACACACAGCTAGGAGCTAGCCTTCTGGTTCAGAACCTATTCTTTGAATGAGTCTGAATCGTTTTGCTGTATTTCGCTTTTCAGTGATGAGAAAGAAATGAACTTTATGGTCATGAATTATTTGTCTTCCCAGGTTCGGACGCGACTGGAAGAAGATCGAGGAGCATGTCGGCACCAAGACAACCATACAGGTATCGCATCCTGAGTTCCTGA…
>Sspon.03G0043730-1C
CTGGTTCATGGAGAGGGATTATTAGAGAGGGTCGTCGTCCATGGACACCAGCGGGGGCAACGAGATGCCCGGGAAGAAGGCGAGGAAGCCCTACACCATCACCAAGCCCCGGGAGCGGTGGAGCACCGAGGAGCACGGCCGATTCGTCGACGCGCTGCTCATGTGAGTTGTCACTTGGGCCAAGAGCCTTCTGCTTCAGAAATCAGAACTTATCTCTGAATAAGCCTGAATTGTTTTGCTGTACGTCTCGCCTTTTCAGTGATGATGAGCAGGAAATAAATAGGCCTGACGATTGATCCTGAATTTTTTTCCCCAGGTTTGGACGCGACTGGAAGAAGATCGAGGAGCATGTCGGCACCAAGACAACCATACAGGTACCAACTCCTGAGTCCCTGACTT…
>Sspon.03G0021310-3C
AGGAGCGCAGGCTCAGGGTGGCAGGACTAGCTGGCCATTGACGTTTGAGGGCCGGAGAGGAGAGGGGGCTTGACGCTTGAGGTCGGAGGCGAGCGCCACATAGGGCAGCGATTTTCTGAGCGGCGAGCAGCAACAAGCAAGGAAGGGTTTAGGCTGGGTGTGCGCTCTCTCACTCTCTCTCTCTCGCGTGGCGCAGCGCCGCAGCTGGGCGACCGCCGTTGCAGACCTATGCCAGGCGCCCAGGTCTAGCCTCGTCGGTTCCTTCGCCAGGTCTTCCTCGGGCTGGGGACGAGCACCCACCAGgtatgcgcatcccttctcttcccttcctgttgtgcgaaaccgagcacgcgaaccctaacttaacctatatgggtatttgtatattcggatctgatc…
>Sspon.03G0036190-1P
ATGGGGAGGGTGCACCCGTGCTGCTCCGAGGAGAAGAAGGTGAGGAAGGGGCTGTGGTCGCCGGAGGAGGACGAGAGGCTCGCCTCCCACATCGCCCGCTTGGCGTCAGCTGCTGGAGCTCCATCCCCGAACTCGCAGgtgataaatgcatgcattcttgatgctgttccatgcctcacttagcttacaattcattcaccagttcgatctacttgtttgctcatatggattggagtgtgagtgaattggtagctgtttgcaggcttgcagAGGTGCGGCAAGAGCTGCCGGCTGCGGTGGATGAACTACCTGCGGCCGGACCTCAAGCGGGGCCGCTTCTCCCAGCAGGAAGAGGACCTCATCATTGTTCTCCACAAAGCACTTGGCAACAGgtactga…
>Sspon.03G0021720-3C
ATGGCGCGGAAGCCGATCCACGCTGACGCCGGCGCTAATGGCGCGGAGGCGAACAAGGAGAATGAGAGGAAGGGGTTGTGGTCACCGGAGGAGGACGAGCGGCTCTTCAACCAGATCTCCTACCACGGCGTCTCCACCTGGAGCTCCGTCGCGCAGCTAGCAGGCAAGATTCAATTCTTGGGAACCAGATTTCATTTCAGTTATTGGACAATACATACAGTACAATTAATTAATATGTTCTTGAATGCTGATGAATGCGCAGGGCTGCGGAGGAGCGGCAAGAGTTGCAGGCTGCGGTGGATGAACTACCTGCGCCCGGACCTCAAGAAGGAGCCCATCTCCAAGCGCGAGGAGGAGACCATCATCTATTTGCAGAAATCGCTTGGGAACCGGTGGTCG…
>Sspon.03G0036190-2C
ATGGGGAGGGTGCACCCGTGCTGCTCCGAGGAGAAGAAGGTGAGGAAGGGGCTGTGGTCGCCGGAGGAGGACGAGAGGCTCGCCTCCCACATCGCCCGCTTCGGCGTCAGCTGCTGGAGCTCCATCCCCGAACTCGCAGGTGATAAATGCATGCATTCTTGATGCTGTTCCATGCCTCACTTAGCTTACAATTCATTCACCAGTTCGATCTACTTGTTTGCTCATATGGATTGGAGTGTGAGTGAATTGGTAGCTGTTTGCAGGCTTGCAGAGGTGCGGCAAGAGCTGCCGGCTGCGGTGGATGAACTACCTGCGGCCGGACCTCAAGCGGGGCCGCTTCTCCCAGCAGGAAGAGGACCTCATCATTGTTCTCCACAAAGCACTTGGCAACAGGTACTG…
>Sspon.03G0022670-2C
AAAGGAGAGAAGAGAGAGCAACCCAGAGCACACGGCGTCGCATTTGGAACGCTCGCTGCTCGTCGCACGTACGAAGCCCACGCGTCCGCGCGCGTTGCACGTACCAGATTCCCCCCGCCGGAGAGGATGACGCGGCGGTGCTCGCACTGCAGCAACAACGGCCACAACTCGCGCACCTGCCCCGCCCGCTCCGCCGGCGGTGGGGTCAGGCTATTTGGCGTGCGGCTCACAACGGCGCCGGCGCCGGCGGCGATGAAGAAGAGCGCCAGCATGAGCTGCATCGCGTCCTCGCTCGGGGGCGGGTCCGGGGGCTCGTCGCCGCCGGCGGTAGGAGTGGGTGGTGTCAGGGGAGGAGGAGACGGAGGGGCCGGCTATGTCTCCGATGATCCCGGGCACGCA…
>Sspon.03G0022850-3C
CATGGGGCGGACGCCGTGCTGCGACAGGGCGGCCGTGAAGCGGGGCCCGTGGTCGCCGGAGGAGGACGAGGCGCTGAGGAGCTACGTCCAGCGCCACGGCAGCGGCGGCAACTGGATCGCCATGCCCAAGAAAGCCGGTGAGCGATCCAGCTCCTCCTCTGTCAATTGCTAGCTGCGTGCTGCACACTGCCGTGCATGTGCCATAGTACCATGCACTGAGCCCCTGACGACGGGCCGTCGTTGCCGGCTTGTCGCGTCGCATGCAGGGCTCAAGAGGTGCGGCAAGAGCTGCAGGCTGCGCTGGCTCAACTACCTCCGCCCGGACATCCGCCACGGCGGCTTCACCGCCGAGGAGGACGCCGTCATCATGTCCCTCTACACCCAGCTCGGAAGCAAGTG…
>Sspon.03G0036680-2C
TGCTCTAGCTGTGGGAACAATGGCCACAACTCGAGGACCTGCAGCGGGCACGGCAGGACAACGGTCTTCGAGAACGGCGGCGGCGGCGGCGGAGGCGGGGGCGGCGTGAGGCTGTTCGGGGTGCAGCTGCACGTGGGGTCCTCGCCCATGGCCATGAAGAAGTGCTTCAGCATGGAGTGCCTGTCGTCGTCGACGTCGTCGTCCGCCATGGCGCCGGCGTACTACGCGGCCGCTGCCGCTCTCGCCGCCACCAACAGCAACTCGCCGTCGGCGTCGTCCTCGTCGTCGCTCGTCTCGGTGGAGGAGGCCGGGACCCCCGAGAAGATGACCAACGGGTACCTCTCCGACGGGCTCATGGGCAGGGCGCAGGAGAGGAAGAAGGGTGAGTTCCACGGCCCG…
>Sspon.03G0020280-1P
ATGGAGAACGGCGAGGTGCCCTTCCCCCCGGTCTGCAGTGGCGGCGGCGGCGGCAGCGGGGCCAACGCGGTCACCAGGCCAGAGCAGGAGAGGAAGAAGCGCGTGCGGCCATGGACGGAGGAGGAGCACAAGTGAGTATACATATGGCTTCCAGACAATAGGGTTTGCAATTATCTGATGCATGGTCATGGGCTCATGGTAATATTTGCAGTTCGTAATTATTCAGCTATCAATAATTAATTAACCGCATCTAATCCCGTTAGTTTTTTCTTTGTCTACTAGTAGGATCTGACTCTCAAGGACAGTCATATAGCTTGATGTATATATATGATGGCCTTAGGCCCTTCCGGTAGCTACTATAATTATTCAACCAAGGTGAAGCAAGAATTGATCAAAAAG…
>Sspon.03G0020280-2C
AAGATGTCCAATTAGAGAGAAGGGATTTGGGCCAAGTTACCCAAGTAGGCAGTAGTGGAGGTAAAAAGCGAGGGAGGGAAGGGAAGCCAAGAACAATTCCAAGTGTGCATGCGTGTATGTGATGTGCGCACGCACATACATGCGGCCTAGCAACACGGGTATCCTAGTGGAGTAGCGGTAGTATATAAATACTGCAAAAGTCGGCCACAAGCTCAAGCCAGGGCCCAATCGCCGGCTGACACTCACAAGAACCTGCCTCCCTCTGGATCGCTATCTCTTTTCTAGTGCTCAGGGAAAGCTAGCTCAGAGCTGAGAGAAGAAAGCAAGGAGACTAGGAGAGCGAGGAGAAAAAAAACCCAGAGAGGTTGAGCAAGAACCGAGGCGGATCGCCTTTTGTCC…
>Sspon.03G0025320-3C
GCTTGGGGTGTCGACGCTGCGGAGCCCTAGCAGCAGCAGCAGCAAGGCGGATCAGCACTGCGGCGGCTTCGTCGGCGACCATCACCATGTGGTGTTCCCGACGTCCGGCGGCGGGTCCGACTGCTGCGACGGCTTCGCCATGGTGGACGTGGACGACAACCTGCTGGACTACATCGACTTCAGCTGCGACGTGCCCTTCTTCGACGCCGACGGGGACATCCTCCCGGACCTGGAGGTCGACCCCACGGAGCTCCTCGCGGAGTTCTCGTCCACCCCGCCGCCCGACGACCTGCTGCTGGCCTCGGCGAGCCCGGCGGCAGTCCATGTCGACGACGAGGCGGCCAACAAGGCGCCGGTGGTGCCGGACGACGACGTGAAGCAACAGCTGGCGGTGGTGAC…
>Sspon.03G0025320-1P
GTCCGTCCATTGCTCTCATCTCTTCTTCCTCCTGACCTCAGCTCCCCTTGCGGCGCAACGCTCCGCTTTCCCCTCTCGCTCGCTCTTGGATCTCGTTCGTTCGTTCGTTCCACCTGCAGCAGCTACCTAATATAGCTAAGCTCCCTTCTTCTTATATCCATCATATATTAGCTGCCCATCAGCCAAATAGAGATCTCCATCGTCCGTCGTCGTCGCTAGCTGCTTATCATATCGACGAGCCCATCAATCTATCCCAATTAACTCATCATCTCGCCATATATCCATGCATCTTTAATTTCTCTAGCTTCTCTGTCAATCCCATATATCTATACATATAGGCGAATCTATCTGTAGCTAGCTAATTGTATTAGCCAGCCGCCGGATCGAGAGATCAAGCAG…
>Sspon.03G0044930-1D
TCAGCGTCTCCATCGCCGGGCGAGCCAGGAGCCCCATCATGTGCGTGACTCCACCCTCCCTTCCCTTCCTTCCCCCTTTACTCTTCATCGCCCGCGCTCTATCTCCTCTGTGGAATTGGATTCGCGGTCTGGTTGGCTAGAGTGGCCTTCGCATCCGTGCGAGTGCTTGAGTCAGTGGGAGGAAATTCTCGCGAGGTTTGATAAATTAGATTCGAGCTGTTCGTTCCCTGCGTGCTTTGGATTCTTCATTCTTCGGGTGGAGATCGATGGCATCTTAGGATAGAATTGCGGGCTGGTGTTCTGCCGCGTCGATTTGGAGCGTAGCCCACCACGTCGCCTGGCCTGATGTGGCTAGGGAAGGACCCCGCGATCAGGTCCTGGATGGAGCCTCCTGTACGT…
GAGCAGGCAGGGTACACTATGAAGCCTTCCATAGGTCTCTCTAACATGTTAGGGCCGCGATGTTTCCTTGGCAGGTAGATGTAGGAACCCCTTTCTATGGCACAAATCCTTCGCGGCTATACACATAAGAACAGGGGCAGTCCTATACCCAAAGTGGCAAGCCCCTCTTGCACCATAAAGGTAACCTCTAATAAGCTAGAAAAGATCATATTACCGAGCTAAAGCCAGAGCCATGTGACTCTCACGGTTACATTGTCAATCTCAGCTTTTGCCGACAGATAAGTCCTTATGGAGGGCTTAGGGCAACATGATCAAAGTCATTTACACCTTCACCCTGTGTTACCTTTGGTTCCATAGAACCATTAACCATGGTATAGATCATGTTTAGTTAGAGCGCTA…
AACTGATGACCTGACCACCGGGCATCCCATACGCGATGTGCTGCCGTCACCGGCGGTCGCACAATTGCGTGCGGGGCTCACCAACATGTTGCCATCCTCCCAGCAGGAGCAGGGCGTCTTCGATGGGTTCGCCCAGCAGGACCAGGGCCAGACGGTCACGGCGCACGGACACGGATGGCGTGGCCGTGGCGGCAGCCGGCAGGCACCGCGCTTGTTCCTCTTCGCAAGGCAGCCTGCCTGTCCGTTGCTTGCGTCCGCCGCCTGCCATGCTTGTAGCTTGTTCGTGCGTGCGACGCGACGCCGTGGCATGCGTGTTGCGTCCGCGGCTGCTGCTGTACCCGCATGGCCGCATTCAAACCCCGGAGCCGTGCAGAATCAATCCGTCCGTCCGTCCGTCGC…
>Sspon.03G0005140-4D
TGGGGAGGTCTCCGTGCTGCGAGAAGGCGCACACGAACAAGGGCGCGTGGACCAAGGAGGAGGACCAGCGCCTCATCGCCTACATCAAGGCGCACGGCGAGGGGTGCTGGCGCTCGCTGCCCAAGGCCGCGGGCCTCCTCCGCTGCGGCAAGAGCTGCAGGCTGCGCTGGATGAACTACCTCCGCCCGGACCTCAAGCGCGGCAACTTCACCGACGACGACGACGAGATCATCATCAAGCTCCACGCCCTGCTCGGCAACAAGTAAGCGCCGCCGTTCGCCACCGCCCACCTGTACTGTACTGTACCATTCGCTCTGGACTCCTTTTCGTGCTAGTACTTCGATGACTGATCCGTCCATCGGTCCATGCATGGCGCAGGTGGTCGCTCATCGCGGGGCA…
>Sspon.07G0006960-4D
GTACGGTTCCGTTCACCTCACCGGCCCACACTACCCGAACCCGAATCTTTATAAACACCGTTCCCACGCGGAGAAAACCAACGGCACACGGCGCCGCCGACCCATCATCCGTCCGTCCCCAACCACAACGAGCCAGCAACAACACCGCGCACGCAACGCAACGCAGCGATCGTGTCGAGCAGAGGAGGTGAGTTGAGTCGACGGGCATCAAGCATCATGGAGTTCAGCCACCGCCACCACAGCAGCATCATCCACGCGGCGGGGCCGCCGGCGTTGGCGGCTGCGGCGGCGCGGCCGTGGAGCAAGGCGGAGGACAAGGTGTTCGAGACCGCGCTGGTGATGTGGCCCGAGCACGCGCCCGACCGCTGGGCGCTCGTCGCAGCGCAGCTCCCCGGCCGC…
>Sspon.03G0002620-2D
CCATGTCGGCCGCCGAAACCGCCGTTCCTCCGGCGCCGCAGCCGCAGCTGCAGCCGCTATCGAGTCCGAACGCCGCCGCCGACGCCGACGCGGCCCATTCCAACTCTCTCTCCATGGCCGATGAGACACAAACCCTAACCGAAGCCCTGCTTCAGCCCCAACCAAACCACCTGTCGCCGCCTCCTTCCGGGGAGGAGGACGACGGGGTCACTGCCTCCGGTGCTCCCGTTGGTGGGGACGCCGCGGCTTCCGCTGCTGCTGCTGCGGCGGCGGCTAACGCGACGATGGAGGAGCGGGTGAGGGGGCCGTGGTCCCCGGAGGAGGACGCGGTGCTGAGCAACCTGGTGGAGAAGCTCGGGGCGCGGAACTGGACGCTGATCGCGCGCGGCATCCCGGGGC…
>Sspon.03G0002820-3D
GGACATGGAAGACGACGCCGGCGCCGGCGCCGGCTTCGGCGCGTGCGGCCGCGTGCTCGAGTGGGAGCACGGCCTCCCCACGGAGGAGGAGCTGACGCCGCTCTCGCACCCGCTCGTCCCTCCGGCGCTCGCCGCCGCGTTCCGGATCGACGTCAGGGGCACCGCCTTCACCTCCCCCGCCTTCGACTGCGCCGTCTTCACGCACAACTCTCCCACCTCTCACCTGTCCTTCCGCTGCGAGGACGAGGACGAGGACGATGAGGAGGAGGGGGAGGGGGAGGACGAGAGCGAGGACGCCACCTCCGGAAGTGGCGGCTCGTGCCGAGGAGGGAGCGGGAGGGCCGGGAAGAAGGCGCGGATGGTGTGGACGCCGGAGCTGCACCACCGGTTCGTCGAGGC…
>Sspon.03G0002950-3D
TGGCGGATGTGGTGCAGGAGGGGTGCGTGGAGAATCGGCAGCCCCTGGCGGCTTCGAGCTCGTCCGTGTCGGATGGCAGCAGCTGTGGCGGCGGTGGGCGGGCGGGGACGTCGCCGCCGGTGTCAAGCTCTGGGAATTCCATCTCCGTTCTGAGGTGAGGCCTTTGCCCGTAGCTGCTCCTATCCGGGGAGGGATCTGGGCTCTTAACCGTTGAATAGTACCGTTTGTTTTACCTTGTTTGGATCCTTACTCGTGTTGTGCCCTAGAGTGGTAGGTGTTCTGGCCTTCTGGGTGAGAAGAACGAACCTTTTATGCATTGCACGGTGGTTGTGTGGTTCTCTCGTTGGTAATTTGCCTGGTTTTTGATGTGATTAGCGTTTCCCTGGTACTTTCGAGAAA…
>Sspon.03G0031360-2D
ATGGGGCGGTCGCCGTGCTGCGACAAGACGAGGGTGAAGCGGGGGCCGTGGTCGCAGGAGGAGGACGCCATCCTCAGGAGCTTCGTCCAGAGGTTCGGCAATGCCGGCAATTGGATCGCCCTGCCGCAGAAAGCAGGTAATAGCCGCTGTGCTACATAAACTACTAGCTTTGCCTCAGTTTATTTTCTAGTCTTTTGCTTTTTCTTTTTTTCTTTTTTTTACCACCACCAAGAACCATCGCTTTCCGCGTGAATGCAAGCTGCAAACATCAGTGGAGTTGGTGGCGCACGGTACTAGTCAAAGGCTTAGGTTTGGTCCATTTAGGTTTTCTATAAGCTGCGGTTTGGTGGAATAGTTCTCTTTGATCTGTGAATCGTCCTTCTGTTTAGGTTGACGAAG…
>Sspon.03G0007910-4D
ATGGGGCACCACTCCTGCTGCAACAAGCAGAAGGTCCGGCGGGGCCTGTGGTCGCCGGAGGAGGACGAGAAGCTCATCAAGTACGTCACCACGCACGGCCATGGCTGCTGGAGCTCAGTCCCGAGACAAGCAGGTATATTACACACACTCGGGTGTTCATGTATAGGCTCTGATACATTTGTTTGGTGGTCGTTTCATACTCCGTAGCTAGCAGAGGAAGAAAAACAGTTCAGCGTGTGCTTCTCATCGCACTTGGGCAGTGTTTAGTTGCTTCCAAATTCCAAAAATTTTACAAGATTCCCCGTCACATCGAATCTTTGGACGCATGCATGAAGTATTAAATGTAGGTAAAAAATAACTAATTGCACAGTTTGTCTGTAAATGTCGAGACGAATCTTT…
>Sspon.03G0031520-2D
GGCTAGTTTGGACGCAGGAGAGTAGACACCACAGGGGCGAGGCGAGGAGGAGAACAAGCTATGGGCGCGCCGAAGCAGAAGTGGACGTCGGAAGAGGAGGATGCGCTCCGCGCCGGCGTGCGCAAGCACGGCGCCGGCAAATGGCGGACCATCCAGAAGGACCCCGAGTTCAGCCCGGTCCTCTCCTCCCGCTCCAACATCGACCTCAAGGTATCTTCCCCTGCATCTGCCCCGCCGCTCCCCATCTACCTGGCTGCGATGGAGCTAGCCGTGCGCGTCCCTATATCTTATCTATCGGATCCTTTAGCTTCTCGATTAGTCCCGACTTCTCGTGATGTTTCGTACACTTCTCGTGATGTTTCGTACCGTCGTGTGCTTCTGAGCGTGTGGGTGATTTCC…
>Sspon.03G0008020-2D
CATGACGCGGAAACCGGCGGCGCAGCAGCGGGGCGTGGGCGGCGCGGGCGCGGGAGTGATGAGGACGACGCTCAAGCGTGGGGCGTGGACGCCGGAGGAGGACGAGCTGCTGTCGCGGGCCGTGGCGAAGGAGGGGGAGGGGCGGTGGCGCACGCTGCCGCGGCGCGCGGGGCTGCTGCGCTGCGGCAAGAGCTGCAGGCTCCGGTGGATGAACTACCTCAGGCCGGACATCAAGCGCGGGCCCATCGCCGCCGACGAGGAGGACCTCATCCTCCGCCTCCACCGCCTGCTCGGCAACCGGTGCGTGTAGGTGTAGTGTACAATGCTTATTCTTCTCCCCTGCAGCGCGGTGCAAATGTGCAATGCTTACATCGTACGTGTGCGTGCGTGCAGGTGGTC…
>Sspon.03G0009150-3D
CTGTTGCGAGTATATCTTCTTGCCAGAAACACACGCCACCCCGCGGTCCGGCTGCTGCCGCCCCCGAGCACAGAAACCCACACCGCCGCTGCAGCCGCGGCCTGCCACCACCACCCTATCCCGATCCCCACCACGGCTGCCGCTTCCCCTCCCTTCCCGACGTGCGCGCGTTTGTTCGATCAGAGCGGGCACACACAGCCTGAGAATTCTGTTGAGCAGCAGTGCCAGCATGGGTCGGGCGCCGTGCTGCGACAAGACGAGTGTGAAGCGGGGCCGTGGTCGCCCGAGGAGGACGAGCTGCTGCGGAGCTACGTCCACAACCACGGCACCGGCGGCAACTGGATCGCGCTCCCGCACAAAGCAGGTGCGTACTGTACATCGCCGCGCGCTCGCTCGGCG…
>Sspon.03G0031760-2D
ACCCTGTTGCGAGTATATCTTCTTTGCCAGAAACACACGCCAGCCCCCGCGGTCCGGCTGCTGCCGCGCCCCCGAGCACAGAAACCCACACCGCCGCTGCAGCCGCGGCCTGCCACCACCACCCTATCCCGATCCCCACCACGGCTGCCGCTTCCCCTCCCTTCCCGACGTGCGCGCGTTTGTTCGATCAGAGCGGGCACACACAGCCTGAGAATTCTGTTGGAGCAGCAGTGCCAGCATGGGTCGGGCGCCGTGCTGCGACAAGACGAGTGTGAAGCGTGGGCCGTGGTCGCCCGAGGAGGACGAGCTGCTGCGGAGCTACGTCCACAACCACGGCACCGGCGGCAACTGGATCGCGCTCCCGCACAAAGCAGGTGCGTACTGTACATCGCCGCGCGC…
>Sspon.03G0010520-3D
ATGGCATCTATGTCGCTGAGCTCGTCGAGGGCGCAGTGGACGGCGAAGCAGAACAAGCAGTTCGAGCAGGCGCTGGCGGTGTACGACAGGGACACGCCGGACCGGTGGCACAACATCGCGCGCGCCGTCGGGGGCAAGTCGGCGGACGAGGTCAGGCGCTACTACGAGCTGCTGGTGAAGGACGTGGAGCACATCGAGGCCGGCAAGGTGCCCTTCCCCGCGTACAGGTGCCCCGCCGGCTACGACGCCGACAGGTACCCATTATTCCATTGGTTTTCGCGTTACTACAACACCATTTCCAGTTTTTAAACTACTACTAGAATCTCCTGCGTAAGAAGAGTTCTCAATCTGCATGCAGCTAACCCGGACTCTGCTTTCTCCGCAGGCTGAGGCACCTGA…
>Sspon.03G0011890-3D
CAGACCTATCCCCGGTTGCAGCGCAGTACCACCCACTGGTGCGCCGCGGTTTGTGCTCTTGTGGACACACTGGCCTCCACCCATCTCTCTCACCACGTCTCGCCATCCGCAGCAAAGGCCACCCCATCGATTTATAGCCACACCATGGCTAGGAAGTGCTCCCACTGTGGCAACTACGGCCACAACTCCAGGACCTGCGGCTTTGGACATAGAGAAATCATGCTCTGCGAAGCCGGCGACAATGGCGGCGGCCACGGCGGCGGCAGCGGCCTAAGGCTCTTCGGAGTGCAGGTCCGTATCGGCGGCGGCGGTGGTGCAGGCTCATCGGCGTCCATGAAGAAGAGCTACAGCATGGACTGCCTGCAGCTCGCGGCTCCAGCTGGCTGTTCCCTCGTCTCG…
>Sspon.03G0016200-4D
ATGATAACTTGGGTCTGGTCCAACGTAGCATGGAATACATCTGATGCAGAGGTTGCGGGGGAAAAGGTTCATAGCAGCAGTGACAGACTAGCTGCTCCAGGTCACATTCATTCACTACAAGAAAAAGAACATCAATCCTTTTCCAAATCATGTAACTTTGACAAACCTCTTTCACTTAACTGACTTGAGTACAAAGTAACAACTTCTTTATATAGGAAGGATGAACCATCGGGAGTTCCTTATAATAGTTTATGGTAATGACTTCGCAGTAATAGCATATCAGGGACAAGTAAAGGTACAGGTGTTGAAGCCCACCGACGGTTGAAGGGACATAGATTCTAGGGGCTGATAAGACATAAGGACACACACGCTTACAGAGAAGCAAGGGAAAGGCTAAGA…
>Sspon.03G0018470-4D
CACGGCTGTCCCTTTCCCTCTCCTCCCCCTCCTCCGTCTCCACTACTCCCATCTCTCCTCAAAGCCTCGGTAACCGCCCGCCCGGGATGGCCGCCTTCTTCGGCGCTGCTCCGCCGCCGCCGGGTCTCGCTTCGTTCCACCACGAGGAGCAGCAGCACCATCACGACGCCGCCGAGGAGGTGTACCACGTGGACGACGTCGACGAGGGCGGTGCCGGCCATGGCCACGGCGTCGGCGTCGGCGGCGCCGGCCAGGGGAAGCTCTGCGCCAGGGGCCACTGGCGGCCCGCCGAGGACGCCAAGCTCAAGGAGCTCGTCGCGCAGTACGGGCCCCAGAACTGGAACCTCATCGCCGAGAGGCTCGACGGCAGATCAGGTAATGCGACTACGCAAACGCCAA…
>Sspon.03G0035610-2D
ATGGCTGCTGCAGTGACGAGCAGCAAGCACCATGAGGATCAGGAGATGATGATGGAGCTCAGGAGAGGCCCCTGGACGCTTGAGGAAGACAACCTCCTCATGAACTACATTGCTTGCCACGGCGAGGGCCGCTGGAATCTCCTTGCCCGCTGCTCCGGTGAGTATGTAGCTAGTCCGGCCGATTCCACTTCTCATTCTCGATTAATTAGGCTATCAATCTCATCCTGATCTTCTGCATGTGCTTCAATTAGGGTTGAAGAGGACCGGCAAGAGCTGCCGGCTCAGGTGGCTCAACTACCTCAAGCCTGACATCAAGCGCGGCAATCTCACGCCGGAGGAGCAGCTCCTCATCCTCGAGCTCCATTCCAAGTGGGGGAACAGGTGGTCGAGGATAGCGCA…
>Sspon.03G0036190-3D
ATGGGGAGGGTGCACCCGTGCTGCTCCGAGGAGAAGAAGGTGAGGAAGGGGCTGTGGTCGCCGGAGGAGGACGAGAGGCTCGCCTCCCACATCGCCCGCTTCGGCGTCAGCTGCTGGAGCTCCATCCCCGAACTCGCAGGTGATAAATGCATGCATTCTTGATGCTGTTCCATGCCTCACTTAGCTTACAATTCATTCACCAGTTCGATCTACTTGTTTGCTCATATGGATTGGAGTGTGAGTGAATTGGTAGCTGTTTGCAGGCTTGCAGAGGTGCGGCAAGAGCTGCCGGCTGCGGTGGATGAACTACCTGCGGCCGGACCTCAAGCGGGGCCGCTTCTCCCAGCAGGAAGAGGACCTCATCATTGTTCTCCACAAAGCACTTGGCAACAGGTACTG…
>Sspon.03G0022960-3D
GCTCACAAACGAACACCGGATTTCGCCACGCGTGCTTTCTCTACCGCCACAGACCCATCTACCGGCCCAAGATCCACACGACGGCCCAAGGGCCACGCTACGCCGCGTCCCTCCCTAGTTTACCACCCCGACCCTAATTTTCAAACGCGCGAACCCGCGTGTGGCCCACCTGTAAGCGCCCCCACCCACCGTCGCAAGCCTGCTCCCACCCGTCTCCTCCTCTCTTCCTCTTCCCTTTTCTCTACTTGTATCCCTCGCCCGCCAAGCCGCGGCTGCAGCGCAGCAGAAACGCAAACCGGCCACCCGCACTCGCCGCCCCATCTCCTCCGCTCCCGTCCTCTCCGGTCCATCCACACCGCTGGAACCAGCCCCCGAGCAGCACCTTCTCGCCGCCGGGCC…
>Sspon.04G0000650-1A
ATGGGGTGCAAGGCGTGCGACAAGCCCAAGCCCAACTACCGCAAGGGCCTGTGGTCGCCGGAGGAGGACCAGAAGCTCCGCGACTACATCCTCCTCCACGGCCACGGCTGCTGGAGCGCGCTCCCCGCGAAAGCCGgtaagaccgacgactcgccgccgctgcgtgcgtctgcattcctgtcgagtgtgggaggagcggaattcaggtgcttcgggtgcattgcgtccggaattcagaacccgatcagtgccaattgccaattgccgaggtccgagaggcgagaacagagccgtgttgttacctgaaggaattcttctgttaaaatgatcatcattaaggagtgctcctgctgttttttttaatagggtataaatgaattcctctggccggctcactct…
>Sspon.04G0000680-1A
ATGGGGAGGGCGCCGTGCTGCGACAGGACCAAGGGCCTCAAGAAGGGGCCCTGGACGCCGGAGGAGGACAAGCTCCTCGTCGACTACATCAAGACCAACGGCCATGGCAGCTGGCGCCTGCTCCCCAAGCTCGCAGGTCAGGATTCCGTTCCTCTCTTGCTGTTCCATTCCATTTCTTCGCGGTTTCCATCCATTCCACCGTCGTCTTCTTTCTTAGTTCTGCTGCTCCGCCGGCCTCGTCGCCTGACTATTGGCGCCGCGCCGCGCGCAGTGGCCTAAAATGTGAATCAAATTCCTCCTCGGTGTCAACGATGCTTATCCTGGGATCGCAATCGCATGCAGGGCTGAACCGGTGCGGCAAGAGCTGCCGGCTGCGGTGGACCAACTACCTCCGGCCGG…
>Sspon.04G0002360-1A
TCCTCGGCTCCTTCTCCCTACAGATGGCAAACACGGCCTTTTCCTCCCCTCCTCTCTAGATCGCGACGAAGCGGACTCCCCCTCCTGCCTGAGCGAAGCGGACTCAGGGACGCGTCCCCGCCGCGCGGCCTGATCGATCCCTCGGTTCTGGCGGTAGGGGCAATGCTGCGTATATCGAGCTGCTGCTGATCACGACTGGTGAGTCGTTTCGCTCCGATCCGCTTGATTCATGGCGTTTCGGGACGCTTTCCGCGGTTACTTCCCGTGCGCGCGGCTCAATTTGGGTTCTGTGCGGTCAGACGTCTCGGATTCTGCTTGGTCGGTGTGTTCTTGCGCCCCAATTTGCGCGGTGTGGCGTTGGCAGAGCTTGTTGCTCCAGGGCTTTGATGTGGTAGTGGA…
>Sspon.04G0004230-1A
GGCAGGCAGCCGTGCTGCGAGAAGGTCGGTCTCAAGAAGGGGCCGTGGACCGCGGAGGAGGACCAGAAGCTGGTCACCTTCCTCCTGTCTCACGGCCATTGCTGCTGGCGGCTCGTCCCCAAGCTCGCGGGTGCGGTGCATACGCATGATCACCATCTCCTTAATCTGACACAAATGCATGCAGATGGCCAATTTCTTCCTTCGTCCCCGCGCGCAGGGCTGCTGAGGTGCGGGAAGAGCTGCCGGCTGCGGTGGACCAACTACCTGAGGCCGGACCTCAAGAGGGGCCTCCTGTCGGAGGAGGAGGAGGCGCTGGTCATCGACCTCCACGCGCAGCTCGGCAACCGGTGGTCCAAGATCGCGGCGCGGCTCCCCGGGAGGACGGACAACGAGATCAAG…
>Sspon.04G0005600-1A
ATGCCGATGCGCTCGGCGCTCCTCTCTCTCTCTAGCCGCTACATATTCTTCCTCTCTCTGTCTCTGTCTCTCCGCCCAGCTTTCGAACGCGACACTCATCGCACATTCCCGTCAGGCCGGAATCCGCCTCGGGCTTCGCCGAAATCCTACGCTACCTCTCCTGAGTCTCCTCCCACCGGCCCCGAGCGCACCAGATTCACACCGCGCCCGCCGTGCGGCAGGCAGCTGCCTCTAGCTAGCCGCCCGCAAGCTGCAGCTTGGCCTGGCGGACGTGCGTGCGTGCGTGTGCCTGCGCAAGCTGCTTGCTAGCTAGTTGCAGCTCGAGCTGCTAGCTGTTTCGCGCGGCGAACCACACCAGCTGCGCGGTGATCGACAAGCCGGCCCCGGCCGCGGGGAGCT…
>Sspon.04G0006090-1A
TCCCGACGCCTCCCTCCTCTTGTCTTCTCCAATCTCCACCGGTGCAAACCGGGCCTACGTAAAACGTTCGCCTCTTCTCCTTCTCCTCCTCCTTGCGCGGGTTGAGGCCTGAGGTATTGGAAGGTGGTGGCGACCTCGGGGGCTGATCGGCGGCGGCTTGGGTCGGATTGGTTTCCGGAAGTTTGGTCTTGACTCGAGCACCGGAGAGATGACCTGTTTGGAGGTAAATATTTGAGATCTTCATCCTTTGTCTTGTTTTCCTGGCCCGAATTGGTTTCAATGGTATATTATCGCCTGCTTGGGGCCTGAATTTTGGTTGTTTCCCCCTGTGTCCACAGCAATTTCCGATGGCAACCGACGAGACCGCCGTTGCCGATCGAGCAGGCGGTGGAACCGCCG…
>Sspon.04G0006270-1A
GCGCTCGCCCGCGGCCGCGCGCACCACGCACGCGAACGGAGGGAAGAAAACGCCGTCGCCCGCCCCCGCACCGCAGCCAGACGCCGGAACGAACGCGCGGCGCCACCACCCACATCACTGCCCTGCCCCAGCACCACCACCCACCCAGCGCCACGCCCGCCCACCACGCGGACCGCAGCCGCGCTGCAGCTGCTCACAGACAGGGCAACAGACCTCCTCCACCTCCACGCGAGCGAGCGGACGACACGACGCGGCCATCCCATCATCGCACCGTTGAGATCCCTCTCCGCTCGCCTCTCGATGGTCTCCGCCAGCGCGCCGCCGCCGCCGCAGTCTGATGCGGCCGGGTCGGGGGAGGACGCGAGCAAGAAGGTGCGGAAGCCGTACACCATCACCAAG…
>Sspon.04G0008290-1A
ATGGAAGGGCAGTTTGGTTGGGGGAGAGAGGAGGGAGGGTGGAGGAAAGGGCCATGGACGGCTCAGGAAGATAAGCTGCTGGTCGAGTACGTCAGGCAGCAAGGAGAAGGGAGGTGGAATTCTGTCGCCAAGCTTACTGgtaatgaacactgttactgattattctcgtttcttctgacagtcacttgtctcttcagttttttttccctttctttaccaactcaccatcgccaacctacctgaagctgcaagttgcatttgcttattcagctagttgatgcagtcaaacctccaattacatgggaatttagtagattctattgatactcctgcacacgattgccaacttgctagaggttcatgattctattttatactcttagtcttaccctggtcgat…
>Sspon.04G0009700-1A
GGATGGGGAGGTCGCCGTGCTGCGAGAAGGAAGCCGGGCTGAAGAAGGGCCCGTGGACGCCGGAGGAGGACCAGAAGCTGCTCGCCTTCATCGAGCAGCACGGCCACGGCTGCTGGCGCTCGCTGCCGGCCAAGGCCGGTGAGGACGACGGAGCTAGCTCGATCTCACGACGTTCTCCGTTTCCATTTCATTCATTCGTTATGCGATCGAGCATGCGGTGTGCTCATGCTCATGAATGGTGTGTGTGTGGCGTCTGCCGTCTGCAGGGCTGCGGCGGTGCGGCAAGAGCTGCCGGCTCCGGTGGACCAACTACCTGCGCCCGGACATCAAGCGGGGCAAGTTCACGATCCAGGAGGAGCAGACCATCATCCAGCTCCACGCGCTCCTCGGCAACAGGTG…
>Sspon.04G0010480-1A
ATGGCAGCTGCGGCGCCGGCGGCGGGCAAGGGGAAGCGAAAGCGCCACCTCTCTGAGGACGACGTCTACATCCTCCTCCACAGGTCCGTCCGTCCTTCCTCCGCCTCCTCCTCCTCAGCCCGTCCTCCCGCTCTCTCTCCGGGCGGTTCGTTTTCGCCTAGGGTTTTACTTCACCACGCCGCTTGCAATCCTTCTTCCCCCGCAGGTACGCTCCGGGGACGATCCTGACGGCGCTGCAGGAGGTGGCGCAGCACGCGGAGGGCCGGCGCATCGACTGGAGGGCTGTGGTGGGGAAGTCGGCCACGGGGATCACCTCCGCCCGCGAGTACCAGATGCTCTGGCGCCACTTCGCCTATCACCACGACCTAGAGGATAGCGTCGACGCCGGCGACCAGCCTC…
>Sspon.04G0011570-1A
AACCCGCCGCCGCAGACATGGGGAGGGCGCCGTGCTGCGACAAGGCGAGCGTGAAGAAAGGGCCGTGGTCGCCGGAGGAGGACGCCAAGCTCAAGGCCTACATCGAGGAGCACGGCACCGGCGGCAACTGGATCGCGCTGCCGCAGAAGATTGGTATGTACGATTGCGTCTTATCTCATCGATCCTTTTGTGTTTTTCTGATGAAATTCGTTAGGTGCCTCTTTAATTTGGTTGTTTTTTTCCTTCTGATCCGTATGCTACTGCCTATCTATGGACTAATCTTGTCAGGCGTGGTGCTGGTGCAACCATGCATGAATATGGATGCCTACCTAGGATTCCTACTATATACTACTACATAGTATGGCCTCTCCATATTCATCCGATTTAGACGAAGCAAAC…
>Sspon.04G0012780-1A
ATGGAGCAGAGTAGCGATGGGATGCCAATCAGCCAGCGGTGAGTTATCCCCACCCATGGGAGTTTCTGTCAGTTTTTCTTCTGCAGCATTAAGAATTGGTATCATGCTATGGAAGCTTGATTCTTCGAGAATCTGGTGGCGACTTGCTTCAGTAGAATGGGAGCTTCAGCTTCCTGTAGCGTTAAGTTTTAGCAGAGGTTTTACGGCGTAAGCTGAGTATAGGCTATTCGTATTACTAGCACTCCTTTTCCAACTCTTTTTATGGGAATATATTCCTCAGTATTCCCTCCCCTGAATAAACCAAATCTTTGTCTTAAGTCAAACTTTTTTCTGTTTGACCAAATTTATAGAAAAGAGTCTAAATATCTATGACACCAAATGAGCTTATTATGAAAATAT…
>Sspon.04G0012800-1A
CATCAGACGAACACCTCGTAGATCGTGGAATTTGGTGGTATCAAGTTCCAAACACACCCACGCCGTGCCTCCTCGTTGGCAACGCCACCACGCGTCCACGCCGCCCCCACCTTGTCCTCTGGGAGTCGGAGTGCCGGCAGCCGGCAGGCATTTCCCCTTGCTTCTTTCCCGTGCTTCGTTGCGGGCTCGAGGGCCGCTTGAGCGATTGGTTCTGGTCCCTGCACGCGGCGGCACCCATGCGGCGGAGCGGAGACGGCGTCACCACGCGGCGGTTAATCAACGAACCCTTCCTTTCGATGTCCCCATTGGCACCCCCCATACGCGCTTTAATTTCCATTTTTATGTATTCGGTCCCGGTGTTTGAGCACTTTTAGCGACTCTATTCGACGCCCTCTGTTT…
>Sspon.04G0014390-1A
CCTCAACGAGGGTTTCGATTGGAGAGCGAAGAAGGGGAAGTTGGCGATGATGAGGAAGACGAAGGTGAGGAGGGCGACGATGATGGCGGTAGCACCACTGATGTTGGTGGTGGGAGTGGGAGCTCAAGCAACAATAGCAGTACCAACAACAATTCCGAGAGCAAGAAGGCAGATGGCAAGGGAGGCAGCAAGTCAGAGGTGAACGGTGAGCAGAGGGTTCCATCGGTGCGGCAGTACAACCGGTCCAAGCTGCCCCGGCTCCGGTGGACTCCTGACCTCCACATGGCCTTCGTCCATGCCGTTGAGAGGCTTGGTGGGCAAGAGAGTAAGTACTATTTAGCTTGATCATATATATAGAAGGTCGTGATTTATTGCAGTTGAATTAGAGGAGAATGATAT…
>Sspon.04G0016020-1A
CACGCGCACAAGTCTCTTCTTTTATCGAACCCAGCCCATCGACCGCGTTTCCGCCTCTCCTTCTCCCCTTCCACCTCCGATGGCCACAACGGCGACAACGACGGCGGCGGCGGCCACAGCCAACTTCGTACCTACACCAACACCGCCGCATCCACGCCCCGCCGCGCCACCTGCTCTCCGGGCGCCTTCCACCCTGGGTCCCGTCAAGTCAGAGGCTCCTCCCACCCCCTCGTCCTCTACCGCCACCGCCGCCGCCGGAGCGGAGGATCCATCCTACATCATCACTGTCCCTAGTTATTCAGgtaaacaaacctgtgccttagcaccgcgcttctacctcttgtggaggctaaaacctggaaccctaatcggggcttcccctcgcagCGTGGTTCTCGT…
>Sspon.04G0016420-1A
TGGGAGTGGAGTCGTCGGAGTGCGACAGGATAAAGGGGCCCTGGAGCCCCGAGGAGGACGAGGCGCTGCGGCGTCTGGTGGAGCGCCACGGCGCGCGGAACTGGACGGCGATCGGGCGCGGCATCCCGGGTCGGTCGGGGAAGTCGTGCCGGCTCCGGTGGTGCAACCAGCTGTCGCCGCAGGTGGAGCGCCGCCCCTTCACGCCCGAGGAGGACGCCGCGATCCTGGCCGCGCACGCGCGCCTCGGCAACCGCTGGGCCGCCATCGCGCGCCTGCTCCCCGGCCGCACCGACAACGCCGTCAAGAACCACTGGAACTCGTCGCTCAAGCGGAAGCTCGCCACCGCCACCTCCAGCGGCGGGGCCGATGTCGGCGGCGGCGACGCCGAGCGGCCGTTCA…
>Sspon.04G0017240-1A
ATGTTCCCTTCCAAGAAGGCCACTAGTAGCGCCGCTGCCGCTGCCGCTGCTGCCGTGAGCTCAAATGATAGGCAGGCGATGTGCGTGCAGGGCGACTCGGGGTCGGGCCTCGTCCTCACCACTGACCCCAAGCCCCGCCTCCGGTGGACCGTCGAGCTCCATGAGCGCTTCGTCGACGCCGTCACGCAGCTCGGTGGCCCCGACAgtatgtacatgtagctcgatcctgcactctcatgacctctctggcttgtcgttttggttctgatttctttcttctctcacgcagAGGCGACGCCAAAGACCATCATGAGGGTCATGGGAGTGAAGGGGCTTACTCTCTACCACCTCAAGAGCCATCTTCAGgtagttagggttaggtttcctctgcaagctacc…
>Sspon.04G0021290-1A
ATGCTGAGTCGCCGACGGCCGATGCAAGTTGCCGAATCACCGACTCACCAGCTCACCGCCGTGGTGCCGCGACCACGTGACGACGCAACCGGCAACGACGGCGGACAGCAGACGTACGTGATCTTAGTAAGCAACACACAAATACCCATGATCGATTAGCATTTTGCATTTTTTTATTTTTTTTGTGTATGCACTATGCTTGTACAGTGGTAAGGTTATAAATTCTAATTCAATGTATTTATTTGAACTAAACGTGTACAGCAAAATAATCTTTAGCTTTTTGTTACACTATTGTTATATTTCATGAACTAAATATGTATTGCAAAGTAATTTTTATTATTCGTACTATATATATATTAATTTTTATATTAAAAACTAGTTTAACATGCTCTTATCTTC…
>Sspon.04G0022610-1P
AAATGAAGGCTTCTGCTCGCGCGAGTCCTCAGGCTTCACTCGAGCGTGTGTGAGAATCGAGTCAAGCACGCTCTGTCTCTTGGGCTCTCTGTCGACGGCGGGAGAGCGAGAGAGATGGGCAGGCAGCCGTGCTGCGAGAAGGTCGGTCTCAAGAAGGGGCCGTGGACCGCGGAGGAGGACCAGAAGCTGGTCACCTTCCTTCTGTCTCACGGCCATTGCTGCTGGCGGCTCGTCCCCAAGCTCGCGGGTGCGGTGCATACGCATGATCACCATCTCCTTAATCTGACACAAATGCATGCAGATGGCCAATTTCTTCCTTCGTCCCGCGCGCAGGGCTGCTGAGGTGCGGGAAGAGCTGCCGGCTGCGGTGGACCAACTACCTGAGGCCGGACCTCAAGA…
>Sspon.04G0022610-1B
AATGGAGATCGGTTGGGAAGACCGGTGTTCCAACGAGAAAGGAGCTGGATTGAACCAAGCTCCTCCACAGCAGGTCCATTGCACGCATCGGACCGCAGGCAAACCACAGGACCCGCCGTTCGGCCTGAGGCCTGTCAGTCAGTCAGAGACGGGCTCACACGTGCGACTCACCCCGCCCCAGCTCCGCGCCACGTGGGCGCGGCCCTTTCCACTTCGGGCCGTGTCTATTAATCCCCCGCGGCGCGCCTCCTCTCCAAATGAAGGCTTCTGCTCGCGCGAGTCCTCAGGCTTCACTCGAGCGTGTGTGAGAATCGAGTCAAGCACGCTCTGTCTCTTGGGCTCTCTGTCGACGGCGGGAGAGCGAGAGAGATGGGCAGGCAGCCGTGCTGCGAGAAGGTC…
>Sspon.04G0005600-2B
CATGTTCGAAGGGATGGAGAGGGCCGGGTACGGCGGCGCTGGGTCGATGGGCGGGGTGGTGCTGTCGCGGGACCCCAAGCCGCGGCTGCGGTGGACGCCCGACCTGCACGAGCGTTTCGTCGAGGCCGTCACCAAGCTCGGCGGGCCCGACAGTGAGTACCCGCACTCCTCTGCTGCTTGCTTTGCTCTCTTCTTGTACTACCATGCCATGCATGGATTTTTCTGACTTCAGACACAGCCCAAAGCTCCCATCAGTTCAGTTCGTTGCAACAGTAAAGCTAACACAGCAGCATGCATACTCACGCAAATATTCCAAAAACACTTGATCTAACTGCGTCTATGCTACATGATGACCATGCATGGTGTTCCGCCGATTAACAGCTTCACTCATCATTTTTT…
>Sspon.04G0000680-2B
CGATGGGGAGGGCGCCGTGCTGCGACAGGACCAAGGGCCTCAAGAAGGGGCCCTGGACGCCGGAGGAGGACAAGCTCCTCGTCGACTACATCCAGACCAACGGCCATGGCAGCTGGCGCCTGCTCCCCAAGCTCGCAGGTCAGGATTCCGTTCCTCTCTTGCTGTTCCATTCCATTTCTTCGCGGTTTCCATCCATTCCACCGTCGTCTTCTTTCTTAGTTCTGCTGCTCCGCCGGCCTCGTCGCCTGACTATTGGCGCCGCGCCGCGCGCAGTGGCCTAAAATGTGAATCAAATTCCTCCTCGGTGTCAACGATGCTTATCCTGGGATCGCAATCACATGCAGGGCTGAACCGGTGCGGCAAGAGCTGCCGGCTGCGGTGGACCAACTACCTCCGGCC…
>Sspon.04G0000650-2B
AGCGCTCCATTCTAAAGGCGTGTAGCCGAAGCCCCCTCTCCGGTAGCTGATCTCCCCCTGCTCTGCTCACCCGCTGCGTCCCCTGCTCGGCGAGCTCGCGGCGGCGGCATTCTCCGGCAATGGGGTGCAAGGCGTGCGACAAGCCCAAGCCCAACTACCGCAAGGGCCTGTGGTCGCCGGAGGAGGACCAGAAGCTCCGCGACTACATCCTCCTCCACGGCCACGGCTGCTGGAGCGCGCTCCCCGCGAAAGCCGGTAAGACCGACGACTCGCCGCCGCTGCGTGCGTCTGCATTCCTGTCGAGTGTGGGAGGAGCGGAATTCAGGTGCTTCGGGTGCATTGCGTCCGGAATTCAGAACCCGATCAGTGCCAATTGCCAATTGCTGAGGTCCGAGAGGC…
>Sspon.05G0013100-1P
CTCGGCAACAGGTGCTTATCTATCTTGATGCCCCAATCAGCCACTTGTTGTCTCGTAAATTACGGCAAAATCAGAGAACATGCGCACTAAACAGCTCATTTGTGGATGATTTTCAGATGGTCGGCAATTGCTGCCAGGCTGCCGGGGAGGACGGACAACGAGATCAAGAACGTCTGGCACACTCACCTCAAGAAGCGCCTGGAGCCTACTAAGCCAGCCAGCCAGGCGCCCAAGCGCAAGCCCAAGAAGCAGCAGCAGCAGCAACAGCCGGAGGCCGTGACGACGACGCTCGAGGGCCCGACGACCGGCGCCGCGCCGGTGTCGCCGGAGCAGTCACTGTCCACGACCACGTCGACCACCAGCACCGCCACTGACTACTCGGCGGCGGCCTCGTCGATG…
>Sspon.04G0008290-2B
ATGGAAGGGCAGTTTGGTTGGGGGAGAGAGGAGGGAGGGTGGAGGAAAGGGCCATGGACGGCTCAGGAAGATAAGCTGCTGGTCGAGTACGTCAGGCAGCAAGGAGAAGGGAGGTGGAATTCTGTCGCCAAGCTTACTGGTAATGAACACTGTTACTGATTATTCTCGTTTCTTCTGACAGTCACTTGTCTCTTCAGTTTTTTTTCCCTTTCTTTACCAACTCACCATCGCCAACCTACCTGAAGCTGCAAGTTGCATTTGCTTATTCAGCTAGTTGATGCAGTCAAACCTCCAATTACATGGAAATTTAGTAGATTCTATTGATACTCCTGCACACGATTGCCAACTTGCTAGAGGTTCATGATTCTATTTTATACTCTTAGTCTTACCCTGGTCGAT…
>Sspon.04G0009700-2B
GTCACTAGAGCAGCTCTGGCCGAGCTGCACCGTGCTTAGGCTTTCACCAGTCGTCATTCTCCTGTGTGCGATCGCTCCTGTGATCTCGTCTGGCCGGGATGGGGCGGTCGCCGTGCTGCGAGAAGGAAGCCGGGCTGAAGAAGGGCCCGTGGACGCCGGAGGAGGACCAGAAGCTGCTCGCCTTCATCGAGCAGCACGGCCACGGCTGCTGGCGCTCGCTGCCGGCCAAGGCCGGTGAGGACGACGGAGCTAGCTCGATCTCACGACGTTCTTCGTTTCCATTTCATTCATTCGTTATGCGATCGAGCATGCGGTGTGCTCATGCTCATGAATGGTGTGTGTGTGGCGTCTGCCGTCTGCAGGGCTGCGGCGGTGCGGCAAGAGCTGCCGGCTCCGGTG…
>Sspon.04G0012780-2B
AGGGACCTCCTCACGAGAAAATTGTCCACAGCTTCAAGGAGAGCAGTAGTTCCAAAAATCAAATACACAGATGGTCATCAGAGGAAAgttgtttagactataatatttatcattcgcattgtattttgtatttattcaaatttttagctaatagaaagaaattaattttcgttccagGAAGATGAGGCACTCACGCAAATGGTAAACAAACATGGGACGAAAAACTGGCAAACAATTGCATGTGCTATATCTGGCCGAACTGCGCATTCATGCTTGGCAAGgtaaattgcttgcactgtacagttggtttcatcttttttttctataattgacaacctttgctgcaattcattttgaattagtatattagacatgttatatcctctaatgtttatcatt…
>Sspon.04G0012800-2B
CGCTGAGCGCGTCAGCCGCCGCGGAGGGCGACGACGAGTACGAAGCGGCGCTGCAGGAGGAAGCGTTCCCGAGCTGGACGGGCGGCGGCGAGGAGGACGACGACTACGACCACGACCCCGAAATCGGAGAAATTATGGGGGATTACTTCGACGACCCCAAGAAGGCCCAAACCCGCGTGGGCTCCCCGGTCTTCTCTTCTTCGTTCTGACGAATGCACAATTTGGTGTTTGCTTCACGCCCTGTGCTCTCGTGCAGATGGAGGATAGGATAAGAAAGAAGCGCCACAAGATCGTGCAAACCAAGACCGGCTCGCGCAACCCCATGAAGGTCGTCTTCAACAAGTAATGTGCTTCTCTGATGCTGCCATATATTTGTACAGTGTACAAAATCCAGTTAGC…
>Sspon.04G0016020-2B
CCAGCCCATCGACCGCGTTTCCGCCTCTCCTTCTCCCCTTCCACCTCCGATGGCCACAACGGCGACAACGACGGCGGCGGCGGCCACAGCCAACTTCGTACCTACACCAACACCGCCGCATCCACGCCCCGCCGCGCCACCTGCTCTCCGGGCGCCTTCCACCCTGGGTCCCGTCAAGTCAGAGGCTCCTCCCACCCCCTCGTCCTCTACCGCTACCGCCGCCGCCGCCGGAGCGGAGGATCCATCCTACATCATCACTGTTCCTAGTTATTCAGGTAAACAAACCCGTGCCTTAGCACCGCGCTTCTACCTCTTGTGGAGGCTAAAACCTGGAACCCTAATCGGGGCTTCCCCTCGCAGCGTGGTTCTCGTTCGACTCCATCCACGACACGGAGCGCC…
>Sspon.04G0028330-1B
TGACCGTCGAGGAGGTGAAGCTGCAGGCGGCGAAGGCGAACGGCGGGCATGGGGCCAAGGACCAGTTCCCCGTCGGCATGCGCGTGCTCGCCGTCGACGACGACCCCACCTGCCTCAGGCTCCTCGAGCAGCTCTTGCAGCACTGCCAGTACCATGGTATGCCATGCTCCTCTCGCTCCTCTGTTTCCTCTCTTCCCCGTGCGTTTGGTTTCCTACTATTCTGATCGGATCATGTATAATCCTTACTAACTGCCGTTCTTTTTTACCTTTATTATCCACGATTCGGCTCTTTGCTGCTTGATTTATTTAGTCTTCGATGTTCGCGTATCAAGGAGGCTACAAAGATATTTGGGTTACTGGTTTTGCCATTCTTCATCACATAAATAGCAACCCCGACTT…
>Sspon.04G0017240-2B
ATGTGCGTGCAGGGCGACTCGGGGTCGGGCCTCGTCCTCACCACCGACCCCAAGCCCCGCCTCCGGTGGACCGTCGAGCTCCATGAGCGCTTCGTCGACGCCGTCACGCAGCTCGGTGGCCCCGACAgtatgtacatgtagctcgatcctgcactctcatgacctctctggcttgtcgttttggttctgatttctttcttctctcacgcagAGGCGACGCCAAAGACCATCATGAGGGTCATGGGAGTGAAGGGGCTTACTCTCTACCACCTCAAGAGCCATCTTCAGgtagttagggttaggtttcctctgcaagctacctgctacttccttcctgtatggctgtatatatatttctacttatgacatatttttaactttgtttgattgatctttttg…
>Sspon.04G0021290-2B
CGTCATGGCTGACGCAGAACCGGAGCACTCGTATGGTTATTGAATATACTAATAACAGTTATTATCCCATAATAATCTCCTTTGTTCTCGCATATATAAACTCAAAAGGCTGGCATATAGTATATATAACAACTAGGTTTATGTGATCTGCATTGCACACTGCTGGCTTCAGAACTTACATGGATGGCCTCATCTCCTCCACTTTGGCTCTTGGGCACCAAAGGATAATGCAATTGCACACACTTGGATAAGCTTTTCTTTGTTTGCTAGGCATGCAATGGAGAGAGAACAGCTCCAACATATACCCCTCATTCCCTCAAGACACACTTGGAAAGTTTTCCTCTTCTCCAGTTCTCCCTTGAGGGGTGTTCTATTCTTTTTTTTAAAAAAACATGTTTT…
>Sspon.04G0030430-1C
ATGGATGCACACATCAAGCAGCAACGCAAGGAAGCTAGTGAGGTACAGCTACAAGCGGTGCGGCCTACATAATACAGGTTCCATCACATCACATGAGAAAAACCTCCTGGAGTGAGCTTCCGCTCGCTCGAAAATCAAGCAGGCAGCCAAGCGGGGGAGGGCCCTAGAAACCGCATCTCCTCAAAGCTCCACTCCAGCAAAGGCAGTTACTCCTCTCACCCCCACGGCAGTGGATGCCCTAAGTTAAGCTAGGCGCAGCAACAGGACGAACGCGGCGTCCCCACTCACCTGCTTCTCGTAGGGAAAAGGGGCGTTCCCCGGGCAGCTCGTCGGCGGCTGGCGAAGCGTCCTCCGGCGCAGCCTGCCTGCGGCGGAGGCGGCGGAGCAGCAGCAGGAGCG…
>Sspon.04G0030760-1C
ATTAAACTGATGGGTACTGCATGCAGCCATACATCAACCATGAATAGGCTTCACAGTGGAAGAGTTCCCCCATGTCGTTCATCAGCTATAACATTAGTACCAGCATTCTCAGAGGTGTCATTTCCTAGTTTTCCAGAGCAGAGATTATCTTTTGTTGAAAAGGAACTGCCTATTAGTTCTGTCACCTCATTTGATACTTCTATGGCTGATACCATGTCAACACATATGTTAGCTTCCAATTTCACCAACGAATCACCTAATGGGCAGCTTTGTTCTGGATCATATGTTACTGAGCCATGTGATCCTGATACTCCATTGCTACCATCGCATTCATCCTTAATGGGTAATTCAAGGCCTTTGGTGATGGACTTTCCAGAAATATCTGAACAGATATGTTCG…
>Sspon.05G0004230-2C
ATCCAACCAGAACCCGGGAGCCGTGACAGGCTGACAGCTTAGGCGAACCAAGAACACGCAGGGACAGACAAGGAGAGGCATGGGGCGAGGGCGAGCGCCGTGCTGCGCCAAGGTGGGGCTCAACAGGGGCTCCTGGACGCCGCAGGAGGACATGCGCCTCATCTCCTACATCCAGAAGCACGGCCACTCCAACTGGCGCGCGCTGCCCAAGCAAGCAGGTAGGCTCGTTGGGCATGGTAAATGTGCATGGCGAGTTGCTGATCCTGTTCATGTCCATTCCCTTTTTTGTTTTTTGTCTGGATGGATAGGTTTGCTGCGGTGTGGGAAGAGCTGCAGGCTGCGGTGGATCAACTACCTGCGGCCGGACCTCAAGCGCGGCAACTTCACCGCCGAGGAGGA…
>Sspon.04G0006090-3C
ATGGCCTGTTTGGAGGTAAATATTTGAGATCTTCATCCTTTGTCTTGTTTTCCTGGCCCGAATTGGTTTCAATGGTATATTATCGCCTGCTTGGGGCCTGAATTTTGGTTGTTTCCCCCTGTGTCCACAGCAATTTCCGATGGCAACCGACGAGACCGCCGTTGCCGATCGAACAGGCGGTGGAACCGCCGTGGATCATCGCAAGGACCCTCTGGATCCCCGCGACATGGATTTGTCAGGGGAGGAGCACGTGCCCAAGGTACAGCAGCGGCGAGTCGCGGCTGCATCGTCGCAGAATCTCTGTGCCATCCCGCGTGTTCTCACTTTGTTTCTTCCACGCTTGCCTGACCGACCAGGCGCGGAAGCCGTACACGATCACGAAGCAGCGGGAGAAGTGGA…
>Sspon.04G0000650-3C
ATGGGGTGCAAGGCGTGCGACAAGCCCAAGCCCAACTACCGCAAGGGCCTGTGGTCGCCGGAGGAGGACCAGAAGCTCCGCGACTACATCCTCCTCCACGGCCACGGCTGCTGGAGCGCGCTCCCCGCGAAAGCCGgtaagaccgacgactcgccgccgctgcgtgcgtctgcattcctgtcgagtgtgggaggagcggaattcaggtgcttcgggtgcattgcgtccggaattcagaacccgattagtgccaattgccaattgctgaggtccgagaggcgagaacagagccgtgttgttacctgaaggaattcttctgttaaaatgatcatcattaaggagtgctcctgctgttttttttaatagggtataaatgaattcctctggccggctcactct…
>Sspon.05G0013100-3P
ATGGGGCGCGCTCCGTGCTGCGAGAAGATGGGGCTGAAGAGGGGGCCGTGGACGGCGGAGGAGGACAGGGTCCTGGTGGCGCACATCGAGCGCCACGGCCACAGCAACTGGCGCGCGCTGCCCAAGCAGGCGGGCCTGCTCCGCTGCGGCAAGAGCTGCCGCCTCCGCTGGATCAACTACCTGCGCCCGGACATCAAGCGCGGCAACTTCACCCGGGAGGAGGAGGACGCCATCATCCAGCTCCACCAAATGCTCGGCAACAGgtgcttatctatcttgatgccccaatcagccacttgttgtctcgtaaattacggcgaaatcagagaacatgcgcactaaacagctcatttgtggatgattttcagATGGTCGGCAATTGCTGCCAGGCTGCCGGGG…
>Sspon.05G0013100-2P
ATGGGGCGCGCTCCGTGCTGCGAGAAGATGGGGCTGAAGAGGGGGCCGTGGACGGCGGAGGAGGACAGGGTCCTGGTGGCGCACATCGAGCGCCACGGCCACAGCAACTGGCGCGCGCTGCCCAAGCAGGCGGGCCTGCTCCGCTGCGGCAAGAGCTGCCGCCTCCGCTGGATCAACTACCTGCGCCCGGACATCAAGCGCGGCAACTTCACCCGGGAGGAGGAGGACGCCATCATCCAGCTCCACCAAATGCTCGGCAACAGGTGCTTATCTATCTTGATGCCCCAATCAGCCACTTGTTGTCTCGTAAATTACGGCGAAATCAGAGAACATGCGCACTAAACAGCTCATTTGTGGATGATTTTCAGATGGTCGGCAATTGCTGCCAGGCTGCCGGGG…
>Sspon.04G0008290-3C
CTTAGCTTCTCACTCACTACGACCTAGCTCGCTGGGGAGACAACTCGGGAGGATTAAAGATTGATTAGCTCGCTAAGATCATTGAGGTTGAAAGACTAACGAGCTCGATCGCTCTTGACTTGAGGTAGACAGAGAGGAGAGGGGACGAGACGGAGACAGGAATGGAAGGGCAGTTTGGTTGGGGGAGAGAGGAGGGAGGGTGGAGGAAAGGGCCATGGACGGCTCAGGAAGATAAGCTGCTGGTCGAGTACGTCAGGCAGCAAGGAGAAGGGAGGTGGAATTCTGTCGCCAAGCTTACTGGTAATGAACACTGTTACTGATTATTCTCGTTTCTTCTGACAGTCACTTGTCTCTTCAGTTTTTTTTCCCTTTCTTTACCAACTCACCATCGCCAACCTA…
>Sspon.04G0009700-3C
GATGGGGCGGTCGCCGTGCTGCGAGAAGGAAGCCGGGCTGAAGAAGGGCCCGTGGACGCCGGAGGAGGACCAGAAGCTGCTCGCCTTCATCGAGCAGCACGGCCACGGCTGCTGGCGCTCGCTGCCGGCCAAGGCCGGTGAGGACGACGGAGCTAGCTCGATCTCACGACATTCTCCGTTTCCATTTCATTCATTTGTTATGCGATCGAGCATGCGGTGTGCTCATGCTTATGAATGGTGTGTGTGGCGTCTGCCGTCTGCCGTCTGCAGGGCTGCGGCGGTGCGGCAAGAGCTGCCGGCTCCGGTGGACCAACTACCTGCGCCCGGACATCAAGCGGGGCAAGTTCACGATCCAGGAGGAGCAGACCATCATCCAGCTCCACGCGCTCCTCGGCAACA…
>Sspon.04G0032700-1C
AGAATAGAGAGAACAACGAAAGGGTAGAACAGCAGCTGCCCCCACCAAGCGCCGACCTGTCGGAGATGGCAGCTGCGGCGCCGGCGGCGGGCAAGGGGAAGCGAAAGCGCCACCTCTCTGAGGACGACGTCTACCTCCTCCTCCACAGgtccgtccgtccttcctccgcctccttctccccagcccgtcctcccgctctctctccgggcggttcgttttcgcctagggttttacttcaccacgccgcttgcaatccttcttcccccgcagGTACGCTCCGGGGACGATCCTGACGGCGCTGCAGGAGGTGGCGCAGCACGCGGAGGGCCGGCGCATCGACTGGAGGGCTGCGGTGGGGAAGTCGGCCACGGGGATCACCTCCGCCCGCGAGTACCAGAT…
>Sspon.04G0016020-3C
CCTTCCACCTCCGATGGCCACAACGGCGACAACGACGGCGGCGGCGGCCACAGCCAACTTCGTACCTACACCAACACCGCCGCATCCACGCCCCGCCGCGCCACCTGCTCTCCGGGCGCCTTCCACCCTGGGTCCCGTCAAGTCAGAGGCTCCTCCCACCCCCTCGTCCTCTACCGCCACCGCCGCCGCCGGAGCGGAGGATCCATCCTACATCATCACTGTTCCTAGTTATTCAGGTAAACAAACCCGTGCCTTAGCACCGCGCTTCTACCTCTTGTGGAGGCTAAAACCTGGAACCCTAATCGGGGCTTCCCCTCGCAGCGTGGTTCTCGTTCGACTCCATCCACGACACGGAGCGCCGCCTCCTTCCGGAGTTCTTCGAGGGGGAGGCCGCGGCGG…
>Sspon.04G0028320-2C
TGACCGTCGAGGAGGTGAAGCTGCAGGTGGCGAAGGCGAGCGGCGGGCATGGGGCCAAGGACCAGTTCCCCGTCGGCATGCGCGTGCTCGCCGTCGACGACGACCCCACCTGCCTCAGGCTCCTCGAGCAGCTCTTGCAGCACTGCCAGTACCATGGTATGCCATGCTCCTCTCGCTCCTCTGTTTCCTCTCTTCCCCGTGCGTTTGGTTTCCTACTATTCTGATCGGATCATGTATATCCTTACTAACTGCCGTTCTTTTTTACCTTTATTATCCACGATTCGGCTCTTTGCTGCTTGATTTATTTAGTCTTCGATGTTCGCGTATCAAGGAGGCTACAAAGATATTTGGGTTACTGGTTTTGCCATTCTTCATCACATAAATAGCAACCCCGACTTT…
>Sspon.04G0017240-3C
ACCGGCCCTCCTCAGCACACAACAAGAAGAAGCTAAGCGAGCTAGCAATCGAGGCAGCAGCAGCAGCAGCAGCACCACAAGGGCAAGGCCTGGTCCTCGTTCTCCGCGCCCGCGAACCCTATTCCTTGTTCTTGAATCTCTCATCCCCAATCCCACACCAGTACACACACGCACCACACCCTGCTGCTGCAGCTGCGGAGAGAGGAGAGAGAATTAATTCCATTGGGAGATCTCTCTAGAGAGAGAAGGAGAGGAGGAGGTGCGTGGGAGAGGGAGAATAGATAGAATGTTCCCTTCCAAGAAGGCCACTAGTAGCGCCGCTGCCGCTGCCGCTGCTGCCGTGAGCTCAAATGATAGGCAGGCGATGTGCGTGCAGGGCGACTCGGGGTCGGGCCTCGT…
>Sspon.04G0030760-2D
ATGACTGAAGCTTCACTTGAACAGATTAAACTGATGGGTACTGCATGCAGCCATACATCAACCATGAATCGGCTTCACAGTGGAAGAGTTCCCCCATGTCGTTCATCAGCTATAACATTAGTACCAGCATTCTCAGAGGTGTCATTTCCTAGTTTTCCAGAGCAGAGATTATCTTTTGTTGAAAAGGAACTGCCTATTAGTTCTGTCACCTCATTTGATACTTCTATGGCTGATACCATGTCAACACATATGTTAGCTTCCAATTTCACCAACGAATCACCTAATGGGCAGCTTTGTTCTGGATCATATGTTACTGAGCCATGTGATCCTGATACTCCATTGCTACCATCGCATTCATCCTTAATGGGTAATTCAAGGCCTTTGGTGATGGACTTTCCA…
>Sspon.04G0011570-2D
TGGGGAGGGCGCCGTGCTGCGACAAGGCGAGCGTGAAGAAAGGGCCGTGGTCGCCGGAGGAGGACGCCAAGCTCAAGGCCTACATCGAGGAGCACGGCACCGGCGGCAACTGGATCGCGCTGCCGCAGAAGATTGGTATGTACGATTGCGTCTTATCTCATCGATCCTTTTGTGTTTTTCTGATGAAATTCGTTAGGTGCCTCTTTAATTTGGTTGTTTTTTCCTTCTGATCCGTATGCTACTGCCTATCTATGGACTAATCTTGTCAGGCGTGGTGCTGGTGCAACCATGCATGAATATGGATGCCTACCTAGGATTCCTACTATATACTACTACATAGTATGGCCTCTCCATATTCATCCGATTTAGACGAAGCAAACTTTTTGTTTGAAAGATGAG…
>Sspon.04G0011570-1P
ATGGGGAGGGCGCCGTGCTGCGACAAGGCGAGCGTGAAGAAAGGGCCGTGGTCGCCGGAGGAGGACGCCAAGCTCAAGGCCTACATCGAGGAGCACGGCACCGGCGGCAACTGGATCGCGCTGCCGCAGAAGATTGGTATGTACGATTGCGTCTTATCTCATCGATCCTTTTGTGTTTTTCTGATGAAATTCGTTAGGTGCCTCTTTAATTTGGTTGTTTTTTCCTTCTGATCCGTATGCTACTGCCTATCTATGGACTAGTCTTGTCAGGCGTGGTGCTGGTGCAACCATGCATGAATATGGATGCCTACCTAGGATTCCTACTATATATACTACTACATAGTATGGCCTCTCCATATTCATCCGATTTAGACGAAGCAAACTTTTTGTTTGAAAGAT…
>Sspon.04G0022610-2D
GAAGGCTTCTGCTCGCGCGAGTCCTCAGGCTTCACTCGAGCGTGTGTGAGAATCGAGTCAAGCACGCTCTGTCTCTTGGGCTCTCTGTCGACGGCGGGAGAGCGAGAGAGATGGGCAGGCAGCCGTGCTGCGAGAAGGTCGGTCTCAAGAAGGGGCCGTGGACCGCGGAGGAGGACCAGAAGCTGGTCACCTTCCTTCTGTCTCACGGCCATTGCTGCTGGCGGCTCGTCCCCAAGCTCGCGGGTGCGGTGCATACGCATGATCACCATCTCCTTAATCTGACACAAATGCATGCAGATGGCCAATTTCTTCCTTCGTCCCCGCGCGCAGGGCTGCTGAGGTGCGGGAAGAGCTGCCGGCTGCGGTGGACCAACTACCTGAGGCCGGACCTCAAGAGGG…
>Sspon.04G0022610-2P
AAGGCTTCTGCTCGCGCGAGTCCTCAGGCTTCACTCGAGCGTGTGTGAGAATCGAGTCAAGCACGCTCTGTCTCTTGGGCTCTCTGTCGACGGCGGGAGAGCGAGAGAGATGGGCAGGCAGCCGTGCTGCGAGAAGGTCGGTCTCAAGAAGGGGCCGTGGACCGCGGAGGAGGACCAGAAGCTGGTCACCTTCCTCCTGTCGCACGGCCATTGCTGCTGGCGGCTCGTCCCCAAGCTCGCGGGTGCGGTGCATACGCATGATCACCATCTCCTTAATCTGACACAAATGCATGCAGATGGCCAATTTCTTCCTTCGTCCCCGCGCGCAGGGCTGCTGAGGTGCGGGAAGAGCTGCCGGCTGCGGTGGACCAACTACCTGAGGCCGGACCTCAAGAGGGG…
>Sspon.04G0004230-2D
AAAATGGAGATCGGTTGGGAAGACCGGTGTTCCAACGAGAAAGGAGCTGGATTGAACCAAGCTCCTCCACAGCAGGTCCAGTGCACGCATCGGACCGCAGGCAAAGCACAGGACCCGCCGTTCGGCCTGAGGCCAGTCAGTCAGTCAGAGACGGGCTCACACGTGCGACTCACCCCGCCCCAGCTCCGCGCCACGTGGGCGCGGCCCTTTCCACTTCGGGCCGTGTCTATTAATCCCCCGCGGCGCGCCTCCTCTCCAAATGAAGGCTTCTGCTCGCGCGAGTCCTCAGGCTTCACTCGAGCGTGTGTGAGAATCGAGTCAAGCACGCTCTGTCTCTTGGGCTCTCTGTCGACGGCGGGAGAGCGAGAGAGATGGGCAGGCAGCCGTGCTGCGAGAAGG…
>Sspon.04G0005600-3D
CAAGCTGCAGCTTGGCCTGGCGGACGTGCGTGCGTGCGTGTGCCTGCGCAAGCTGCTTGCTAGCTAGTTGCAGCTCGAGCTGCTAGCTGTTTCGCGCGGCGAACCACACCAGCTGCGCGGTGATCGACAAGCCGGCCCCGGCCGCGGGGAGCTAGCTAGGAGGCCGAGAGGCCCACGCGATGAGCATGTTCGAAGGGATGGAGAGGGCCGGGTACGGCGGCGCTGGGTCGATGGGCGGGGTGGTGCTGTCGCGGGACCCCAAGCCGCGGCTGCGGTGGACGCCCGACCTGCACGAGCGTTTCGTCGAGGCCGTCACCAAGCTCGGCGGGCCCGACAGTGAGTACCCGCACTCCTCTGCTGCTTGCTTGCTCTCTTCTTGTACTACCATGCCATGCATGG…
>Sspon.05G0004230-3D
GGCGAGGGCGAGCGCCGTGCTGCGCCAAGGTGGGGCTCAACAGGGGCTCCTGGACGCCGCAGGAGGACATGCGCCTCATCTCCTACATCCAGAAGCACGGCCACTCCAACTGGCGCGCGCTGCCCAAGCAAGCAGGTAGGCTCGTTGGGCATGGTAAATGTGCATGGCGAGTTGCTGTCCTGTTCATGTCCATTCCCTTTTTTGTTTTTTGTCTGGATGGATAGGTTTGCTGCGGTGTGGGAAGAGCTGCAGGCTGCGGTGGATCAACTACCTGCGGCCGGACCTCAAGCGCGGCAACTTCACCGCCGAGGAGGAGGAGACCATCATAAGGCTGCACGGTTTGCTCGGGAACAAGTAAGCGTTAAGCCGTCGATTGTTGCGACAGCGAATTTGGACTCG…
>Sspon.04G0006090-4D
ATGGCCTGTTTGGAGGTAAATATTTGAGATCTTCATCCTTTGTCTTGTTTTCCTGGCCCGAATTGGTTTCAATGGTATATTATCGCCTGCTTGGGGCCTGAATTTTGGTTGTTTCCCCCTGTGTCCACAGCAATTTCCGATGGCAACCGACGAGACCGCCGTTGCCGATCGAACAGGCGGTGGAACCGCCGTGGATCATCGCAAGGACCCTCTGGATCCCCGCGACATGGATTTGTCAGGGGAGGAGCACGTGCCCAAGGTACAGCAGCGGCGAGTCGCGGCTGCATCGTCGCAGAATCTCTGTGCCATCCCGCGTGTTCTCACTTTGTTTCTTCCACGCTTGCCTGACCGACCAGGCGCGGAAGCCGTACACGATCACGAAGCAGCGGGAGAAGTGGA…
>Sspon.04G0000680-3D
ATGGGGAGGGCGCCGTGCTGCGACAGGACCAAGGGCCTCAAGAAGGGGCCCTGGACGCCGGAGGAGGACAAGCTCCTCGTCGACTACATTCAGACCAACGGCCATGGCAGCTGGCGCCTGCTCCCCAAGCTCGCAGGTCAGGATTCCGTTCCTCTCTTGCTGTTCCATTCCATTTCTTCGCGGTTTCCATCCATTCCACCGTCGTCTTCTTTCTTAGTTCTGCTGCTCCGCCGGCCTCGTCGCCTGACTATTGGCGCCGCGCCGCGCGGCGCGCAGTGGCCTAAAATGTGAATCAAATTCCTCCTCGGTGTCAACGATGCTTATCCTGGGATCGCAATCGCATGCAGGGCTGAACCGGTGCGGCAAGAGCTGCCGGCTGCGGTGGACCAACTACCTCCG…
>Sspon.04G0000650-4D
ATGGGGTGCAAGGCGTGCGACAAGCCCAAGCCCAACTACCGCAAGGGCCTGTGGTCGCCGGAGGAGGACCAGAAGCTCCGCGACTACATCCTCCTCCACGGCCACGGCTGCTGGAGCGCGCTCCCCGCGAAAGCCGgtaagaccgacgactcgccgccgctgcgtgcgtctgcattcctgtcgagtgtgggaggagcggaattcaggtgcttcgggtgcattgcgtccggaattcagaacccgatcagtgccaattgccaatcgctgaggtccgagaggcgagaacagagccgtgttgttacctgaaggaattcttctgttaaaatgatcatcattaaggagtgctcctgctgttttttttaatagggtataaatgaattcctttggccggctcactct…
>Sspon.04G0009700-4D
GATGGGGCGGTCGCCGTGCTGCGAGAAGGAAGCCGGGCTGAAGAAGGGCCCGTGGACGCCGGAGGAGGACCAGAAGCTGCTCGCCTTCATCGAGCAGCACGGCCACGGCTGCTGGCGCTCGCTGCCGGCCAAGGCCGGTGAGGACGACGGAGCTAGCTCGATCTCACGACGTTCTTCGTTTCCATTTCATTCATTCGTTATGCGATCGAGCATGCGGTGTGCTCATGCTCGTGAATGGTGTGTGTGGCGTCTGCCGTCTGCAGGGCTGCGGCGGTGCGGCAAGAGCTGCCGGCTCCGGTGGACCAACTACCTGCGCCCGGACATCAAGCGGGGCAAGTTCACGATCCAGGAGGAGCAGACCATCATCCAGCTCCACGCGCTCCTCGGCAACAGGTGATC…
>Sspon.04G0032700-2D
ACCGAACGGCCCTAACAGTTCTCCCTGTTTGCGCTAAATCACAACTAATCCATCGAAAAACAAATAATTAGAGAAGAGAATAGAGAGAACAACGAAAGGGTAGAACAGCAGCTGCCCCCACCAAGCGCCGACCTGTCGGAGATGGCAGCTGCGGCGCCGGCGGCGGGCAAGGGGAAGCGAAAGCGCCACCTCTCTGAGGACGACGTCTACCTCCTCCTCCACAGgtccgtccgtccttcctccgcctcctcctcctcagcccgtcctcccgctctctctccgggcggctcgttttcgtctagggttttacttcaccacgccgcttgcaatccttctccccccgcagGTACGCTCCGGGGACGATCCTGACGGCGCTGCAGGAGGTGGCGCAGCACGCGG…
>Sspon.04G0008290-4D
TAGCTTCTCACTCACTACGACCTAGCTCGCTGGGGAGACAACTCGGGAGGATTAAAGATTGATTAGCTCGCTAAGATCATTGAGGTTGAAAGACTAACGAGCTCGATCGCTCTTGACTTGAGGTAGACAGAGAGGAGAGGGGACGAGACGGAGACAGGAATGGAAGGGCAGTTTGGTTGGGGGAGAGAGGAGGGAGGGTGGAGGAAAGGGCCATGGACGGCTCAGGAAGATAAGCTGCTGGTCGAGTACGTCAGGCAGCAAGGAGAAGGGAGGTGGAATTCTGTCGCCAAGCTTACTGGTAATGAACACTGTTACTGATTATTCTCGTTTCTTCTGATAGTCACTTGTCTCTTCAGTTTTTTTTTCCCTTTCTTTACCAACTCACCATCGCCAACCTAC…
>Sspon.04G0012780-3D
TGGAAATACATTCTAGACCCAGCAATAAACAAAGAGCCTTGGTCACAACAGGAGGAACTAAGATTGATTCGTGCACATCAAGTTTATGGAAACAAATGGTGTAAAATGGTCAAACATTTCCCAGGGAGgtaggactggatgaagacacctgtaaagaaaataaaaaaactgttcgagaaaaaaaaatacctctctttatgttggttgttgttattgttgattttaattgattcccttaatgagaattcagtatgtatctacctgcttcaaacctcctatgactatgagtgtggcactaaaattgttgaccccatgtacaatcagGACAAATGATGCACTCAAAGGACATTGGAGAGGTTCTATGAAAAGAAAACTGGATTCATATTTGGCCTCAGGATT…
>Sspon.04G0014390-3D
ATGGTAGCCAGAGAAGAGCAAGTGATGGGAGAGGTCAAGGGTAAGGGGTACTAGTTGATATCCTTGAGGACGACGAGGAGAGATCAATCAATAACAACAAGCTGCTAGACCTCAACGAGGGTTTCGATTGGAGAGCGAAGAAGGGGAAGTTGGCGATGATGAGGAAGACGAAGGTGAGGAGGGCGACGATGATGGCGGTAGCACCACTGATGTTGGTGGTGGGAGTGGGAGCTCAAGCAACAATAGCAGTACCAACAACAATTCCGAGAGCAAGAAGGCAGATGGCAAGGGAGGCAGCAAGTCAGAGGTGAACGGTGAGCAGAGGGTTCCATCGGTGCGGCAGTACAACCGGTCCAAGCTGCCCCGGCTCCGGTGGACTCCTGACCTCCACATGGCCTT…
>Sspon.04G0016020-4D
GGCAGATATAAGTCTTTGTACTAGATGCTATGTAAATAATAACTACCGGCCGGGTCTGTCTTCTGCTAACTTCAAGAGAGTTGAAATTACTGAAGACGCAAAAGCAGATTGGACAGACAAAGAAACTCTTCACTTGCTTGAGGCTGTCTTGCATTATGGCGAAGACTGGAAAAAGGTGTCTGAACATGTTGGTAGTCGGTCAGAAAAAGACTGTATTGCGAGATTTATACGGTTACCTTTCGGAGAACAGTTCATGGGACCCAAGGAGGATAGAATGGGATTTGAGAACAATGATGACAATACTGATGGGCCTGGAGCAGATGTCTCAAAACGACTACATCTCACTCCACTAGCAGATGCAAGCAATCCGATTATGGCTCAGGTCTGTATCGTTGCTTT…
>Sspon.04G0016420-4D
CAGCGATGGGAGTGGAGTCGTCGGAGTGCGACAGGATAAAGGGGCCCTGGAGCCCCGAGGAGGACGAGGCGCTGCGGCGTCTGGTGGAGCGCCACGGCGCGCGGAACTGGACGGCGATCGGGCGCGGCATCCCGGGTCGGTCGGGGAAGTCGTGCCGACTCCGGTGGTGCAACCAGCTGTCGCCGCAGGTGGAGCGCCGCCCCTTCACGCCCGAGGAGGACGCCGCGATCCTGGCCGCGCACGCGCGCCTCGGCAACCGCTGGGCCGCCATCGCGCGCCTGCTCCCCGGCCGCACCGACAACGCCGTCAAGAACCACTGGAACTCGTCGCTCAAGCGGAAGCTCGCCACCGCCACCGATGTCGGCGGCGGCGACGCCGAGCGGCCGTTCAAGCGCGCGA…
>Sspon.04G0016830-3D
ATGACCGTCGAGGAGGTGAAGCTGCAGGCGGCGAAGGCGAACGGCGGGCATGGGGCCAAGGACCAGTTCCCCGTCGGCATGCGCGTGCTCGCCGTCGACGACGACCCCACCTGCCTCAGGCTCCTCGAGCAGCTCTTGCAGCACTGCCAGTACCATGGTATGCCATGCTCCTCTCGCTCCTCTGTTTCCTCTCTTCCCCGTGCGTTTGGTTTCCTACTATTCTGATCGGATCATGTATATCCTTACTAACTGCCGTTCTTTTTTACCTTTATTATCCACGATTCGGCTCTTTGCTGCTTGATTTATTTAGTCTTCGATGTTCGCGTATCAAGGAGGCTACAAAGATATTTGGGTTACTGGTTTTGCCATTCTTCATCACATAAATAGCAACCCCGACTT…
>Sspon.04G0017240-4D
GATGTGCGTGCAGGGCGACTCGGGGTCGGGCCTCGTCCTCACCACCGACCCCAAGCCCCGCCTCCGGTGGACCGTCGAGCTCCATGAGCGCTTCGTCGACGCCGTCACGCAGCTCGGTGGCCCCGACAGTATGTACATGTAGCTCGATCCTGCACTCTCATGACCTCTCTGGCTTGTCGTTTTGGTTCTGATTTTTCTTTCTTCTCTCACGCAGAGGCGACTCCAAAGACCATCATGAGGGTCATGGGAGTGAAGGGGCTTACTCTCTACCACCTCAAGAGCCATCTTCAGGTAGTTAGGGTTAGGTTTCCTCTGCAAGCTACCTGCTACTTCCTTCCTGTATGGCTGTATATATATTTCTACTTATGACATATTTTTAACTTTGTTTGTTTGATTGAT…
>Sspon.04G0029080-2D
ATGTACTCATCGTCGTCGACAAATTCCAAATTGTGCCAGCAAGCAGGCGCTCTGCCTTTCCTGCCCCATCCTCCTAAATGTGAGCAGAAGCAGCAGCAAACGTCAGGTGGGCAGTCATCCAGCTCTTCATCGCTGCTCTTTGGTACTGACCTCAACAATGGTGGTCCAAGTGAGGCTGAACATTCAGCTGATCTCAAGGACTTTCTTAACCTTTCTGGAGATGCTTCAGAAGGCAGTTTCCACGGTGAAAGCGACGGCATGGCTTTCAGAGAGCAGAAGGAGTTTCAGTTCTTGTCTGAACAGCTCGGAATTGCCATCACCAACAACGAAGAGAGCCCTCAATTAGATGTGAGTCCATAGTTCCATCAGTTACCATACTAAGCACTTGCAAATTAAAGG…
>Sspon.05G0000880-1A
ATGGCCGTGGAGGAGGCGAGCAGCAGCGGCGGTGGGGAGGAGGGGTGCGGAGCGTGGACCCGCGAGCAGGAGAAGGCGTTCGAGAACGCGGTGGCAACGATGGGCGGTGAGGAGGACGGGGACGCGAGGTGGGAGAAGCTAGCGGAGGCCGTCGAGGGGAAGACGCCGGAGGAGGTCAGGCGGCACTACGAGCTGCTGGTGGAGGACGTCGACGGCATCGAGTCGGGCCGCGTGCCGCTTCCGACGTACGCGGCTGACGGCGCCGCCGAGGAAGGGGGTGGCGGTGGCGGCGGCGGCGGCGGGAAGAAGGGAGGTGGGGGAGGAGGGACCCACGGGGACAAGGGGTCGTCGAAGTCGGCCGAGCAGGAGCGCAGGAAGGGCATCGCCTGGACAGAGGAC…
>Sspon.05G0001550-1A
ATGGAGGCGCCGGCGGGCATGCAGCAAAGCCCGATGGAGAACCCGTTGTCCAGGAGCTACAGCATCGGTGCGGTGGAGACCCACGTCGGGAGCGGGAACGTCGCCGTTGCCGTCGCGCCGGGGCAAGGTGCGCCGAGCAAGACGCGGATCCGGTGGACGCAGGACCTCCACGAGCGCTTCGTCGACTGCGTGAACCAGCTCGGCGGCTCGGACAGTGAGCGCCCTTGATCTTGATTTGAACTTCTTCCTTTTCCTGCACGAGTTCTTGGTTAATCTGTCTGCTTTGCTTAATCGAATTGAAAGCTACGTATTTGTTTCACTTTCTCATAGAGTCATAGTCTTCTCTTGTTGTTGCGTGACACTTGCAGAGGCGACTCCCAAGGGGATTCTGAAGCTGAT…
>Sspon.05G0004230-1A
GCTCCGCACAGGCCCCTGGCACAAGCGAGGCATTGTCGTGGAATCGCGAGCGATCACGCTGGTGAGGAGCAGAGCAGGAGCTTTCAGAGGTGTCGCCGTGCAGCAGCAGCAGCAGCAGCTTGGGGCTCGGAACGAACAACCATGGGGAAGGGCCGGGCACCGTGCTGCGCCAAGGTGGGGCTCAACAAGGGCTCCTGGACGCCGGAGGAGGACATGCGCCTCATCGCCTACATTCGGAAGTACGGCCACGCCAACTGGCGCGCCCTGCCCAAGCAAGCAGGTACGTACGGGGACGGGAGCCCCGGCCGCCGCCGGCGCGCTGTCATGCATGCAGGGGACTAGAAGTTCAGCTCAGCTCTAATGGTTCTTCGACTCCATCCATAGGTTTGCTGCGGTGCG…
>Sspon.05G0004560-1A
AAGCGTGTACATGTCGTAACATAGCAAACGATTCCTGAAAATTGTTGGGGAAGTTTGGCCGTTGCTTTTGCCGAGCTTTATCGTCGATCAAACAGCCTAACAGCGTGTCGAGCCTCGACACGGCGACACATATCAGCGAGCCACCGCAGGGCACACCAGAGGCGACGACGGGAAGGCAAGGCCGGACCGATAGGAACACCGAACACCGCCCACCCCTGTCGTGCGACCCCACGACAGCGCATGGTTTTACTCGCGCCCAGACAGAAGAGGACTACAGGACCGGCAGCCAGCCTGCGCAATTGGGGTGAGCTGCGGTGGTGGACGAGCAGCTGGAGCCTCGAGGCGAGGCGAGGCGAGGCAACCCGACCCGCGGAGCAGCGACGGCCGACGGCCACGAGA…
>Sspon.05G0005850-1A
ATGGACGACCGAGGCGGCGACGGCGGCGGGGAGGCCGAGAGGTGGCCGTGGTGGGCTGCGGCGAGCGCGGCTCAGGCCGCGGCCGGGGTCGCGTGGTTCCGACACGGCAGGGGCGGAACGGCGGTGGCGATGCCGTTCAAGGCATTCGCCATCGCCTCCCTCTTCGTCGGCGCCGGCGCCACCGCCGCCGCCGCTGGGGTGCTTGCCGCGGGCGTCGGATCGgtgaggcgtctaatcgaagcttccgctcccgtgcggcgaacgattttgctgctcgaattttcgctgatctggtgcgtgtgatgtgtgtatctgcagGTGGAGGAGATGAAGGGCGTGGGCGCGAGCATCCGGCGgtggatgggagctcctcctcgccgagcgggaggcagtgactaa…
>Sspon.04G0000680-1P
AAAATCCGTCGCATTTATGGCCACCGGGATCCTCCTCGGCCTATAAATCCCTCTCGGCATTTATGAGCACGGCTCGTCCCCTCACTTCTCGTTGCTGTCGCTGCCGACGTTGCCGAGGGGAAACGGAGAGCGACCGATCGACCACCATGGGGAGGACTCCGTGCTGCGACAGCATGGGCATCAAGAAGGGGCCGTGGGCGCCCGAGGAAGACAAGCTGCTCGTCGACTACGTCCAGGCCAACGGACCCGGCAACTGGCGCATGCTCCCCAAGCTCGCGGGTACGTGCTCTGTCTGCTCCTGAATCGAGCCCGGCCGCTTCGTGCATGCGTGACCTGTTCGTTTGGCTCGTCATTTCTTGAGCGATCTGGGTGGGCTAATCCGCTAATGCGATGCGCCGC…
>Sspon.05G0008780-1A
ATGTCGCCGCCGGCGGCCGGCGCGGCCGCCACCTCCGGCGACGGGCCGCCTCCGTCGCCGCGCGAGCTCTACACCATCCCGGCATCATCCGGTAAGAATTCTCTCTCTCGACGCGCCCTTCTTCGTGCTCCTAGGGTTACGGGGGTGACCCCCCGCTGAGCCGGCCGCCTGACCGAATTCCGTGTCTGCTTCCGCCACCCCACAGGTTGGTTCCGGTGGGACGGGATCCACGAGACGGAGCGGCGGGCGCTGCCGGAGTTCTTCGGCGGGGCAGGCGGCGCTGGGTTCGGGACGGCGACGCGGAACCCGCGGATCTACCGCGAGTACCGCGACTTCATCATCGCCAAGTACCGGGAGGACCCGGCGCGCCGCCTCACTTTCACCGAGGTCCGCAGGGCG…
>Sspon.05G0009350-1A
ATGGGGCGGATCCCGTGCTGCGAGAAGGACAGCGTCAAGCGCGGGCAGTGGACGCCCGAGGAGGACAACAAGCTGCTCTCCTACATCACCCAGTACGGCACGCGCAACTGGCGCCTCATCCCCAAGAATGCCGgtacgtcctagcgagcgtccaaggtcccgagggtcagggacggccaatgtccgcctctgaattctgaccaagtttgtgtgatgggatggcagGATTGCAGCGGTGCGGGAAGAGCTGCCGGCTCCGGTGGACCAACTACCTGCGGCCCGACCTCAAGCACGGCGAGTTCACGGACGCCGAGGAGCAGACCATCATCAAGCTGCACTCCGTCGTCGGCAACAGgtggctgtcgtcctcccgctcccctctcgtgcttgttcggatgg…
>Sspon.04G0009700-1P
ATGGGGCGATCGCCGTGCTGCGAGAAGGATGGGCTCAAGAAGGGGCCGTGGACGCCGGAGGAGGACCAGAAGCTGCTCGCCTACATTGAGCAGCACGGCCACGGCTGCTGGCGCTCGCTGCCCGCCAAAGCCGgtgagctcgatcgcaagctagtaccagcaatcgtagactcctgcgcggttcagccagcggcgtttggctacgctgtctggtttcgctccttcgtactccactgacatgcatgcgaatgaatggccgtggcgcagGGCTGCAGCGGTGCGGCAAGAGCTGCCGCCTCCGGTGGACGAACTACCTCCGGCCGGACATCAAGCGGGGCAAGTTCAGCCTGCAGGAGGAGCAGACCATCATCCAGCTCCACGCGCTGCTCGGCAACAGgt…
>Sspon.05G0013100-1A
ATGGGGCTGAAGAAGGGGCCATGGACGCCCGAGGAGGACAAGATCCTGGTCGCCCACATCCAGAGCTTCGGCCACAGCAACTGGCGCGCGCTGCCCAAGCAAGCCGGTGAGCAAACCACTCCACCACCTGCTTGCCTCTGCTTGCTCCTCGGCCGCGGAGTTCTAACGAGACGTGCTGCTGCTTCTGCAGGGCTGCTGCGGTGCGGCAAGAGCTGCCGGCTCCGGTGGATCAACTACCTGCGCCCCGACATCAAGCGCGGCAACTTCAGCAAGGAGGAAGAGGACGCCATCATCAGCCTCCACGAGCAGCTCGGCAACAGGTACTGCTTGCTGCTAACTAATTGTGCCCCCCATTTCTCTCCTCATCCTTTTCTTCCGCTTTCTCGCATTGCTGTCTTT…
>Sspon.05G0013770-1A
GGGAGGGCTCCGTGTTGCGACAAGAACAATGTGAAGAAAGGGCCATGGTCTCCAGAGGAGGATGCCAAGCTCAAGGAGTTCATCGAGAAGCACGGCACCGGTGGGAATTGGATCGCTCTTCCTCAAAAAGCAGGTAGTATATATACATGATTTGTCAAGCTACATATACATAGATGATACAGCTTGTTCAATTTGGGGATTTCATGCTGTTATCAGTTGAGTCTGAATCTAAACAGTCTAGATTTTTGATGCTGATCGATGTCTTGTTTTTCTAATTTGTTTTCCTTTTTTATGTTCTTTTCCTTTGATCTGTTTGGGATCACTCTTTAATAGGATTGTTCTGAGACATCTTGTTTCAAAGAAAAACAAGAGAGAAGGAAAACATATATATGCTTTCTC…
>Sspon.05G0016360-1A
ATGGAGAAGAGTCCCGGCGCGGCGCCGACATCATCGCCCGAGGAGGAGGTGGCGGCGGAGGGCCATGCGCATGCTGAGGATGTGACGGAGCATGAGGAGGAGGCCACGCCGGTGGTGCTCAAGAAGGGGCCTTGGACGGCCGCGGAGGATGCCATGCTCATGGATCACGTCCGGCACCACGGCGAGGGGAACTGGAACGCAGTGCAGAGGATGACCGGCCTGCTGCGCTGCGGCAAGAGCTGCCGCCTGCGCTGGACCAACCACCTCCGCCCCAACCTCAAGAAGGGCTCCTTCTCCCCCGACGAGGAGCTCCTCATCGCCCAGCTCCACGCGCAGCTCGGCAACAAGTGGGCGCGCATGGCCGCGCATGTAAGCAAGCACTGTACTCTCTTCAGCTTG…
>Sspon.05G0017940-1A
CGTAAGGCCTCGTCGACCTCAGGTCCGTGCGTCCATCCCCCTCTCGAAACCCTTTAAACTCTACCGCCGGGCCTAACGCTTGCCTCCGCCTCGGTAACCCTAACTCCCCAGATTCGCGCCTCAAATGGCGCAAGCGGAAGCGCAACCCGGACGCGTCCCCGTCCAAGCCCTCCACCTCGGCGGCGGCCGACCACTCCTCCGACTCCTACTCCGCCGACGAGGACGCCGCCGCCGTCCACGGCGCGGCGGGGGCCGGCGACGACGACGAGGCCCCCGCGGCGTCCGAGGACCCCGCCGCGCTCGGCCTCCGCGAGGCGGAGGTGCTGCCCTCGGCCGAGCCCATCTCTGCGTTCCCTGCCGCCAAGCGCCGCGTGGTCAACCGGCCGCATCCGTCCGTCC…
>Sspon.05G0017940-1T
CTCGTTCCGACCACGCCCGCGTCTCGTCTCGTCTCACTCCCCCGTCACTCCCGCGCGCCTCGTCGTCCTCCGCCGCCGTCGTCCCCGCCGCCGCCGATGCCTCGTAAGGCCTCGTCGACCTCAGgtccgtgcgtccatccccctctcgaaaccctttaaactctaccgccgggcctaacgcttgcctccgcctcggtaaccctaactccccagATTCGCGCCTCAAATGGCGCAAGCGGAAGCGCAACCCGGACGCGTCCCCGTCCAAGCCCTCCACCTCGGCGGCGGCCGACCACTCCTCCGACTCCTACTCCGCCGACGAGGACGCCGCCGCCGTCCACGGCGCGGCGGGGGCCGGCGACGACGACGAGGCCCCCGCGGCGTCCGAGGACCCCGCCG…
>Sspon.05G0018090-1A
TGCATGGAGCACGGGCCATGGCTCACAGGGATCCGGGTCAATGGAGCCTCACCCCTCACCCCACCCCGCTCGCTCCTCCACCCCTCCTCGTATAAAACCAACCACCACTCCCCTCCCCTCCCCCGTCGCCGGCTCCCCTGCCTTCTGTTGTTCATTCACGAAAGGCTCGCGCCGGCCGCTCGCTCGCTCGCTGCAGCACACCACGCCATCGCCACCACCAGTCCAGTCCACCACCGGCAGCGGCAGCACCAACGCATCGCGCGGGCGCCCTTGTTCCTCCGACTCCCACTCGGCGGCGGCGGCGGCGACGACGACGCCGCGAGACGGAGCGGCGGCGGAGCGAATCTGTGCGTGGCTGTCGCGCGTCGATCTGTGCCGGGGCGGGCGGCATGGGGAGGT…
>Sspon.05G0020540-1A
ATGGGCAGGCCGCCGTGCTGCGACAAGGAGGGGATCAAGAAGGGGCCATGGACGCCGGAGGAGGACATCATCCTGGTGTCCTACATCCAGGAGCACGGCCCGGGCAACTGGCGCTCCGTGCCCATCAACACGGGCCTCATGCGCTGCAGCAAGAGCTGCCGCCTCCGCTGGACCAACTACCTCCGCCCCGGCATCCGGCGCGGCAACTTCACCCCGCACGAGGAAGGCATCATCGTCCACCTCCAGTCCTTGCTCGGCAACAGGTGGGCCGCCATTGCTTCTTACCTCCCGCAGAGAACCGACAACGACATCAAGAACTACTGGAACACCCACCTCAAGAAGAAGCTCAAGAAGCACCAGGCCATCGGCGCCATCTTCGCGCCGCCGCCTCCGGCCTCC…
>Sspon.05G0021470-1A
GTCGTGCATGGAGGGAGATAGTAGCAAAGGCTTCGATGAGAGCTCTGCAGATCAGCTGCTCCTGTCCGTTGGCGAGGCCAGGGACGACGTCGACGGGGAGGGTGATACTGGTGGCGCCGATGTGCCTCGCGGGCACGACGGAAGCTCAAGCAATAGCAGCACGGTGGAGCTGGATGAAGCCGGCGGGGACAACGGCAGGAAGGACGCCGGCGCCTCGCCGTCGTCGGTACGCCCCTACGTCCGCTCCAAGAACCCCCGCCTCCGCTGGACGCCGGAGCTCCACCTCTGCTTCCTCCGCGCCGTCGACAGGCTCGGCGGCCTAGACCGTGAGCAAAGCAACCACCTCATGTCCTGATTTTTAGCTAGTTTCAGTAAATATCTCTCTCGCGCGATTTCAGT…
>Sspon.05G0001550-2B
CCGAGACTTCGTGATCACTAGATGATGAACGCCAAGAAGATTAAACTGCACGACTACCACCGCTACGGATCGCCGCTGTGTGACCCGCAGCTATTTCCGGCCACCGCCGCCTCCGGGGGGCTCTCCTTCCACCCGGGTCCGGGGCTCGTGGGCTCCCTGCCGCAGCCGCATGGCGGCGGCTGGGTGCACGAGGAGCACACCACGACGACCCCGAGGTCGGTGCTCGCGACGCAGGGGCTGCAGGGCAGCCGTTGCGTCGGCTCCGACGCCGCCGCGTTCTTCGCCGCCGAGGAGCTGATGATGGGCATGGAGTGGTTCAACTGCCCTTTCGGCGGAACGACGACGCTCCCGGAGCTGACAGCGTTTGCCAAGAGACCGCAGTTTGGCCGGCCGACGACG…
>Sspon.05G0023530-1B
ATGGGGAAGGGACGGGCACCGTGCTGCGCCAAGGTGGGGCTCAACAAGGGCTCCTGGACGCCGGAGGAGGACATGCGCCTCATCGCCTACATTCGGAAGTACGGCCACGCCAACTGGCGCGCCCTGCCCAAGCAAGCAGgtacgtaaggggacgggagccccggccgccgccggcgcgctgtcatgcatgcaggggactagaagttcagctcagctctaatggttcttcgactccatccatagGTTTGCTGCGGTGCGGGAAGAGCTGCCGGCTGCGGTGGATCAACTACCTCCGCCCGGACCTCAAGCGCGGCAACTTCACCGCCGAGGAGGAGGAGACCATCATCAAGCTCCACGCCATGCTCGGCAACAAgtacgtacggtgcaagcagcgttccg…
>Sspon.05G0004560-1P
TGTTTCTGAAGGCGAGGAACGATCAAAGGCCTGCTGCAGATCACGTTGGCCACGGAAACTTCATGGATCATCATCTGAAGAACACTCTGAACTCCGGTGACATGGATTTGCCAGGAGGAGCACGAGCCCCTAAGGTACACCTAGAACTTCTCTTGCGATCTGCAGAGCAGCTTTTAGCACCGAATTCCAAATCTAATGAAGCTGGAGATGTTTTCCTCTCACCAAGGTCACACTTTTGGCACTTGCCGTTTAGGCACGCAAGCCATACACGATATCCAAGCAGAGGGAGAAATGGACCGAGGACGAGCACAAGCTCTTCTTGGAGGCCCTGCAGCAGCATGGCCGTGCCTGGCGCCGTATACAAGGTGAGAAGAGTGCCTCGGCACCAGTCACCTTCTT…
>Sspon.05G0004560-2B
TCCTCCCCTCCCGCTTCAGGACCGGGCAGCTCTCGCAAAGGGTGTTCAGCAGCCGGTGGCTTGGTCTCGGTGGTGCATGCGCTCGCCTTCTTCTGCTTCCTGCTGCTGCTGCTGCTGCTGCTTGATTCGTGCTCGTGGTGAAGAGCCGGGGGTTGAGGTGCTGTCAGATTCGGTGGTTCAGAAATCTGGAGATGGCTCGTTTTCAGGTAACTAACTAGGCTTACTTTCTTCATCTGTCGTCATTCTTCCCGATCGTTTTGGTGAGTTCCGGGTAAAGCATGTTCTTGGAAGTCTGTTGTACTTTCCTGCCATATATGTATGCTCCCAAAACAAAGGCTGCTGAGGAGTTGTTGTTTGGCTGAGAAAATCCTGAATTCCTCTCTGTTTCTGAAGGCGAGG…
>Sspon.04G0000680-2P
TGAGCACGGCTCGTCCCCTCACTTCTCGTTGCTGTCGCTGCCGACGCTGCCGAGGGGAAACGGAGAGCGACCGATCGACCACCATGGGGAGGACTCCGTGCTGCGACAGCAAGGGCATCAAGAAGGGGCCGTGGGCGCCCGAGGAAGACAAGCTGCTCATCGACTACGTCCAGGCCAACGGACCCGGCAACTGGCGCATGCTCCCCAAGCTCGCGGGTACGTGCTCTGTCTGCTCCTGAATCGAGCCCGGCCGCTTCGTGCATGCGTGACCTGTTCGTTTGGCTCGTCATTTCTTGAGCGATCTGGGTGGGCTAATCCGCTAATGCGATGCGCCGCGCTTGCTTGCAGGGCTGAACCGGTGCGGCAAGAGCTGCCGGCTGCGGTGGACCAACTACCTGC…
>Sspon.05G0024340-1B
TGAGCACGGCTCGTCCCCTCACTTCTCGTTGCTGTCGCTGCCGACGCTGCCGAGGGGAAACGGAGAGCGACCGATCGACCACCATGGGGAGGACTCCGTGCTGCGACAGCAAGGGCATCAAGAAGGGGCCGTGGGCGCCCGAGGAAGACAAGCTGCTCATCGACTACGTCCAGGCCAACGGACCCGGCAACTGGCGCATGCTCCCCAAGCTCGCGGGTACGTGCTCTGTCTGCTCCTGAATCGAGCCCGGCCGCTTCGTGCATGCGTGACCTGTTCGTTTGGCTCGTCATTTCTTGAGCGATCTGGGTGGGCTAATCCGCTAATGCGATGCGCCGCGCCCGCGCTTGCTTGCAGGGCTGAACCGGTGCGGCAAGAGCTGCCGGCTGCGGTGGACCAACT…
>Sspon.04G0000650-1P
ACGCAGGACCGACACCACAGTGCAAGCGCACCCCAATCCTCTTGCCAAGCTCGTGCTCCTTCCTTCTTTCTTCCTCCTCCTGCTGGTAACAAGCAGATAATAATGGGGTGCAAGGCATGCCAGAAGCCCAAGGTGCAGTACCGGAAGGGCCTGTGGTCGCCGGAGGAGGACGAGAAGCTCCGCGACTACATCCTCCGCTACGGCCACGGCTGCTGGAGCGCTCTGCCCCTCAACGCTGGTAAGAAATAAATCGCACGCGTTAGTTCACAATCCTCCCTGAATAATTCGAAGCGGCGTTGAGCAAATTGCATTGCGCCGAGCTCTGAATTCGCAGCGACAAGGGCCCTAATTTTCAGCTGCTTGTTCCTCCTCCCGTGTTTCTCAAATGTACCTTGCTGG…
>Sspon.05G0013100-2B
AATACCGGGGCACCCTCACGACTCCACCCTTGCCTTCGCCATTCAGCACGACCAGGACAGTGCTCCCGTCCTCAAAGACAAACAGGCAGGCAGCAAACACACGCCTCCCTCCTCCCTGCCTGCACTCCCCACACATCCCTCGAACAGACAAGCCAATCTAGCAAGCACACAGCTTCAGACAACACTCGGAGGATCGGAGGAGATCCATCCAGTAGAATCAAATCAAATGGGGAGGGCTCCGTGCTGCGAGAAGATGGGGCTGAAGAAGGGGCCATGGACGCCCGAGGAGGACAAGATCCTGGTCGCCCACATCCAGAGCTTCGGCCACAGCAACTGGCGCGCGCTGCCCAAGCAAGCCGgtgagcaaaccactccacgacctgcctgcctctgcttgct…
>Sspon.04G0008290-1P
CAATGGAGGGGCCGCTCGGCTGGGGACGGCAGGAGGGGGTGGACGGGTGGAGGAAGGGCCCCTGGACCAGCCAGGAGGACCAGCTTCTCGTCGACCATGTCAGGCAGCACGGCGAAGGGAGGTGGAACTCCGTCTCCAAGCTTGCAGGTACTGTATCTGTCCAATACTGCCTGCTCTTAATATAATTGTATCTTTATTTTTTTACCTCGCCAAGTACGATCGAGCTCTTTTCACCAAACAGCAGGTAGCTGCACAACTTGCAAATTATTGACTCATCTGCAAGTTGCACGGCCGTCAATCTGACGGTGGTGTACGGTGTGCACCTACTTTAGGATTGTGATTTGCCAGGATATATATCTTCAGGTGGAGCAACTTGCAGAGGATCTTCAGGTGGAGCTA…
>Sspon.05G0008780-2B
ATGTCGCCGCCGGCGGCCGGCGCGGCCGCCACCTCCGGCGACGGGCCGCCTCCGTCGCCGCGCGAGCTCTACACCATCCCGGCATCATCCGgtaagaactctctctctctctctcgacgcgccgttcttcgtgctcctcctagggttacgggggtgaccccccgctgagccggccgcctgaccgaattccgtgtctgcttccgccaccccacagGTTGGTTCCGGTGGGACGGGATCCACGAGACGGAGCGGCGGGCGCTGCCGGAGTTCTTCGGCGGGGCCGGCGGCGCTGGGTTCGGGACCGCGACGCGGAACCCGCGGATCTACCGCGAGTACCGCGACTTCATCATCGCCAAGTACCGGGAGGACCCGGCGCGCCGCCTCACTTTCACCGAGGTC…
>Sspon.05G0009350-2B
ATGGGGCGGATCCCGTGCTGCGAGAAGGACAGCGTCAAGCGCGGGCAGTGGACGCCCGAGGAGGACAACAAGCTGCTCTCCTACATCACCCAGTACGGCACGCGCAACTGGCGCCTCATCCCCAAGAATGCCGGTACGTCGTAGCGAGCGTCCAATGTCCGCGTGTAGTTCCTCTGAATTGTGATCGAGTTCGAGTGATGGGATGGCAGGATTGCAGCGGTGCGGGAAGAGCTGCCGGCTCCGGTGGACCAACTACCTGCGGCCCGACCTCAAGCATGGCGAGTTCACGGACGCCGAGGAGCAGACCATCATCAAGCTGCACTCCGTCGTCGGCAACAGGTGGCTGTCGTCCTCCCGCTCCCCTCTCGTGCTTGTTCGGATGGGCACTAGAGCGTGTAT…
>Sspon.04G0009700-2P
ATGGGGCGATCGCCGTGCTGCGAGAAGGATGGGCTCAAGAAGGGGCCGTGGACGCCGGAGGAGGACCAGAAGCTGCTCGCCTACATTGAGCAGCACGGCCACGGCTGCTGGCGCTCGCTGCCCGCCAAAGCCGgtgagctcgatcgcaagctagtactagcaatcgtagtcctgcgcggttcagccagcggcgttcggccacgctgtctggtttcgctccttcgtactccactgacatgcatgcgaatggtgaccgtggcgcagGGCTGCAGCGGTGCGGCAAGAGCTGCCGCCTCCGGTGGACGAACTACCTCCGGCCGGACATCAAGCGGGGCAAGTTCAGCCTGCAGGAGGAGCAGACCATCATCCAGCTCCACGCGCTGCTCGGCAACAGgtgag…
>Sspon.05G0000880-1P
TGGCCGTGGAGGAGGCGAGCAGCAGCGGCGGTGGGGAGGAGGGGTGCGGAGCGTGGACCCGCGAGCAGGAGAAGGCGTTCGAGAACGCGGTGGCAACGATGGGCGGTGAGGAGGACGGGGACGCGAGGTGGGAGAAGCTAGCGGAGGCCGTCGAGGGGAAGACGCCGGAGGAGGTCAGGCGGCACTACGAGCTGCTGGTGGAGGACGTCGACGGCATCGAGTCGGGCCGCGTGCCGCTTCCGACGTACGCGGCTGACGGCGCCGCCGAGGAAGGCGGCGGCGGCGGCGGGAAGAAGGGAGGTGGGGGAGGAGGGACCCACGGGGACAAGGGGTCGTCGAAGTCGGCCGAGCAGGAGCGCAGGAAGGGCATCGCCTGGACAGAGGACGAGCACAGGTTGA…
>Sspon.05G0031890-1C
ATGGCTCGAGCACCTGGCGGTGCCCGGCGGCGGGGCGGAGGCAGCGGCAGGAGGGACGCGGCGGGCGGGGGCGAGGCGGTGCGGAAGGGGCACTGGACGGCGGAGGAGGACGCGGTGCTGCTGGAGCACGTGCGCGTGCACGGGCCCCGGGACTGGAGCTCCATTCGATCCAAAGGCTTCCTGCCGCGCACCGGCAAGTCCTGCCGCCTCCGCTGGGTGAACAAGCTCAGGCCAGACCTCAAGACGTACGCGCAAACTCCTCTCCCTTTGTTTTCTCCAATCTGATTCACTTCTCCTTCGCTCTGCTTAGTTTGAGTGCACTGTGAATTCTTAACTGCATTTGCATTGTTGTTATAATTGATGCGATTCTAGTTGTCAGAATTTCGTTTTGCTTGGGTT…
>Sspon.04G0000650-2P
AATGGGGTGCAAGGCATGCCAGAAGCCCAAGGTGCAGTACCGGAAGGGCCTGTGGTCGCCGGAGGAGGACGAGAAGCTCCGCGACTACATCCTCCGCTACGGCCACGGCTGCTGGGGCGCTCTGCCCCTCAAGGCTGGTAAGAAATAAATCGCACGCGTTAGTTCACAATCCTCCCTGAATAATTCGAAGGGGCGCTGAGCGAATTGCATTGCGCCGAGCTCTGAATTCGCAGCGACAAGGTAGCTAGGGCCCTACTGTAATTTTCAGCTGCTTTGTTCCTCCTCTCGTGTTTCTCAAATGTACCTTGCTGGCTTTTGGGAGAGGAAAGGGGAGGCAATTTTAGCCAATTCTGCTCAGCTCTCAGAGCAGGGTCGTAGCTCTTCAATTTCGCGTGCTCT…
>Sspon.04G0000650-3P
ATGGGGTGCAAGGCATGCCAGAAGCCCAAGGTGCAGTACCGGAAGGGCCTGTGGTCGCCGGAGGAGGACGAGAAGCTCCGCGACTACATCCTCCGCTACGGCCACGGCTGCTGGGGCGCTCTGCCCCTCAAGGCTGGTAAGAAATAAATCGCACGCGTTAGTTCACAATCCTCCCTGAATAATTCGAAGGGGCGCTGAGCGAATTGCATTGCGCCGAGCTCTGAATTCGCAGCGACAAGGTAGCTAGGGCCCTACTGTAATTTTCAGCTGCTTTGTTCCTCCTCTCGTGTTTCTCAAATGTACCTTGCTGGCTTTTGGGAGAGGAAAGGGGAGGCAATTTTAGCCAATTCTGCTCAGCTCTCAGAGCAGGGTCGTAGCTCTTCAATTTCGCGTGCTCTT…
>Sspon.05G0013100-3C
TTCAGCACGACCAGGACAGTGCTCCCGTCCCCAAAGACAAACAGGCAGGCAGCAAACACACGCCTCCCTCCTCCCTGCCTGCACTCCCCACACCTCCCTCGAACAGACAAGCCAATCTAGCAAGCACACAGCTTCAGACAACACTCAGAGGATCGGAGGAGATCCATCCAGTAGAATCAAATCAAATGGGGAGGGCTCCGTGCTGCGAGAAGATGGGGCTGAAGAAGGGGCCATGGACGCCCGAGGAGGACAAGATCCTGGTCGCCCACATCCAGAGCTTCGGCCACAGGAACTGGCGCGCGCTGCCCAAGCAAGCCGgtgagcaaaccactccacgacctgcctgcctctgcttgctcctcggccgcggagttctaacgagacgtgctgctgcttctg…
>Sspon.04G0008290-2P
ATGCTGATGAGTACAGgtgtacctatcagtcaattttcaagaaaaactagagctagagttgccagtctttttatcagaagctttttgttatatatccttttagctagggggtgtttagtttcaccctcctaaactttagtcgctgtcccatcggatatttggatacatgcatggagtattaaatatagactatttatgaaactaaatacacagattgagactaatttgcgagacgaatttattaagcctaattagtccatgatttgacaatgtcatgctacaataaacatgtactaatgatgaattaattaggcttaatatattcgtctcgcggattctataatttggtttttattagtatccaaataccccatgcgatacccttatatgacacctcta…
>Sspon.05G0008780-3C
CCGCCCACCGCACGTCTTGCGGCTCCTGCCGGTCATTGCTCTTTCCGAGTTCCGACCGCCCGAGCCCAAACCACGCCTTAAACCCCGTCAATCCGAGATCCGACGGCCCAGATCTTTCGTCTCCCTCTCCCCGTCCGTTCCCCATCTTCCCGCCCTCTCGCCATGTCGCCGCCGGCGGCCGGCGCGGCCGCCACCTCCGGCGACGGGCCGCCTCCGTCGCCGCGCGAGCTCTACACCATCCCGGCATCATCCGgtaagaattctctctctcgacgcgcccttcttcgtgctcctcctagggttacgggggtgaccccccgctgagccggccgcctgaccgaattccgtgtctgcttccgccaccccacagGTTGGTTCCGGTGGGACGGGATCCACGAG…
>Sspon.05G0009350-1P
GGGGCGGATCCCGTGCTGCGAGAAGGACAGCGTCAAGCGCGGGCAGTGGACGCCCGAGGAGGACAACAAGCTGCTCTCCTACATCACCCAGTACGGCACGCGCAACTGGCGCCTCATCCCCAAGAATGCCGGTACGTCCTAGCGAGCGTCCAAGGTCCCGAGGGTCAGGGACGGCCAATGTCCGCCTCTGAATTCTGACCAAGTTTGTGTGATGGGATGGCAGGATTGCAGCGGTGCGGGAAGAGCTGCCGTCTCCGGTGGACCAACTACCTGCGGCCGACCTCAAGCACGGCGAGTTCACGGACGCCGAGGAGCAGACCATCATCAAGCTGCACTCCGTCGTCGGCAACAGGTGGCCCGGCCGTCCTCCCCTCTCGTGCTTGTTCTGATGGGCACCGT…
>Sspon.05G0009350-3C
ATGGGGCGGATCCCGTGCTGCGAGAAGGACAGCGTCAAGCGCGGGCAGTGGACGCCCGAGGAGGACAACAAGCTGCTCTCCTACATCACCCAGTACGGCACACGCAACTGGCGCCTCATCCCCAAGAATGCCGGTACGTCCTAGCGAGCGTCCAAGGTCCCGAGGGTCAGGGACGGCCAATGTCCCATGTCCGCGTGCAGTCCCTCTGAATTTTAACCGAGTTTGCGTGATGGCAGGATTGCAGCGGTGCGGGAAGAGCTGCCGGCTCCGGTGGACCAACTACCTGCGGCCGGACCTCAAGCACGGCGAGTTCACGGACGCCGAGGAGCAGACCATCATCAAGCTGCACTCCGTCGTCGGCAACAGGTGGCTGCCGTCCTCCCCCTCCCCTCTCTCGCT…
>Sspon.04G0009700-3P
GGGCGATGGGGCGATCGCCGTGCTGCGAGAAGGATGGGCTGAAGAAGGGGCCGTGGACGCCGGAGGAGGACCAGAAGCTGCTCGCCTACATTGAGCAGCACGGCCACGGCTGCTGGCGCTCGCTGCCCGCCAAAGCCGGTGAGCTCGATCGCAAGCTAGTACTAGCAATCGTAGTCCTGCGCGGTTCAGCCAGCGGCGTTCGGCCACGCTGTCTGGTTTCGCTCCTTCGTACTCCACTGACATGCATGCGAATGGTGACCGTGGCGCAGGGCTGCAGCGGTGCGGCAAGAGCTGCCGCCTCCGGTGGACGAACTACCTCCGGCCGGACATCAAGCGGGGCAAGTTCAGCCTGCAGGAGGAGCAGACCATCATCCAGCTCCACGCGCTGCTCGGCAACAG…
>Sspon.05G0035350-1C
TCCTCCGCCGCCGTCGTCCCCGCCGCCGCCGATGCCTCGTAAGGCCTCGTCGACCTCAGGTCCGTGCGTCCATCCCCCTCTCGAAACCCTTTAAACTCTACCGCCGGGCCTAACGCTTGCCTCCGCCTCGGTAACCCTAACTCCCCAGATTCGCGCCTCAAATGGCGCAAGCGGAAGCGCAACCCGGACGCGTCCCCGTCCAAGCCCTCCACCTCGCGGCGGCGGCCGACCACTCCTCCGACTCCGGCTCCGCCGACGAGGACGCCGCCGCCGTCCACGGCGCGGCGGGGGCCGGCGACGACGACGAGGCCCCCGCGGCGTCCGAGGACCCCGCCGCGCTCGGCCTCCGCGAGGCGGAGGTGCTGCCCTCGGCCGAGCCCATCTCTGCGTTCCCTGCCG…
>Sspon.05G0035360-1C
ATGCCTCGTAAGGCCTCGTCGACCTCAGGTCCGTGCGTCCATCCCCCTCTCGAAACCCTTTAAACTCTACCGCCGGGCCTAACGCTTGCCTCCGCCTCGGTAACCCTAACTCCCCAGATTCGCGCCTCAAATGGCGCAAGCGGAAGCGCAACCCGGACGCGTCCCCGTCCAAGCCCTCCACCTCGGCGGCGGCGGCCGACCACTCCTCCGACTCCGGCTCCGCCGACGAGGACGCCGCCGCCGTCCACGGCGCGGCGGGGGCCGGCGACGACGACGAGGCCCCCGCGGCGTCCGAGGACCCCGCCGCGCTCGGCCTCCGCGAGGCGGAGGTGCTGCCCTCGGCCGAGCCCATCTCTGCGTTCCCTGCCGCCAAGCGCCGCGTGGTCAACCGGCCGCATC…
>Sspon.05G0018090-2C
CTGCGGTGGATCAACTACCTGCGCCCGGACCTCAAGCGCGGCAACTTCACCGAGGAGGAGGACGAGCTCATCATCAAGTTCCACGAGCTCTTCGGCAACAAGTAAGCTGCCTCTGCCTGCCTGCAGGACGTATTTTTCCATGGGTGTCAATAAACAAAGATAGCAAAAAAATGGAGCATTTCAAGGTATCCCTGATCGATCGTGTGTGTGTGTATGGCTATGCAGGTGGTCGCTCATCGCCGGGAGGCTGCCGGGCAGGACGGACAACGAGATCAAGAACTACTGGAACACGCACATCAAGCGGAAGCTCCTGGCCCGCGGCATGGACCCGCAGACCCACGGCCCGCTCGCCGCCACCGTCGCCAGCGCGCCCGCGGGGCAGCAGCATTACCAGCTGGA…
>Sspon.05G0020540-3C
ATGGGCAGGCCGCCGTGCTGCGACAAGGAGGGGATCAAGAAGGGGCCATGGACGCCGGAGGAGGACATCATCCTGGTGTCCTACATCCAGGAGCACGGCCCGGGCAACTGGCGCTCCGTGCCCATCAACACGGGCCTCATGCGCTGCAGCAAGAGCTGCCGCCTCCGCTGGACCAACTACCTCCGCCCCGGCATCCGGCGCGGCAACTTCACCCCGCACGAGGAAGGCATCATCGTCCACCTCCAGTCCTTGCTCGGCAACAAGTGGGCCGCCATTGCTTCTTACCTCCCGCAGAGAACCGACAACGACATCAAGAACTACTGGAACACCCACCTCAAGAAGAAGCTCAAGAAGCACCAGGCCATCGGCGCCATCTTCGCGCCGCCGCCTCCGGCCTCC…
>Sspon.05G0036390-1C
ATGGTTAGTGATCAGCTGGAGAAGGAAGACAAGAAGATGATGAGGAAGGGGCTCTGGTCTCCTGACGAGGACGAGAGGCTTTACAGCCACATCACACACTATGGCGTCGGAACCTGGTCCTCCGTCGCCGAACTAGCAGGCAGGCACATATGTATATAAATACTTATGTACTTGTTGTTTATAAATATGTTTGTTTTAGCAGCAGGATTTGCATCGTGTTATAACAAAGCATTCTGTTATTATGGATGTGATCATCTCAGGGCTGAAGAGGAGCGGGAAGAGCTGCAGACTGAGATGGATGAACTATCTGCAGCCAGACCTCAGAAGGGAGCCCATCTCCAAGCAGGAAGAGGACCTCATTGTATCCTTGCAGAAACTCTTAGGAAACAGGTAATTCAC…
>Sspon.05G0001550-3D
ATGATGAACGCCAAGAAGATTAAACTGCACGACTACCACCGCTACGGATCGCCGCTGTGTGACCCGCAGCTATTTCCGGCCACCGCCGCCTCCGGGGGGCTCTCCTTCCACCCGGGTCCGGGGCTCGTGGGCTCCCTGCCGCAGCCGCATGGCGGCGGCTGGGTGCACGAGGAGCACACCACGACGACCCCGAGGTCGGTGCTCGCGACGCAGGGGCTGCAGGGCAGCCGTTGCGTCGGCTCCGACGCCGCCGCGTTCTTCGCCGCCGAGGAGCTGATGATGGGCATGGAGCGGTTCAACTGCCCTTTCGGCGGAACGACGACGCTCCCGGAGCTGACAGCGTTTGCCAAGAGACCGCAGTTTGGCCGGCCGACGACGGAGGCCGAGCAGCTGTACCAC…
>Sspon.05G0023530-2D
ATGGGGAAGGGCCGGGCACCGTGCTGCGCCAAGGTGGGGCTCAACAAGGGCTCCTGGACGCCGGAGGAGGACATGCGCCTCATCGCCTACATTCGGAAGTACGGCCACGCCAACTGGCGCGCCCTGCCCAAGCAAGCAGgtacgtacggggacgggagccccggccgccgccggcgcgctgtcatgcatgcaggggactagaagttcagctcagctctaatggttcttcgactccatccatagGTTTGCTGCGGTGCGGGAAGAGCTGCCGGCTGCGGTGGATCAACTACCTCCGCCCGGACCTCAAGCGCGGCAACTTCACCGCCGAGGAGGAGGAGACCATCATCAAGCTCCACGCCATGCTCGGCAACAAGTACGTACGgtgcaagcagcgttccg…
>Sspon.05G0004560-3D
ATAGGAACACCGAACACCCCCCACCCCTGTCGTGCGACCCCACGACAGCGCATGGTTTTACTCGCGCCCAGACAGAAGAGGACTACAGGACCGGCAGCCAGCCTGCGCAATTGGGGTGAGCTGCGGTGGTGGACGAGCAGCTGGAGCCTGGAGGCGAGGCGAGGCGAGGCAACCCGACCCGCGGAGCAGCGACGGCCGACGGCCACGAGAATCGAGCGGCGCCCGGGCGTCCTCCGCTCCGGGCCCCACGAAGCCTGTAAAGACGGATAGATTATTCATCCGGTCCCGGCGGCGGCGTGAGGACGGACGGAAAAGCGCGCACGGAAAAGGGACACCAGCGGAAAAATCCTGTCCGACGTGGCGCCATGGACTCGCCCCTTTTTCTCCGCCCTCTCCCCC…
>Sspon.05G0031890-2D
ATGGCTCGAGCACCTGGCGGTGCCCGGCGGCGGGGCGGAGGCAGCGGCAGGAGGAGGGACGCGGCGGGCGGGGGCGAGGCGGTGCGGAAGGGGCACTGGACGGCGGAGGAGGACGCGGTGCTACTGGAGCACGTGCGCGTGCACGGGCCCCGGGACTGGAGCTCCATTCGATCCAAAGGCTTCCTGCCGCGCACCGGCAAGTCCTGCCGCCTCCGCTGGGTGAACAAGCTCAGGCCAGACCTCAAGACgtacgcgccaacccctctccctttgttttcttccctctgattcttcgctttgcttagtttgagtgcactgtgaattcttaactgcatttgcattgttgttatagttgatgcgattctagttgtcagaatttcgttttgcttgggtttaggc…
>Sspon.04G0000680-3P
ATGGGGAGGACTCCGTGCTGCGACAGCAAGGGCATCAAGAAGGGGCCGTGGGCGCCCGAGGAAGACAAGCTGCTCGTCGACTACGTCCAGGCCAACGGACCCGGCAACTGGCGCATGCTCCCCAAGCTCGCGGGTACGTGCTCTGTCTGCTCCTGAATCGAGCCCGGCCGCTTCGTGCATGCGTGACCTGTTCGTTTGGCTCGTCATTTCTTGAGCGATCTGGGTGGGCTAATGCGATGCGCCGCGCTTGCTTGCAGGGCTGAACCGGTGCGGCAAGAGCTGCCGGCTGCGGTGGACCAACTACCTGCGCCCGGATATCAAGCGCGGGCCCTTCACCCCCGAGGAGCACAACTCCATCCTCCACCTCCACGCCATAGTCGGCAACAAGTGAGTCTCGAG…
>Sspon.04G0000650-4P
ATGGGGTGCAAGGCATGCCAGAAGCCCAAGGTGCAGTACCGGAAGGGCCTGTGGTCGCCGGAGGAGGACGAGAAGCTCCGCGACTACATCCTCCGCTACGGCCACGGCTGCTGGAGCGCTCTGCCCCTCAAGGCTGgtaagaaataaatcgcacgcgttagttcacaatcctccctgaataattcgaagcggcgttgagcaaattgcattgcgccgagctctgaattcgcagcgacaagggccctaattttcagctgcttgttcctcctcccgtgtttctcaaatgtaccttgctggcctttgggaaaggaaaggggaggcaattttagcaaagtctcatcagacctcagctctcagagcagcatagctcttcaatttcgcgtgctcttgcatgcttgt…
>Sspon.05G0013100-4D
ATGGGGAGGGCTCCGTGCTGCGAGAAGATGGGGCTGAAGAAGGGGCCATGGACGCCCGAGGAGGACAAGATCCTGGTCGCCCACATCCAGAGCTTCGGCCACAGCAACTGGCGCGCGCTGCCCAAGCAAGCCGGTGAGCAAACCACTCCACGACCTGCCTGCCTCTGCTTGCTCCTCGGCCGCGGAGTTCTAACGAGACGTGCTGCTGTTTCTGCAGGGCTGCTGCGGTGCGGCAAGAGCTGCCGGCTCCGGTGGATCAACTACCTGCGCCCCGACATCAAGCGCGGCAACTTCAGCAAGGAGGAAGAGGACGCCATCATCAGCCTCCACGAGCAGCTCGGCAACAGGTACTGCTTGCTGCTAACTAATTGTGCCCCCCATTTCTCTCCTCATCCTTTT…
>Sspon.05G0009350-4D
GGATGGGGCGGATCCCGTGCTGCGAGAAGGACAGCGTCAAGCGCGGGCAGTGGACGCCCGAGGAGGACAACAAGCTGCTCTCCTACATCACCCAGTACGGCACACGCAACTGGCGCCTCATCCCCAAGAATGCCGGTACGTCCTAGCGAGCGTCCAAGGTCCCGAGGGTCAGGGACGGCCAATGTCCCATGTCCGCGTGCAGTCCCTCTGAATTTTAACCGAGTTTGCGTGATGGCAGGATTGCAGCGGTGCGGGAAGAGCTGCCGGCTCCGGTGGACCAACTACCTGCGGCCGGACCTCAAGCACGGCGAGTTCACGGACGCCGAGGAGCAGACCATCATCAAGCTGCACTCCGTCGTCGGCAACAGGTGGCTGCCGTCCTCCCCCTCCCCTCTCTCG…
>Sspon.05G0013770-2D
ACCTCATGGGGAGGGCTCCGTGTTGCGACAAGAACAATGTGAAGAAAGGGCCATGGTCTCCAGAGGAGGATGCCAAGCTCAAGGAGTTCATCGAGAAGCACGGCACCGGTGGGAATTGGATCGCTCTTCCTCAAAAAGCAGGTAGTATATATACATGATTTGTCAAGCTACATATACATAGATGATACAGCTTGTTCAATTTGGGGATTTCATGCTGTTATCAGTTGAGTCTGAATCTAAACAGTCTAGATTCTTGATGCTGATCGATGTCTTGTTTTTCTAATTTGTTTTCCTTTTTTATGTTCTTTTCCTTTGATGTGTTTGGGATCACTCTTTAATAGGATTGTTCTGAGACATCTTGTTTCAAAGAAAAACAAGAGAGAAGGAAAACATATATAT…
>Sspon.05G0017940-3D
GAAGAGCAGCCTCCCTCGCACGTGCCTCCCTTCCCCGTCGACTCGTTCCGACCACGCCCGCGTCTCGTCTCGTCTCACTCCCCCGTCACTCCCGCGCGCCTCGTCGTCCTCCGCCGCCGTCGTCCCCGCCGCCGCCGATGCCTCGTAAGGCCTCGTCGACCTCAGGTCCGTGCGTCCATCCCCCTCTCGAAACCCTTTAAACTCTACCGCCGGGCCTAACGCTTGCCTCCGCCTCGGTAACCCTAACTCCCCAGATTCGCGCCTCAAATGGCGCAAGCGGAAGCGCAACCCGGACGCGTCCCCGTCCAAGCCCTCCACCTCGGCGGCGGCCGACCACTCCTCCGACTCCGGCTCCGCCGACGAGGACGCCGCCGCCGTCCACGGCGCGGCGGGGGCCGG…
>Sspon.05G0017940-2P
AGAAGAGCAGCCTCCCTCGCACGTGCCTCCCTTCCCCGTCGACTCGTTCCGACCACGCCCGCGTCTCGTCTCGTCTCACTCCCCCGTCACTCCCGCGCGCCTCGTCGTCCTCCGCCGCCGTCGTCCCCGCCGCCGCCGATGCCTCGTAAGGCCTCGTCGACCTCAGGTCCGTGCGTCCATCCCCCTCTCGAAACCCTTTAAACTCTACCGCCGGGCCTAACGCTTGCCTCCGCCTCGGTAACCCTAACTCCCCAGATTCGCGCCTCAAATGGCGCAAGCGGAAGCGCAACCCGGACGCGTCCCCGTCCAAGCCCTCCACCTCGCCGGCGGCCGACCACTCCTCCGACTCCGGCTCCGCCGACGAGGACGCCGCCGCCGTCCACGGCGCGGCGGGGGCCG…
>Sspon.05G0018090-3D
CCCCCGTCGCCGGCTCCCCTGCCTTCTGTTGTTAATTCACGAAAGGCTCGCGCCGGCCGCTCGCTGCAGCACACCACGCCATCGCCACCACCAGTCCAGTCCACCACCAGCAGCGGCAGCACCAACACATCGCGCGGGCGCCCTTGTTCCTCCGACTCCCACTCGGCGGCGGAGCGAATCTGTGCGTGGCTGTCGCGCGTCGATCTGTGCCGGGGCGGGCGGCATGGGGAGGTCCCCGTGCTGCGAGCAGGCGCACACCAACAAGGGCGCGTGGACCAAGGAGGAGGACCAGCGCCTCATCGCCTACATCAAGGCCCACGGCGAGGGCTGCTGGAGATCGCTCCCGAAAGCCGCAGGTTCGTGCGTAGGATGCGGATCAAGATTTCTTTTTTATTATTG…
>Sspon.05G0036390-2D
ATGGAGAGAAGAAAGAGAGCCATGGTTAGTGATCAGCTGGAGAAGGAAGACAAGAAGATGATGAGGAAGGGGCTCTGGTCTCCTGACGAGGACGAGAGGCTTTACAGCCACATCACACACTATGGCGTCGGAACCTGGTCCTCCGTCGCCGAACTAGCAGGCAGGCACATATGTATATAAATACTTATGTACTTGTTGTTTATAAATATGTTTGTTTTAGCAGCAGGATTTGCATCGTGTTATAACAAAGCATTCTGTTATTATGGATGTGATCATCTCAGGGCTGAAGAGGAGCGGGAAGAGCTGCAGACTGAGATGGATGAACTATCTGCAGCCAGACCTCAGAAGGGAGCCCATCTCCAAGCAGGAAGAGGACCTCATTGTATCCTTGCAGAAACT…
>Sspon.06G0002020-1A
GAAGCCCGGCGGCGGTGGTCGTGAGTTGTCGGCGTGGGTGAGGAAGGGCCCGTGGACGGCGGAGGAGGACGAGGTGCTGCGGCGGCACGTCCGGGAGAACGGGCCCCGGGAGTGGAGCTCCATTCGATCCAAAGGCCTCCTCCCGCGCACCGGCAAGTCGTGCCGCCTCCGCTGGGTCAACAAGCTCCGCCCGGACATCAAGAAGTAATGCACGCACGCTCACCCTGCTCCAGGGTTAAAAAAACCGGCCGGTTTACCGCGGTTTACCGCGGTAACCGCCCTAACCGGGCCGGTCCGGTTCCGGTCCGGTCCGGTTAGGTATTCCCCAAATTTAAATTTAAAATTTGAAAAAAAAATGCTGAAAAAATTCCTAAAAATAGTTCATGATTTATAGAAGCC…
>Sspon.06G0003930-1A
GGGGCGGTCGCCGTGCTGCGAGAAGGCGCACACGAACAAGGGCGCGTGGACCAAGGAGGAGGACGACCGCCTGGTGGCGTACATCAGCGCGCACGGCGAAGGGTGCTGGCGGTCGCTGCCCAAGGCGGCGGGCCTGCTGCGCTGCGGCAAGAGCTGCCGCCTCCGCTGGATCAACTACCTCCGCCCCGACCTCAAGCGCGGCAACTTCACCGCCGACGAGGACGACCTCATCATCAAGCTGCACAGCCTCCTCGGGAACAAGTACGTGTGCCACCTCTGCTGATGCTCTGCTTCGTGGGCGCCACCCAGCAAAACCAAGCTGAACATCCGATCAACTAATTGCCTGCAGGTGGTCGCTCATCGCCGCGCGGCTCCCGGGGCGGACGGACAACGAGATCA…
>Sspon.02G0014700-1P
AGGCATGGGGAGGCCACCGTGCTGCGAGAAGGGTGGGGTGAAGAAGGGGCCCTGGACGCCGGAGGAGGACCTCGTGCTCGTCTCCTATGTGCAGGACCACGGCCCCGGGAACTGGCGCGCCGTGCCCACCAGCACCGGTACGACCATGCTCTGAAGTTTGTCTTTGTTTCTTTCTAGACTAGACGAGGATGGCTGTCGTTGTTTTATGTCGTGCAATTCCTTGAATCGTTTCGGCGGCTGCTCGTGTCCATGGACCATGGATATAGGGCTGATGCGCTGCAGCAAGAGCTGCCGGCTCCGGTGGACCAACTACCTCCGCCCGGGCATCAAGCGCGGCAACTTCAGCGACCAGGAAGAGAAGCTCATCATCCACCTCCAGGCGCTGCTCGGGAACAGGTA…
>Sspon.06G0005900-1A
ATGCCGTGCTCGTCGCCGGCCCCGACGTGGCTGCTGCGGGTGTCGTCAGCAGCGGCCGACCAGGCCTCGTCGTCGTCCTCGTCCAAGGGCGGCGGCCGCGTGCTCACGGTCGGCACCACCACCATGGACACGGCCGCCGCCGGCGGTGGCGGCGGCGGCGGCGGCGGGGGCAATGCCGCCGACCTCCAGGAGAGCAGCAGCAGCGGGCAGTCCCGGCTCGCGGCGCGCGGCCACTGGCGCCCCGCCGAGGACGCCAAGCTCCGGGAGCTCGTCGCGCTCTACGGGCCCCAGAACTGGAACCTCATCGCCGAGAAGCTCGACGGCAGATCCGgtacgcacgtcggtcgatctcacgtgcatcatcttgtagtgctctgactgctgacctcattcatctgg…
>Sspon.06G0005920-1A
ATGGGGCGATCACCATGCTGTGAGAAGATTGGACTGAAGAAAGGTCCATGGACGCCGGAGGAGGATCAGAAGCTGCTTGCCTTCATTGAGGAGCACGGACATGGGAGTTGGCGAGCATTGCCTGCGAAGGCAGgtgagtatggacaaacctgaattctaccatcttccaaatgaacaaagtttgtgagatctcgaccaacatcctgcagGCTTGCAGAGGTGTGGGAAGAGCTGCAGATTGAGGTGGACAAACTACCTGAGGCCGGACATCAAGAGGGGCAAGTTCAGCTTGCAAGAAGAGCAGACCATCATCCAGCTTCATGCTCTTTTAGGCAACAGgtgagtaccagtgaaattagtcaactccagagtccagatcgttacagtagtgatatcctc…
>Sspon.02G0015010-2P
ACCATGGGCCGGCAGCCGTGCTGCGACAAGGTGGGGCTGAAGAAGGGCCCGTGGACGGCGGAGGAGGACCAGAAGCTCGTCAGCTTCATCCTCGGCAACGGCCAGTGCTGCTGGCGCGCCGTGCCCAAGCTCGCCGGTGCGTACGTGCAACTGCATGCATGCTCTTGCTCGATCGATCTCTCCCCTGTCCCTGTTTATGGGTGCTAAAACACATGGGTGTTGTTTAGCATTCCTCCAAAATAAACGTCTCCCTCCCTGCTGCATGCTTTGCAGTTTAGTTTTTGTGATGATCATGACGAGAGGAACTTGTTGCGCTTCCAAATACTGCGTGCAGGGCTGCTGCGGTGCGGGAAGAGCTGCCGGCTGCGGTGGACCAACTACCTGCGGCCGGACCTCAAG…
>Sspon.06G0007600-1A
ATGTTCACCAGCCTGATCCACCACGCTGGCCGCGCCCGACCCGACGTCGCCGCCGCCGAGGACGCACCGCGCAGTGGCGGCGGGTTGGGGCTGCACGGGCACGGCGGCGGGCCCAGCGTGGTGCTCACGGCCGACCCCAAGCCTAGGCTCCGCTGGACGGCCGACCTCCACGACCGCTTCGTCGATGCCGTCGCCCAGCTCGGCGGGCCTGATAgtgagcatttcgacagctcttccccatgcttctttcccgcatcctttgctctgtctgcctcgttcttgctccgtggtcgcttgcgcccgtttcttgatctgtctgtttcatggttcctagctcatttggctgctttgctcagttcgttgcggctaatgaaatgtgggaattggcgcagcggcatt…
>Sspon.06G0008220-1A
ATGGGGAGAGCACCCTGCTGCGACAAGGCGACGGTGAAGAAGGGGCCATGGTCGCCGGAGGAGGATGCAATGCTCAAGAACTACATCGAGGAGCAAGGCACCGGGGGCAACTGGATTGCGCTGCCACACAAGATAGGTACGTAGTGAAGATGAACTGATTAGCTCCTGCTCATCTATATATCGTTGCGTTTTTCAGACATGACTGATCGATGATTGATCCATGAAACTGCACGCAGGGCTGAAGAGGTGTGGCAAGAGCTGCAGGCTGAGGTGGCTCAATTACCTGAGGCCCAACATAAAGCACGGGGACTTCACCCCAGAGGAGGACAGCATCATCTGCAGCCTCTACATTAGCATAGGGAGCAGGTACACATACAACCACTCCGGGTCTTTTCTTTA…
>Sspon.06G0012650-1A
CCGCCCTCTCTTCTCCTCCACCACTCCCTGCCCCGTGGCCCCGCTTCGGTCGCCGCCCGAGGAGCACACTCCCCTTCCGCCGCCGCCGCGCCGAGGGAGCTTGAGACCCTCCCTGCCTCCGCCGCCGCTCCGTACGAGGCGGACAAGCCCGCCGCGCCGGCCGGCCGGCCGGCCTGCCTCTTCCTGCCGCTGCCAGGTCGCGCTCTCCCCATCTCCGGTTCTCTCCCGgtctgttcgtttgggttcgacatccttccgttccttccaggagacgcggttggttgattgattgattaattccgtctttccttagGAGCATCCGCAGTCGTGGTCGACCCACCCCGCCCTTGGCCGGCACCGACACCTCGACGGCCTACTTCGTGGCCGCCGCACCGTCCG…
>Sspon.06G0012720-1A
GATTGATGATGAGGCCAACTTCGGCAATATCCTTGATGCCTCAGAAGAAGTTCAGGCTACTGCAAAGTTCCGTCCCAAGCAACGGCCCAAACCCCGAAAAACAGCTCTGTCATCCAGATCTGCAGCGCCTAATCCTACTGAAGAAACTGGAGATGGGAAAGTAGGAGCCTTAAATCAAGTCAATTCTTCTAAAAAGCTCACCAGACAAGAAAGGACATCCTTGACGTGCCCTGGTAGCGAGTCAGTTGATACTGTTGCTGGTTCTCAAGGTACTCTCGACACACCATCGGAAGATGCGATGACAGTTCCCCTGGGTCCTCTGGCTGGTGCTTCTGCTGCAGATAGGATTTCTCAAGATGCGAGCACAATGATGATCCTTCTAAGTTAGCTATACACCAA…
>Sspon.06G0015630-1A
AGGGAGAAGGCCATTGCGCAGGGGCCGCCGTGGCTGTGTAGGCAGCAGCCACAGCTTCCCATCTCTTCTTGTTCTTCAACTACTTGCCTTACTATATCTACTAGTCAAGCTAGACTAGCTCTAGGCGTAGCTAGCTGCTTTTGCTTGCTAGGTGTATCGATCGTCCGAGGTAGGAGACAGCAGGCAGCAGGCATGGGGAGGCCACCGTGCTGCGACAACGGCGTCGGCGTCAAGAAAGGGCCATGGACGCCAGAGGAGGACATCGTCCTCGTCTCCTACATCCAGCAGCATGGTCCCGGGAACTGGCGGTCCGTTCCAGAGAACACAGGTTGGATCGCCGAACTCTCTCCTTGTTGCTTTATTTGCTCACTTGATCAGATTTTCACTGAAGGGATTGTA…
>Sspon.06G0018820-1A
ACATGGTGACTGTGAGAGAGGAGATGCGTAAAGGGCCATGGACAGAGCAGGAGGACATGCAACTGGTATGCACTGTCCGCCTGTTTGGTGACCGTCGTTGGGACTTCATTGCCCAAGTCTCAGGTTTGAGGGGTTGGGAAACTACAACTTAGGTAGCTATTTTGCTATTCTTAGCGCAAAGTCGCAAACATAAATGTCTTCCTGTCTAACCAGCCCTCTTCATACTATACGTTCTCTATGTTCATGCAGGCCTCAACAGGACAGGAAAGAGCTGCCGCCTGCGGTGGGTGAACTACCTTCATCCTGGCCTCAAGCATGGCCGCATGTCACCACAAGAAGAACGCCTTATTATTGAGCTCCATGCTCGGTGGGGGAACAGGTTTGATCTGAAGTTTTTCT…
>Sspon.06G0019220-1P
ATGGGGAGGTCTCCTTGCTGCGACGAGAACGGCCTGAAGAAGGGCCCCTGGACTCAGGAGGAAGACGAGAAGCTGCTGCACTACATCCAGAAGAACGGCCATGGCAGCTGGAGGACCCTGCCGAGGCTGGCCGGTACACGAATTCATTCCCTTCTCCATCATATCGATCGTCTAGCTCATATCAATCAGATGATCGATCATAGAGCTAGCGATGGAGCTGAACAATGATCCTGCTGCTATACCTGATGGCATGGCATGGATGCAGGTCTGAACAGGTGCGGCAAGAGCTGCCGGCTGCGGTGGACCAACTACCTGCGGCCGGACATCAAGCGAGGCAAGTTCTCGCAGGAGGAGGAGCAGACCATCCTCCACCTGCACTCCGTCCTGGGCAACAAGTGG…
>Sspon.06G0019220-1B
AGGTCTCCTTGCTGCGACGAGAACGGCCTGAAGAAGGGCCCCTGGACTCAGGAGGAAGACGAGAAGCTGCTGCACTACATCCAGAAGAACGGCCATGGCAGCTGGAGGACCCTGCCGAGGCTGGCCGGTACACGAATTCATTCCCTTCTCCATCATATCGATCGTCTAGCTCATATCAATCAGATGATCGATCATAGAGCTAGCGATGGAGCTGAACAATGATCCTGCTGCTATACCTGATGGCATGGCATGGATGCAGGTCTGAACAGGTGCGGCAAGAGCTGCCGGCTGCGGTGGACCAACTACCTGCGGCCGGACATCAAGCGAGGCAAGTTCTCGCAGGAGGAGGAGCAGACCATCCTCCACCTGCACTCCGTCCTGGGCAACAAGTGGTCCGCC…
>Sspon.06G0003930-2B
AGGCCCAGCAAAACCCAACCCAACCCAACGCTGCCCACCCACCACACCAACTTCCCCTTCCCCCTCATCGCCTTCTCATTCCTCGCCGCTGCCAACCAACCGCCTATAAAACCCCGCGCCCCCGCCCACCCGCTGCCTGACTTCTCCAATCCAATCGCAGAGCTAGCTCCCCTGCCCAGCCGCCGCTCCCGCAAGCGAAAGCGAAGCAGCAAGCAAGGAGATCGACCGATGGGGCGGTCGCCGTGCTGCGAGAAGGCGCACACGAACAAGGGCGCGTGGACCAAGGAGGAGGACGACCGCCTGGTGGCCTACATCCGCGCGCACGGCGAAGGGTGCTGGCGGTCGCTGCCCAAGGCGGCGGGCCTGCTGCGCTGCGGCAAGAGCTGCCGCCTCCGCTGG…
>Sspon.06G0021460-1B
GGCGGCGCAGTGCGGCGAGGGCAAGGCGGCGGACTGCAAGAAGACGCCATGGACGGAGGAGGAGGACGAGGCGCTGCGGCGGGCGGTGCGGGAGCACGGGCGGCAGAACTGGGCGGCCATCGCGGGCGCGGTGGCCGGGCGCGGCGCCAAGTCGTGCCGGCTGCGGTGGTGCCAGCACCTGGCGCCGGAGCTGGACAGCCGCCCCTTCACGCCCGAGGAGGACGCGCGCATCGTCGAGCTGCAGCGCGTGCACGGCAACAAGTGGGCCACTATCGCGCGCTTCCTCCACGGCCGGTCCGACAACGCCGTCAAGAACCGCTGGAACTCCGCGCTCCGCAAGATGCAGCAGGGCCAGGGCTACCCCGCCGCCGCCGCCGCGGAGGACGCCGACGACACCGA…
>Sspon.02G0014700-2P
CATCCATGCCAAGCAAGCGTCGAGCGCGTAGAGGCCAGGACAGGAGTGTCTGGGAAGCCATGGGGAGGCCGCCGTGCTGTGAGAAGAGCCGGGTGAAGAAGGGGCCCTGGTCGCCGGAGGAGGACCTCTTGCTCGTCTCCTACGTGCAGGAGCACGGTCCTGAGAATTGGGGCGCCGTGCCTAGCAACACCGGTACAACCCTCTGCTGAGAGCTTGTCTTTGTTTCTTTCTAGATAGACTAGATGGCTGTTGTTTCATGTCGGCGATTCCTTGACTCGTTTGTGCTGCTGCTCTTGTTCATGGATCATGGATCCAGGGCTGATGCGCTGCAGCAAGAGCTGCCGTCTCCGGTGGACCAACTACCTCCGCCCGGGCATCAAGCGCGGCAACTTCAGCGAC…
>Sspon.02G0014700-3P
GCGTCGGGGAACCAAGGCATGGGGAGGCCACCGTGCTGCGAGAAGGGTGGGGTGAAGAAGGGGCCCTGGACGCCGGAGGAGGACCTCGTGCTCGTCTCCTATGTGCAGGACCACGGCCCTGGGAACTGGCGCGCCGTGCCCACCAGCACCGGTACGACCATGCTCTGAAGTTTGTCTTTGTTTCTTTCTAGACTAGACGAGGATGGCTGTCGTTGTTTTATGTCGTGCAATTCCTTGAATCGTTTCGGCGGCTGCTCGTGTCCATGGACCATGGATATAGGGCTGATGCGCTGCAGCAAGAGCTGCCGGCTCCGGTGGACCAACTACCTCCGCCCGGGCATCAAGCGCGGCAACTTCAGTGACCAGGAAGAGAAGCTCATCATCCACCTCCAGGCGCTG…
>Sspon.06G0005900-2B
GAGATGCCTGCCTCCCTCTCCCTGTAGTGTTGGTGTAGCTCTGGCCACTTCCTCTACCTCCAGCCGTGCGGGTTTCTCCTGCTGCGGAAGAAGAGCGAGCAGTACGTGTCCTCCCGCTCGCGCGCACACCCTCAGCTGCTGCGGCCACGCACGACACGATGCCGTGCTCGTCGCCGGCCCCGACGTGGCTGCTGCGGGTGTCGTCAGCAGCGGCCGACCAGGCCTCGTCGTCGTCCTCGTCCAAGGGCGGCGGCCGCGTGCTCACGGCCGGCACCACCACCATGGACACGGCCGCCGCCGCCGGCGGCGGCGGCGGCGGCGGCGGGGGCAATGCCGCCGACCTCCAGGAGAGCAGCAGCAGCGGGCAGTCCCGGCTCGCGGCGCGCGGCCACTGGCGCC…
>Sspon.06G0005920-1T
CTAATGATTTATTGCAGTGGCAGTGTAGCTTGTCGTCTTCTCATCCTGCTCTATTTATCCTTCAGCCCCTGGACTCAGCTATCAGTTCGACTTAAGAAAAATAACACACCACACTGCTTTTATGGGGCGATCACCATGCTGTGAGAAGATTGGACTGAAGAAAGGTCCATGGACGCCGGAGGAGGATCAGAAGCTGCTTGCCTTCATTGAGGAGCACGGACATGGGAGTTGGCGAGCATTGCCTGCGAAGGCAGGTGAGTATGGACAAACCTGAATTCTACCATCTTCCAAATGAACAAAGTTTGTGAGATCTCGACCAACATCCTGCAGGCTTGCAGAGGTGTGGGAAGAGCTGCAGATTGAGGTGGACAAACTACCTGAGGCCGGACATCAAGAGGG…
>Sspon.06G0005920-2B
TTATGGGGCGATCACCATGCTGTGAGAAGATTGGACTGAAGAAAGGTCCATGGACGCCGGAGGAGGATCAGAAGCTGCTTGCCTTCATTGAGGAGCACGGACATGGGAGTTGGCGAGCATTGCCTGCGAAGGCAGGTGAGTATGGACAAACCTGAATTCTACCATCTTCCAAATGAACAAAGTTTGTGAGATCTCGACCAACATCCTGCAGGCTTGCAGAGGTGTGGGAAGAGCTGCAGATTGAGGTGGACAAACTACCTGAGGCCGGACATCAAGAGGGGCAAGTTCAGCTTGCAAGAAGAGCAGACCATCATCCAGCTTCATGCTCTTTTAGGCAACAGGTGAGTACCAGTGAAATTAGTCAACTCCAGATCGTTACAGTAGTGATATCCTCTGAAG…
>Sspon.06G0007600-2B
TGTGATGATGAGTGATAATAGCTTCGCTTGCTGTGCAACTGCGACGGTGAAAGCCCGGGGCGTCGCGATGTGGCCGTCCGTGAGCGCCGCGGCCGGTCGAATCTCTCCTCGGGGAAAACTCGCTCCGAAAGTGTTAGCTGTCTGCTGCACAAGCAAAAAGGGGAGCAGGAAAGCGGGGAAGAACGGCTGCAGCCATCAGAAGAAAAGCTCCGGTCTTTCTCCCCCCTCTCGCGGTTTGGAGGAGGGACCGGGCGCGGAGAGTCTAAAAGCGCAGGTGAGCTCCGGGCGGGGAAGATGTTCCCCAGCTTGATCCACCACGCTGGCCGCGCCCGACCCGACGTCGCCGCCGCCGAGGACGCACCGCGCAGTGGCGGCGGGTTGGGGCTGCACGGGCACGGC…
>Sspon.06G0007600-1P
GTGATGATGAGTGATAATAGCTTCGCTTGCTGTGCAACTGCGACGGTGAAAGCCCGGGGCGTCGCGATGTGGCCGTCCGTGAGCGCCGCGGCCGGTCGAATCTCTCCTCGGGGAAAACTCGCTCCGAAAGTGTTAGCTGTCTGCTGCACAAGCAAAAAGGGGAGCAGGAAAGCGGGGAAGAACGGCTGCAGCCATCAGAAGAAAAGCTCCGGTCTTTCTCCCCCCTCTCGCGGTTTGGAGGAGGGACCGGGCGCGGAGAGTCTAAAAGCGCAGGTGAGCTCCGGGCGGGGAAGATGTTCCCCAGCTTGATCCACCACGCTGGCCGCGCCCGACCCGACGTCGCCGCCGCCGAGGACGCACCGCGCAGTGGCGGCGGGTTGGGGCTGCACGGGCACGGCG…
>Sspon.06G0010960-2B
GTCATGATCTCTGGTCTGGTGTGCAATTTGAGAATCTGATGAGTGGTAACGTACAGTAGTTGTTAATGAGCTATTATGCCGCTTCTCGCCGTGTTTCTTTTGCAGAGGACGGCGGTTGGGATTTGTTGGTGGCGGTGTGTGCTTGGTAACTTCCACGGGGGTGAGTGTTTCCTTGGTGAGGCTAGCAAGATATTGTTTCACCGTTGTTCTTTAGGACGTCAAATGGATGTTTATGTTACTGTTCCTGCTGCTGAGCGATGTTGCTTTAGTTTCTGGACATGCGAGCTATCTGTTTCTTGCAGATATGAGTCTCTGATATTGGTTCCTGGAGGCTTATGGCTTCACTTTGATTAAGAATTGGGTTCTGTTAACTAACTCAGTAGATTTAGTTGTGAATTT…
>Sspon.06G0023980-1B
GCCTCGCAATAAAAAAACGCCACCCCGACCCCCACTCGCCGGAGCCCGGCCGCCGGGATGCCTCGAGATTCGCGCCCAGCCGGGATGCGCCTCTTCGGCGTCATCATCGCGCCGGCGCCGGAGGCGGATCCGCCGGAACGGGATCCGAGCCCCAACCCGCCCGTGGCGGCCAGGGAGGACGTGATGCGCAAGTGCAAGAGCATGGGCAACCTCGCCGCTCTCGGCGCTGGCGCGGACGGTGGAGGAGGTGGCGCGGACGGTGGAGGCGGCGGCGACGGGTACCTCTCCGATGGCGGGTTGATGCAGTCGTCCGGGAAGCGGCGGAGGGCGCAGGAGAGGAAGAAAGGTGCCGTCTTTTGTTCCTTGTTTTGCCTTGGAAATCTCTGTTTTGATGCAGAA…
>Sspon.06G0023990-1B
CACGATATGTCATATGCATAGATTGCTAGCTTGATATGTCATATGTTATAACCACATACAACTTGCATCAACCACATAACCTCCGCGTTGCGTTGGTGTGCATATATAGCTAGCTATAGCGTTATTAAGCTAGCGCTATAGCTATAACTAGTGAATCATATCTAGCATGGGGCATCACTCCTGCTGCAACCAGCAGAAGGTGAAGAGGGGGCTCTGGTCCCCTGAGGAAGATGAGAAGCTCATCAGATACATCACCACCCATGGCTATGGCTGCTGGAGCGAGGTCCCCGAGAAAGCCGGTAGGTTTTTTGTTCTCTCCTGATGACTACTACCCCTTCATGCGTATAGCCCAATTAGTTTGTTGTTGATGAACATTTGGATCGTCGCTTGTTCTTGTTG…
>Sspon.06G0024060-1B
CTCACACCACCACCAACCCTATCCAATCCTCCTGCGCCATGACGCGGGACGGCGTGCCTCCGGCGGCGCCCCCGCCGGCGGCCGGCTCCGGCGGCGCGGTGGCGGCGGCGGGCGACGGGCCCAGGCGGTGCTCGCAGTGCGGGCACCACGGGCACAACGCGCGCACCTGCACCGCGCGGCCCGTCAAGCTCTTCGGCGTGCGCATCGGGGACAAGCCCATCCGCAAGAGCGCCAGCATGGGGAACATCGCGCACCTCGCCGCGGAGGGCAGCGGCGGCGGCAGCAGGGAGGAAGGGTACGGCTCCGATGGGGAGCGCCCGCACAAGAAGCGAGgtgagatggcggcccgggggacagggttttggggaatcgtgatccctctgttttccccaatatctt…
>Sspon.06G0015630-2B
GATAAAGCAGCTAGGGCCTGCTGCTGCCTGCTGGCGTGTCCTAGTCCTAGAATAAAAGGAGGCCGATATCGTATCAGCAGAGGGTTCCAGGGAGAAGGCCGTTGCGCAGGGGCCGCCGTGGCTGTGTAGGCAGCAGCCACAGCTTCCCATCTCTTCTTGTTCTTCAACTACTTGCCTTACTATATCTACTAGTCAAGCTAGACTAGCTCTAGGCGTAGCTAGCTGCTTTTGCTTGCTAGGTGTATCGATCGTCCGAGGTAGGAGACAGCAGGCAGCAGGCATGGGGAGGCCACCGTGCTGCGACAACGGCGTCGGCGTCAAGAAAGGGCCATGGACGCCAGAGGAGGACATCGTCCTCGTCTCCTACATCCAGCAGCATGGTCCCGGGAACTGGCGGTC…
>Sspon.06G0027690-1T
ATGGTGACTGTGAGAGAGGAGATGCGTAAAGGGCCATGGACAGAGCAGGAGGACATGCAACTGGTATGCACTGTCCGCCTGTTTGGTGACCGTCGTTGGGACTTCATTGCCCAAGTCTCAGGTTTGAGGGGTTGGGAAACTACAACTTAGGTAGCTATTTTGCTATTCTTAGCGCAAAGTCGCAAACATAAATGTCTTCCTGTCTAACCAGCCCTCTTCATACTATACGTTCTCTATGTTCATGCAGGCCTCAATAGGACAGGAAAAAGCTGCCGCCTGCGGTGGGTGAACTACCTTCATCCTGGCCTCAAGCATGGCCGCATGTCACCACAAGAAGAACGCCTTATTATTGAGCTCCATGCTCGGTGGGGGAACAGGTTTGATCTGATGTTTTTCTAG…
>Sspon.02G0014700-4P
GATCAGGTGGGCCGCGATCGCGTCGTACATGCCGGAGCGGACAGACAACGACATCAAGAACTTCTGGAACACGCACCTCAAGAAGAAGTTCACTAAGACGGGCGCTGGCGCCGAGGCGAAGAGCGGCAGATGGGCCGCGCCCAAGGGTCAGTGGGAGCGGCGGCTGCAGACGGACATCCACACCGCGCGCCAGGCACTCCGGGAGGCACTGTCCCTGGACCCCGTGCCTCCGTCCGCCAAGACGGAGCAACTGCCGCAACCGCCGGCGCCAGCTAGCCAGGCCCAAGCGACATACGCTTCCAGCGCCGAGAACATCGCGCGCCTGCTGGAGGGCTGGATGCACCCCGGCGGCTCCGGCGCCGCCGGGAAGGTGTCGTCCGGGTCGGGGTCCTCGGCCTC…
>Sspon.06G0005900-3C
CTCTGGCCACTTCCTCTAGCTCCAGCCGTGCGGGTTTCTCCTGCTGCGGAAGAAGAGCGAGCAGTACGTGTCCTCCCGCTCGCGCGCACACCCTCAGCTGCTGCGGCCACGCACGACACGATGCCGTGCTCGTCGCCGGCCCCGACGTGGCTGCTGCGGGTGTCGTCAGCAGCGGCCGACCAGGCCTCGTCGTCGTCCTCGTCCAAGGGCGGCGGCCGCGTGCTCACGGCCGGCACCACCACCATGGACACGGCCGCCGCCGCCGCCGGCGGCGGCGGCGGCGGCGGGGGCAATGCCGCCGACCTCCAGGAGAGCAGCAGCAGCGGGCAGTCCCGGCTCGCGGCGCGCGGCCACTGGCGCCCCGCCGAGGACGCCAAGCTCCGGGAGCTCGTCGCGCTC…
>Sspon.06G0005920-3C
AAGATTGGACTGAAGAAAGGTCCATGGACGCCGGAGGAGGATCAGAAGCTGCTTGCCTTCATTGAGGAGCACGGACATGGGAGTTGGCGAGCATTGCCTGCGAAGGCAGGTGAGTATGGACAAACCTGAATTCTACCATCTTCCAAATGAACAAAGTTTGTGAGATCTCGACCAACATCCTGCAGGCTTGCAGAGGTGTGGGAAGAGCTGCAGATTGAGGTGGACAAACTACCTGAGGCCGGACATCAAGAGGGGCAAGTTCAGCTTGCAAGAAGAGCAGACCATCATCCAGCTTCATGCTCTTTTAGGCAACAGGTGA
>Sspon.06G0007600-3C
CGGTCGAATCTCTCCTTGGGGAAAACTCGCTCCGAAAGTGTTAGCTGTCTGCTGCACAAGCAGAAAGGGGAGCAGGAAAGCGGGGAAGAACGGCTGCAGCCATCAGAAGAAAAGTTCCAATCTTTCTCCCCCTCTCCCTCGCGGTTTGGAGGAGGGACCGGGCGCGGAGAGTCTAAAAGCGCAGGTGAGCTCCGGGCGGGGAAGATGTTCCCCAGCCTGATCCACCACGCTGGCCGCGCCCGACCCGACGTCGCCGCCGCCGAGGACGCACCGCGCAGTGGCGGCGGGTTGGGGCTGCACGGGCACGGCGGCGGGCCCAGCGTGGTGCTCACGGCCGACCCCAAGCCTAGGCTCCGCTGGACGGCCGACCTCCACGACCGCTTCGTCGATGCCGTCGCC…
>Sspon.05G0017940-1P
ATGCCTCGTAAGGCCTCGTTGACCTCAGgtccgtgcgtccagtcccctctcgaaaccttttcaactctctaccgccggacctaacgcttgcctccgccccggtaaccctaactcccagATTCGCGCCTCAAATGGCGGAAGCGGAAGCGCAACCCGGACGCGTCCCCGTCCAAGCCCTCCACCTCGGCCGCCGCCGCGGCGGCCGACCACTCCTCCGACTCCGACTCCGCCGACGAGGACGCCGCCGCCGTCCACGGCGCGGCGGGGGACGGGGCCGCAGCCGGCGACGACGACGAGGCGTCCGAGGACCCCGCCGCGCTCGGCGGCCTCCGCGAGGCCGAGGTGCTGCCCTCGGCCGAGACCATCTCTGCGTTCCCCGCCGCCAAGCGCCGCGTGGTC…
>Sspon.06G0010590-3C
ATGCCAAATAACGAAAGAAGAGAAGGACGGAAGAAGGGGAAGAAACATAAGGACAAGGGTCGGGGCGGCGATTGTGAGGACAAGGCCGTTATGAGCAACAAGGAGGAGAAAGACTGCCAAATAACCAAAGAAGAGAAGGGACGGAAGAAGGGGAAGAAGCATAAGGACAAGGATCGTGGCGGCGATTGTGATAGCTCAATTCATTCTGGTGACGGGAACCATAGCATTGAGATGGAGCAAGCTGATGTGTCAGCCACGATGGCTGAAAACCCCTGCTTGGAGCATGCAGAGGGTGTTATGAGCAAAAGCTCTGTGAAGAAACATAGGAAGAAAAAGAAGAAAGATAAAGAGGTTGAAATTAATGGCCAGACTCAGGTACTTGATGCTGATGAAAATGTT…
>Sspon.06G0010810-2C
ATGGAGTTCTTCCCCTCCCAGCCGGACCTCTCCCTCCAGATCGGCCTCCCCGCCAGCGCCACACCCCACGACCACCACCACGGCGCCGCCGCCCTCAGCGCCAGGTTCCTCGCGGCAGCAGCCGCAGTTGGCGGTGTCAGTGGCGGCAACGGGGTCCCTGGCGGCAACCCGGCGGCGGCCATGGCGCCGTCGCTGCAGCTTCCCATGCCCATGCCGCTGCCGCTGCCCGTGCAGCTGCCCATGCCGATGCCGATGCCCCCCAACGCCGCTGCGGGGGCGGGCGGCGCCCTGTACTACCACCCCGAAGCCGCCGCGGCCGCCGGCATGCTGCGGCCCATCCGCGGGGTGCCGCTGTACCAGCACCCGCACACGCACGCGGTGCCGCCGACGTTCTCGCCG…
>Sspon.06G0010960-3C
TGAATTCCTCTGGTGAGGAAACGGTGGTCAAGGTGAGTTGTTCTGTACTGTTCTTGTTGATTTGTGGTAAAGAATGAACATTTTATCACTGTTCTTTGTAGGTAAGAAAGCCATACACAATAACAAAGCAGCGGGAGCGGTGGACAGAGGCTGAGCACAAACGGTTCCTTGAAGCCTTGAAACTTTATGGCAGAGCATGGCAGCGTATAGAAGGTAAAATCTCCATAGCGATTGTATTCAAGTAGTTTTATGCTATTGCTTCCTGACTTCATCAATCTGTAACCACTGAGGTTTATTCATGTGGATTTAGTTTGCTTATTGATACTGATTGCATTTTTTTCTTTTGTTTGTTTGGCTTCTGAATTGCTCCATAGAGCATGTTGGGACAAAGACGGCCGT…
>Sspon.06G0023980-2C
ATAAAAAGCTCTGTCCCTGTTCAGCCCCTCCGACGCCTCCCAATAAAAAAACGCCACCCCGACCCCCACTCGCCGGAGCCCGGCCGCCGGGATGCCTCGAGATTCGCGCCCAGCTGGGATGCGCCTCTTCGGCGTCACCATCGCGCCGGCGCCGGAGGCGGATCCGCCGGAACGGGATCCGAGCCCCAACCCTCCCGTGGCGGCCAGGGAGGACGTGATGCGCAAGTGCAAGAGCATGGGCAACCTCGCCGCTCTTGGCGCTGGCGCGGACGGTGGAGGAGGTGGCGCGGACGGCGGAGGTGCCGGGGACGGGTACCTCTCCGATGGCGGGCTGACGCAGTCGTCCGGGAAGCGGCGGAGGGCGCAGGAGAGGAAGAAAGgtgccgtcttttgctcctt…
>Sspon.06G0023990-2C
ATGGGGCATCACTCCTGCTGCAACCAGCAGAAGGTGAAGAGGGGGCTCTGGTCCCCTGAGGAGGATGAGAAGCTCATCAGATACATCACCACCCATGGCTACGGGTGCTGGAGCGAGGTCCCCGAGAAAGCCGgtaggtcatgttctctcttgatgatgactcatatagctcaattagtttgttgttgatgatcatttaatttgggtccttgttcttggatggatgagcattggttgatttctttctggttgattaagtttgtgcaatgtgagggttctgcagGTTTACAGCGGTGCGGGAAGAGCTGCCGGCTGCGGTGGATCAACTACCTCAGACCGGACATCAGGCGAGGCCGGTTCACGGCGGAGGAGGAGAAGCTGATCATCAGCCTCCACGCC…
>Sspon.06G0018820-2C
ACGAAGCATAAGACATAGTGGCTTCTTCTCCCTAATAGCTACCTTCTTCTTATCAGGCTGGAGTTCATCAAGGATCTAAACCTGAAACTGGAGCCCACAAGCACACAGAGGAAGAAGAACACCAAGACTGGTTCCCAGCCTATCCAAGGTAGAAGCGAGCAACGTTAGTGTGGTAGTAACATGGTGACTGTGAGAGAGGAGATGCGTAAAGGGCCATGGACAGAACAGGAGGACATGCAACTGGTATGCACTGTCCGCCTGTTTGGTGACCGTCGTTGGGACTTCATTGCCCAAGTCTCAGgtttgaggggttgggaaactacaacttaggtagctattttgctattcttagcgcaaagtcgcaaacataaatgtcttcctgtctaaccagccctcttc…
>Sspon.06G0031730-1C
AATAATGGAGATGGTGCTGCAGCAGAGTGCCTCCGGCATGATCCCAGGCGTGGCGGCGTGCCGGCAGGGGCCGAGGCCGGCCGCCACGGCGCCGATGATGGCGAAGCAGGAGCGGGACGCTGATGATGAGCAGGAGGAGCTGCAGCAGCAGCAGCAGGCGGGCGCGGAGGAGCTCCGGCGCGGGCCGTGGACGGTGGACGAGGACCTCACGCTCATCAACTACATCGCCGACCACGGCGAGGGCCGCTGGAACGCGCTCGCGCGCGCCGCCGGTACGTACGTCGCCGCCGATCGCCGTTCCCGTCATGCATCCGTGTTTGGCCTGTGTGCTTCCTTTCTGCCTCGTTCTTGGACGCCTTGAAAAGAAAAGAAGAAGTGGCCGGATGATCGATCGCGATT…
>Sspon.06G0019220-2D
GCCAGCCAGTATATAAGCAGCAGGCTGCCCCGTAGCCACCACCTGCTCGAGGCCACCATTCGCCACTCGGTTGGTGCTGGTGTCTAGCCTTGAGCAGGCCTGTCCAGCGTGCAGTTTGTTGCATCGGTTGCCGGCCGGCCGGCCATGGGGAGGTCTCCTTGCTGCGACAAGAACGGCCTGAAGAAGGGCCCCTGGACTCAGGAGGAAGACGAGAAGCTGCTGCACTACATCCAGAAGAACGGCCATGGCAGCTGGAGGACCCTGCCGAGGCTGGCCGGTACACGAATTCATTCCCTTCTCCACCATATCGATCGTCTAGCTCATATCAATCAGATGATCGATCATAGAGCTAGCGATGGAGCTGAACAATGATCCTGCTGCTATACCTGATGGCATGGC…
>Sspon.06G0032860-1D
CGATGAAGCCCGGCGGCGGTGGTCGTGAGTTGTCGGCGTGGGTGAGGAAGGGCCCGTGGACGGCGGAGGAGGACGAGGTGCTGCGGCGGCACGTCCGGGAGAACGGGCCCCGGGAGTGGAGCTCCATTCGATCCAAAGGCCTCCTCCCGCGCACCGGCAAGTCGTGCCGCCTCCGCTGGGTCAACAAGCTCCGCCCGGACATCAAGAAGTAATGCACGCACGCTCACCCTGCTCCTCCTTTGCTTCCTTCTTCCTCTCTTTTCTTTCCACCCCGGGTAGCATGTTGGTTACGCCGCTCGCTCTTCTTCGTTCTTCTTCTTCCTCGTGCATTGCCCTGTTGACGGTTCTGCATGGACGACGGTGAAGAACTGCTGTTCAGATACCCAACACTGATGAAGA…
>Sspon.06G0003930-4D
GGGCGGTCGCCGTGCTGCGAGAAGGCGCACACGAACAAGGGCGCGTGGACCAAGGAGGAGGACGACCGCCTGGTGGCGTACATCCGCGCGCACGGCGAAGGGTGCTGGCGGTCGCTGCCCAAGGCGGCGGGCCTGCTGCGCTGCGGCAAGAGCTGCCGCCTCCGCTGGATCAACTACCTCCGCCCCGACCTCAAACGCGGCAACTTCACCGCCGACGAGGACGACCTCATCATCAAGCTGCACAGCCTCCTCGGGAACAAGTACGTGCCGCCTCTGCTCCCTACTCTCACTGGTTGCCTCGCCCTGCTGGCTTCATCGGCGCCACCCAACCAAGCTGAACATCCGATCAATCAATTGCCTGCAGGTGGTCGCTCATCGCCGCGCGGCTCCCGGGGCGGA…
>Sspon.06G0021460-2D
ATGCGGCGCGGCGTAACCTAATCCAACCTCTTGCTAAGCGGCATTTGCCCTACGCGGCAGGCGTACCCTCCTGCAGGGAGCCGGGGGCATGGCGGCGCAGTGCGGCGAGGGCAAGGCGGCGGACTGCAAGAAGACGCCATGGACGGAGGAGGAGGACGAGGCGCTGCGGCGGGCGGTGCGGGAGCACGGGCGGCAGAACTGGGCGGCCATTGCGGGCGCGGTGGCCGGGCGCGGCGCCAAGTCGTGCCGGCTGCGGTGGTGCCAGCACCTGGCGCCGGAGCTGGACAGCCGCCCCTTCACGCCCGAGGAGGACGCGCGCATCGTCGAGCTGCAGCGCGTGCACGGCAACAAGTGGGCCACTATCGCGCGCTTCCTCCACGGCCGGTCCGACAACGCCGT…
>Sspon.02G0014700-5P
GGGGAGGCCGCCGTGCTGTGAGAAGAGCCGGGTGAAGAAGGGGCCCTGGTCGCCGGAGGAGGACCTCTTGCTCGTCTCCTACGTGCAGGAGCACGGTCCTGAGAATTGGCGCGCCGTGCCTAGCAACACCGGTACAACCCTCTGCTGAGAGCTTGTCTTTGTTTCTTTCTAGATAGACTAGATGGCTGTTGTTTCATGTCGGCGATTCCTTGACTCGTTTGTGCTGCTGCTCTTGTTCATGGATCATGGATCCAGGGCTGATGCGCTGCAGCAAGAGCTGCCGTCTCCGGTGGACCAACTACCTCCGCCCGGGCATCAAGCGCGGCAACTTCAGCGACCAGGAGGAGAAGATCATCATCGACCTACAGAAGCTGCTCGGGAACAAGTAAGCCCGCTCCA…
>Sspon.06G0005920-4D
CCCCTCTGGACTCAGCTATCAGTTCGACTTAAGAAAAATAACACACCACACTGCTTTTATGGGGCGATCACCATGCTGTGAGAAGATTGGACTGAAGAAAGGTCCATGGACGCCGGAGGAGGATCAGAAGCTGCTTGCCTTCATTGAGGAGCACGGACATGGGAGTTGGCGAGCATTGCCTGCGAAGGCAGgtgagtatggacaaacctgaattctaccatcttccaaatgaacaaagtttgtgagatctcgaccaacatcctgcagGCTTGCAGAGGTGTGGGAAGAGCTGCAGATTGAGGTGGACAAACTACCTGAGGCCGGACATCAAGAGGGGCAAGTTCAGCTTGCAAGAAGAGCAGACCATCATCCAGCTTCATGCTCTTTTAGGCAACAGgt…
>Sspon.02G0015010-3P
ATGGGCCGGCAGCCGTGCTGCGACAAGGTGGGGCTGAAGAAGGGCCCGTGGACGGCGGAGGAGGACCAGAAGCTCGTCAGCTTCATCCTCGGCAACGGCCAGTGCTGCTGGCGCGCCGTGCCCAAGCTCGCCGgtgcgtacgtgctactgcatcctccaaaataaacgtctccctccctgctgcatgctttgcagtttagtttttgtggtcatgacgagaggaacttgttgcgcttccaaatactgcgtgcagGGCTGCTGCGGTGCGGGAAGAGCTGCCGGCTGCGGTGGACCAACTACCTGCGGCCGGACCTCAAGAGGGGCCTGCTCTCCGACGCCGAGGAGAAGCTCGTCATCGACCTGCATGCTCAGCTCGGCAACAGgtacggtgccatataa…
>Sspon.06G0007600-4D
CCGGTCGAATCTCAACTGGGGGAAAACTCGCTCCGAAAGTGTTAGCTGTCTGCTGCACAAGCAAAAAGGGGAGCAGGAAAGCGGGGAAGAACGGCTGCAGCCATCAGAAGAAAAGCTCCAGTCTTTCTCCCCCTCTCGCGGTTTGGAGGAGGGACCGGGCGCGGAGAGTCTAAAAGCGCAGGTGTGCTCCGGGCGGGGAAGATGTTCCCCAGCCTGATCCACCACGCTGGCCGCGCCCGACCCGACGTCGCCGCCGCCGAGGACGCACCGCGCAGTGGCGGCGGGTTGGGGCTGCACGGGCACGGCGGCGGGCCCAGCGTGGTGCTCACGGCCGACCCCAAGCCTAGGCTCCGCTGGACGGCCGACCTCCACGACCGCTTCGTCGATGCCGTCGCCCAG…
>Sspon.06G0008220-2D
GCTCAAGAACTACATCGAGGAGCATGGCACCGGGGGCAACTGGATTGCGCTGCCACACAAGATAGGTACGTAGTGAAGATGAACTGATTAGCTCCTGCTCATCTATATATCGTTGCGTTTTTCAGACATGACTGATCGATGATTGATCCATGAAACTGCATGCAGGGCTGAAGAGGTGTGGCAAGAGCTGCAGGCTGAGGTGGCTCAATTACCTGAGGCCCAACATAAAGCACGGGGACTTCACCCCAGAGGAGGACGGGCATCATCTGCAGCCTCTACATTAGCATAGGGAGCAGGTACACATACAACCACTCCGGGTCTTTTCTTTACAACTAGCTGGGAGTGCTAGACTGTATGTATATACTCTGCTCAACTGTAGTGCTAAGCGTGTGTGTTAAC…
>Sspon.06G0010590-4D
GGCGCCGCCGCTTCGCCTCCCCGTTTTGGCGGCTCGGCGCCGCTCCTCTGCCCGGACATCTCGCTCAGCGTCGTCGTCACCTCCACCACGGCCGCCGCCGCCTCCGCATCCCCCACGGCGACCTCCACCTCGTCTCCTTCCTTGGTATCCACCGCGATgtgagtgccccacaccgactcctctcctactgcttagggtttctatactcataccctgataccggcgatgcgtgttctggtagttctcctaaaccctacctaaatttgtgtgataggaatgatgcgggtgagttcagatgtctattagattattttttccttccttgcttccatctcttgcactacatttcgatggcacactcaactgctagaaaatcactggctaaaattcaaattcgcg…
>Sspon.06G0034300-1D
ATGCGGGACGACGAACACTGCTGCTTGGAAAGGTCACAAGGTCCTGTCTTGTCTCTTGTCTTGTCTGACTGCTTGCTGTGGTCCTCTGGTGGGTGGTGTCAAAGAATCTCCTCTCCTTGTGAATCTTTTTCAACGGCGACACGAAATGGAGGAAAAGTCTCGCCAGCAGCAAGCTACACGAAACGAAATGGAGCGCAGCGACAGCGCTGACACGAATCTTTTTCAATTTTGTCCAGTCTAAATAGCAAACTATTGGAGATAGAGTATTTTTTTACTTGCCATATTTTTTTGAGAGTTGGCAAAACTCAAGATTTGCCAAGTGATTTTTGGCAAACTCTTGGAGATGCTCTTAGGACGTCAAATGGATGTTTATGTTACTGTTCCTGCTGCTGAGCGATG…
>Sspon.06G0024060-2D
CGGGAGAGGATAAAAAAAAAAATCCAGAAGAGAAAAAAAATTCCTCACAACACCACCAACCCTAGCCAATCCTCCTTCGCCATGACGCGGGACGGCGTGCCTCCGGCGGGGCCCCCGCCGGCGGCCGGCTCCGGCGGCGCGGTGGCGGCGGCGGGCGACGGGCCCAGGCGGTGCTCGCAGTGCGGGCACCACGGGCACAACGCGCGCACCTGCACCGCGCGGCCCGTCAAGCTCTTCGGCGTGCGCATCGGGGACAAGCCCATCCGCAAGAGCGCCAGCATGGGGAACATCGCGCACCTCGCCGCGGAGGGGAGCGGCGGCGGCAGCAGGGAGGAAGGGTACGGCTCCGATGGGGAGCGCCCGCACAAGAAGCGAGGTGAGATGGCGGCCCGGGGGACA…
>Sspon.06G0012650-3D
AGATGATTGATGATGAGGCCAACTTCGGCAATATCCTTGATGCCTCAGAAGAAGTTCAGGCTACTGCAAAGTTCCGTCCCAAGCAACGGCCCAAACCCCGAAAAACAGCTCTGTCATCCAGATCTGCAGCGCCTAATCCTACTGAAGAAACTGGAGATGGGAAAGTAGGAGGCTTAAATCAAGTCAATTCTTCTAAAGAGCTCACCAGACCAGAAAGGACATCCTTGACGTGCCCTGGTAGCGAGTCAGTTTATACTGTTGCTGGTTCTCAAGGTACTCTCGACACACCATCGGAAGATGCGATGACAGTTCCCCTGGGTCCTCTGGCTGGTGCTTCTGCTGCAGATAGGATTTCTCAAGATGGTGAGCACAATGATTATCCTTCTAAGTTAGCTATAC…
>Sspon.06G0023980-3D
AGATTCGCGCCCAGCCGGGATGCGCCTCTTCGGCGTCACCATCGCGCCGGCGCCGGAGGCGGATCCGACGGAACGGGATCCGAGCCCCAACCCGCCCGTGGCGGCCAGGGAGGACGTGATGCGCAAGTGCAAGAGCATGGGCAACCTCGCCGCTCTCGGCGCTGGCGCGGACGGTGGAGGAGGTGGCGCGGACGGTGGAGGCGGCGGCGACGGGTACCTCTCCGATGGCGGGCTGATGCAGTCGTCCGGGAAGCGGCGGAGGGCGCAGGAGAGGAAGAAAGGTGCCGTCTTTTGTTCCTTGTTTTGCCTTGGAAATCTCTGTTTTGATGCAGAAATGCATAGGAATACGCAAAGATCTGGTGACCAATAGTCCCATTTCTATGGCAGGAATGCTTTTAG…
>Sspon.06G0027690-2D
AGAGCTTCTCCTGTTGCCTATAAATGAGTGGCTGAAGACAGCAATTGAGTACGAAGCATAAGACATAGTGGCTTCTTCTCCCTAATAGCTACCTTCTTCCTATCAGGCTGGAGTTCATCAAGGATCTAAGCCTGAAACTGGAGCCCACAAGCACACAGAGGAAGAACACCAAGACTGGTTCCCAGCCTATCCAAGGTAGAAGCGAGCAACGTTAGTGTGGTAGTAACATGGTGACTGTGAGAGAGGAGATGCGTAAAGGGCCATGGACAGAGCAGGAGGACATGCAACTGGTATGCACTGTCCGCCTGTTTGGTGACCGTCGTTGGGACTTCATTGCCCAAGTCTCAGgtttgaggggttgggaaactacaacttaggtagctattttgctattcttag…
>Sspon.06G0031730-2D
CCAGTCTTCCCCACCGGCCCTCTGGCTGAAACCCTATAAAAGGCGTCCGAGTCCCACTCCCCATCTTCCCCAACTCCGTCTCTCTCTTTCGCTTCGATCGATCTCCTCCTCCACAACTCACCTCGTACGTACTTTCTTGGCGTATATAATAATGGAGATGATGCTGCAGCAGAGTGCCGCCGGCATGATCCCAGGCGTGGCGGCGTGCCGGCCGGGGCCGAGGCCGGCCGCCACGGCGCCGATGATGGCGAAGCAGGAGCGGGACGCTGATGATGAGCAGGAGGAGCTGCAGCAGCAGCAGGCGGGCGCGGAGGAGCTCCGGCGCGGGCCGTGGACGGTGGACGAGGACCTCACGCTCATCAACTACATCGCCGATCACGGCGAGGGCCGCTGGAACGC…
>Sspon.07G0000510-1A
ACAATGCATGCCGTGGCGAGTAGATGCTCCAACTGTGGTAGCTACGGCCATGGCTCGATAGCCTGCCGCATCGCCACCGCAGACCACCAGAGAGGGAGTGAGGCCGCCGCGGCAGGGCTGAGGCTGTTCGGGGTGCAGCTCCATGCCGCCTCAACAAGTGGCGGTGGCGCCGCCGCTCCGCCGGCGCCGGCGTCGCAGCTGCACAGGAGCTACAGCGTGGACTGCTGCCTGAGCCTGCAGGGCGGCTGGCCTCTGCCTGTCTCGCCGTCTCCGTCGGGTCTGCTCCTGTCCATCGACGAGTCCTCGGCCCAAAGAGCCGGCGACAGCGGTGGCTACCTCTCCGACGACGGCGGTCGCGGGTCGGCGGCGTTGCGGGAGAGGAAGAAAGGGGTCCCGTGG…
>Sspon.07G0000630-1A
ATGGTTACACCAATGTCGCCATGGAATGGGCGGTTGCGCTCTCACCACGCGACCCCTCAAAGTTTGCCCAAGAGGAGGCTCCCTTCCCAGACCAAGAACCCGGAGGAGAAAGAGGAGCTCCAAACATTGAAGAAGCCTCAAAGTTTGCCCAAGAGGAGGCTCCCTTCCCAGACCAAGAACCCCGAGGAGAAAGAGGAGCTACAAACATTGAAGAAGCCTCAAAGTTTGCCCAAGAGGAGGCTCCCTTCCCAGACCAAGAACCCCGAGGAGAAAGAGGAGCTACAACCATTGAAGAAGCAGGCTGGCCCCAAGAAGACATCAAGAGGTCGCCAAGCTGGAGCTGCTGCACAGCAGCCGAGGGCTCGCTTACGCCAGTCGTCGCGGCTCGCTAGAGGAGAC…
>Sspon.03G0010520-1P
CCGCCTACCGTTGCTCCACCGGCTACGGGGCCGCCTGACAGGTGTGTACGCGACCGGCCTGCCGGCCGGAGCAATGGCTAGCTAGCTATTCGCCGTTCCCGTACCAGCTAGCTTATCTTTTCATGCGCTCAGTGCACTTATGCAAATCTGTATATATTTATATATGTATGTATACAGGCGAAACATCTGAAGATCTTGGAGGTGATGAACATAGGACGAACGATCGATGATCCAGAAGATGCAAACATGTGTGTATATAGGATTAAT
>Sspon.03G0009150-1P
TGCCCGTCTCGCACTTGCGCTCTGCGTCTGTGCGCCCCCGTACGGCTACAAGCCTACCACTGGTCAGAACGAGACTGTCAGAGGCCCCCCAGTGCAGTGCAGTGCAGAGCTGAACCGGCTGATCAGCTGCAGCAGCTTGTGCACGTAGCCGCGCGCGGCGGACATGGGGCGCGCGCCGTGCTGCGACAAGGCGAGCGTGAAGCGGGGGCCCTGGTCGCCCGAGGAGGACGAGCAGCTGCGGAGCTACGTCCAGCGCAATGGCATCGGCGGCAACTGGATCGCCCTGCCGCAGAAAGCAGGTAGGAGCTGGTACACTCCAGCCTGATCCATCATCGTCACTCGTCATATTGTTCAGAATTCTGGTTTGCTGCCAACCAGGCTAGCTAGCATTACACGAGA…
>Sspon.07G0002970-1A
ATGGGACGGCTCTCCTGCGGCGGCGGCGGCGTGCAGCCCAAGCTCCGCAAGGGGCTCTGGTCGCCCGAGGAAGACGAGAAGCTGTACAATCACATCATCCGACACGGCGTCGGCTGCTGGAGCTCTGTCCCCAAGCTCGCAGGCAAGCAACACGAGCTTACACACTCCCACTGCTGTATCCATCAGTCTGTCGTCGCCGTCTTCCTTGTACACTGCCATCCATGGCGCGCCTTGCCTGAATTGCCTTCTCGCTCGTTGTGGTGCCGTGCGTGCAGGGCTGCAGCGGTGCGGCAAGAGCTGCCGCCTGCGGTGGATCAACTACCTCCGCCCGGACCTCAAGCGCGGCAGCTTCTCGCAGCAGGAGGAGGACCTCATCGTCGCGCTCCACGAGATCCTGGG…
>Sspon.07G0005250-1A
CTTTCGCCGGACACCACCACCTGCCGCTTTCCCCTCGCAGCATCGCTCCCCCTTCCCCTCCCCTCCCTTCGCCGCCCATCTCCTCCGCCCCTTTTTGACCCCGATTGGGAATCCGCATCAGGGCCTGCCTGCGGCGGCATTCAATTCCCTGCCTGCCCCCACGAGCACGCCGCCTCCCCACGCCCCCCCAGCCTCCGGGCCGGCGCTCCCGAGACCGCCGGTGAGTCCGTCCGCCTCCCTTCTCTCGCCGAGGTTTACCGCTGAATTCCCGTTGCCAAAAAAAATAACAAAAGGGTTCACTGCTGAATTCGCTGCGTTGCCGGCCATACGCAGAGTTGCAAGCGGCGCCAGCCGGAGGGTCTTGTGCCTTGGTAGTATCTGGTTTTGTCAGCTTCGGTG…
>Sspon.07G0006350-1A
ATGGTCGCCATGGCGGCGGTGAAAGTGGAGGAGGACGAGGGGAGCGCGTGGAACTGGTCCAATCTGGCGGCGTCGAGCCCTTTGCCGTCAGCTTCAGACGCAACAAGCTATGGAGCCGGCGCGGGGATGTCGCCGATGGTGTTCAGCCCGGCGGACTCAGTCTCTGGTCGCAGGTAGTACTCTCCGCCGCTGTGAACCGTTCGAGAATCGAGACTCTGCTGCTGTGTTCTAGTGGTTGCTTTACTTCCTTCGGACGCTTGCGTGCTTAGTTCATCGGATTGTGGATTGGATGTGATTTTCATTTGCCTGGGAAAAGTGGTGTTTCTAATAGTTTGTCAAGTTAGCTGGTGCGGTTCGCCTGGCAGTTTTATTCTCGAGAACATGTCGTTACCTTTCGGA…
>Sspon.07G0006770-1A
ACGGGGACGAACAAGCACGCTCCTTGCAGTCGCGCAAGGGGCAACGCCGAGCTTCCCGCTGCCTGCTCCGTGCGCGGCCGCTGAGCGGGACAAACACAGCGAGCTCGAGCAGAGTGGCGGCAGCAAAGATTGATAGGGTGAGTGAGTGAGAACTGAGAAGAGGCCTCTCTTTCTTTTGTTTTTGGCTGGGAGGCCACGAACTCCACCACGGGCCAATCCGCATCGTCGAAGGCGCCCGCTCAGTCGCTCGCCGCTTTCTTTGAAGTTTCAAGCGCTCCCGCGGTGGAGGCCGAATCACCTCTGGCCACTTTGGCATCAGCCTCTGCCTCCACTGGCCCCGGCTCCCGCTGCGTCACCATAAATACCCCCCTCGCGCGGCCCGTTCCCACCTCCCCCTCC…
>Sspon.07G0006960-1A
TGAGTGCACTTAACCACTACTCTAGGGTGGCAGGGGTACCGCCGGCGACGCGTACGCTTAAGCTTATCCGGTGCCACGCCGCAGCCCTCTCACGCCCAAAACGTGTTCGCGCGCGCAGAATGGCATCGCCCTCCACTCGGCTCGGCCCCGCTCCAAATCTATAAAAGGCGACCATCGGGCTCCAGTTCTGTGCCAAGATCCAGCATCCAGAGTTCTCGATCAAAAGCGCCAGCCCAAGCAGCCGACTGCCTGCCTTCTTGTTAAGGACGGTGACAGCAATGGCCTTTTACTACGGTGTGAGCGGAGGACAGTCGTCGTCGGGGGCGGCGTGGGCGGCGGCGCCGGGCAGCAGGCCGTGGACCAAGGCGGAGGACAAGGTGTTCGAGGGCGCGCTGGTGA…
>Sspon.07G0007150-1A
TATGGTTCTCCGCAGATCCCCACGGTTTCATGTGGAAGATAAGAGTTTGGGCAAGCCGCTGTTGCCACCAAATCGCCTGGAGACCCCTCCTAACAGAAAGAGTAAAAGTGCTTATTTGAAAGACAAAAACCAAGAGAGTCTGAAAAGTGATAGGAGAAATGCTGGATTGGAGCCTTTGGCAAGGATGAAAAGGCAGAATGATCCCCAGTTACTATGTCAAGATCACCGAGGCATCACCCCCATGAAAAATATTGCAGATGTATCTAACAAAAAGAGTGAGAAGAAAGAGTTAATGCCCACTAATTGTAAAGTGTTGACAGGAAAGAGGAAGAGAGGCACAAAAAGGAGCTTGTCATCGAAGAAGCAAAGTTGCCAAGAGCCAAAACCATCGCCTACAAA…
>Sspon.07G0007170-1A
ATGTATCACCAACATCAGGGCCCGAGTGAGCTCTTCACCACAAGAACATCCTTTCCAATGGAGCAGCATCTGTTTTTGCGTGGAGGAAATGCCCAAGGAGATTCTGGGCTGGTTCTCTCAACTGACGCTAAACCAAGGCTGAAATGGACACCTGAGTTACATCAGCGATTTGTAGATGCAGTCAATCAATTAGGCGGAGCAGAGAgtaagtataatattcttatatcttctcaaagtacagagaccagctgaattcttatatttctattcatcgcccagAAGCTACTCCAAAAACAGTCATGAGGCTCATGGGAATTCCAGGACTCACCTTGTACCATTTGAAAAGCCATCTCCAGgtactttagaatcagaaatctgcctgctaaaaatgatatttgc…
>Sspon.07G0007190-1A
GAAACGCTCCAACACAAGTTCATCATTTGGGGACAGAGAAAAGAGGACGCTGGAAAACACAGGCCCAGAAAGgttaggaaaattcatacccccccccccccccaacccccgcgcagtcgcattgacctaacttcttagaaactgcatgttatttctacagCAAATGTATCACCAACATCAGGGCCCGAGTGAGCTCTTCACCACAAGAACATCCTTTCCAATGGAGCAGCATCTGTTTTTGCGTGGAGGAAATGCCCAAGGAGATTCTGGGCTGGTTCTCTCAACTGACGCTAAACCAAGGCTGAAATGGACACCTGAGTTACATCAGCGATTTGTAGATGCAGTCAATCAATTAGGCGGAGCAGAGAgtaagtataatattcttatatcttctcaaag…
>Sspon.07G0007990-1A
AGGGAGGAGGAGCCCAGCTGGTTCGCGCGCGGCGGCGGCGGCGGCGAGGAGCAGCAGCTCCCGCGCCCGGACGAGCTGATGCCGCTCACGCAGACGCTCATCACGCCCGATCTCGCCGTCGCCTTCGACATCGCCACGCACGGCGGCGGCGGCGGCGGCGGGGCGGGTGGTGGTGGCGCGGTGGCGGGCGCGGGCGGCGGGCCCGACATCAACGGCGGTGGCGCGTCGTCGGCCGCGGGCTCCAGCGGCGGCGGTGGCGGCGGCGCCGGCGACGAGCCGGCGCGGACGCTCAAGCGGCCGCGCCTCGTGTGGACGCCGCAGCTGCACAAGCGCTTCGTCGACGCCGTGGCGCACCTCGGCATCAAGAACGCCGTGCCCAAGACCATAATGCAGCTGATG…
>Sspon.07G0010070-1A
GGTGCCGAGCGGTGGCGCGGGAGGGGTGGAGGGCGGTGCCGGCGGCGGTGTCTCGGCGGCGGGGTCGGGTTCCGGCGGGAGGGTGAAAGGGTCGTGGACGCCGGAGGAGGACGACCTGCTGCGTCGCGCCGTCACGCGGCACGGGCCGAGGAACTGGACCGTCATCAGCGCCGAGATCCCCGGCCGGTCCGGCAAGTCGTGCCGCCTGCGGTGGTGCAACCAGCTCAGCCCCGGCGTGGAGCGCCGCGCCTTCACGCCCGAGGAGGACGCCGTGATCGTGGCCGCGCACGCGCAGTACGGCAACAAGTGGGCCACCATCGCGCGGATGCTCCACGGCCGCACCGACAACTCCGTCAAGAACCACTGGAACTCCACGCTGCGCCGGCAGCGCAGGGCGGC…
>Sspon.07G0013390-1A
CATATGATACGATTCTCCCAGTCCCCGGCCGGTCCTCCACTTCCGGCGACCGTACGCTCTCCACGCCGCCGCCGGAGGCTCGTCAGATGGCGCGGTCGGCGCACGACGAGGTGACCGACTCTGGGGCCTTCGACCCGTCGCCGTCCACCTTCCGGAGCTTCGTGTCCAGGGACAGCTCCGCCCGGTTCCCCGCCGCGCCGGGGAGGTACCACCTCTACGTCTCCTACTCCTGCCCCTGGGCGTGCAGGTGCCTCACCTACCTCAAGCTCAAGGGCCTCGACCGTGTCATCGGATTCACCGTGAGAATCCACCAAAGCTCAAACTATTCTTCACAGCCCATCTTTGAGAGGATGAATAAAATCCATGTATTCTCTAGTCGGTGAAGCCCATCTTTGAGAG…
>Sspon.07G0013450-1A
TGCATCGTGTTCCATCAATTAACTTGTTGTTTAGTACTCAACCCTCACTACCCATGGATCCCAACTTCAATGGTGTGTGGAGCGCCTCCGAAATAGATATGGTGAAGTCATTCATCGCTAGTCACAACACCAACAACACCTACACAAATGACACAAACAAGAACCACAAGGACATTGTTGATGAGCTCCAAGCAAGGCTCCCAGGCAAAGAGAAGCATCAGGTAATTCAATTGTATGTTCATCTAGTAGATGAGATGAATACAATGCAGAGCAACAACCAACAAGTTGTGGTGAGCAATGCTCTTGTGAATGATAACTTTGGAGCGCCAATGGAGGATACAGACATGGACAACATGGACATGTTTCATGGTTATATACTGGATGATGTGGAGGCCATGA…
>Sspon.07G0013480-1A
ATGGAGGAAAGGAGCAGTTTGATGGGACCATCCAGAGGTTTGGTAATGAAGTCCTTCTTCCTCTTGTTCTTTGTAACAAATGCAAATGTCGGCTTGGGCCACAGCGGTGTGGGGTTGTGGGGCGGCGCCAGCCTAGGATGGCCCGGGTGCATCGGCAGAGTTCCTGAGTAGCCGGGCACCTGTCCAGTGCACAATCTTCCCTTCTGACATGGTGGTGGGAACTAGGCCGAGTTGGACGCCCGTCAGTTGGATCTCTTCTTGTTCCTCCTCCATGATCGGAGTGGATAGCATAAGTCTTGAGACCACTGTCTAGTTGATAGAGGCGGTGTTCCTAGGCCCGAGAGGGAGTCGAGCCAGGCTTGGACCGCGGTTGAACCATGGCTTAGAAGCCGACTTAGA…
>Sspon.07G0013680-1A
ATGGGGAGGCATTCTTGCTGCTACAAGCAAAAGTTGAGAAAGGGGCTCTGGTCCCCTGAGGAGGATGAGAAACTCATGAATCACATAACAAAGCATGGCCATGGCTGCTGGAGCTCTGTTCCCAAACTCGCTGgtatgtacaacgaatatttcttcccttggtcctcagttatcaactctcaattctccccttctccttcctctgcattttctggttccaattgccaactgaaatctctcttgtctctcaaatacctcttggtcagttcaattatctaaattcgagaagacaaatcgttgcagGGCTCCAAAGATGTGGAAAGAGTTGTAGGCTGAGGTGGATAAACTATCTGAGGCCAGACCTCAAGAGAGGGGCATTCTCCCAAGACGAAGAAGACC…
>Sspon.07G0014090-1A
AGCATGGACGGCATCGGCATGGACATGGCCATGGCCATGGTGGGCTTCGAGTTCGAGGACCTGGACCAGGTGACGGCCATGAGCCCCGGGAGCTCGGCGACGTCGTCCACGCCCGCCGCCGCTGCCACCGCCGCGGCACCACCAGCCGCCACAGGCGATGGCAGTAGCGAGGCCGACGCCGCCAGCACCGGCGACCTCCGGAGAGGCCCCTGGACGGTGGACGAGGACATCCTGCTTGTGAACTACATCGCCGCCCACGGTGAGGGCCGCTGGAATTCGCTCGCCCGCTCCGCGGGCCTGAAGCGCACGGGCAAGAGCTGCCGCCTCCGGTGGCTCAACTACCTCCGGCCCGACGTGCGGCGGGGCAACATCACCGCGGAGGAGCAGCTGCTGATCCTG…
>Sspon.07G0014190-1A
GACGACATGGACATGGCCATGGCCATGGCGGGTTTCGATGAGGACCTGGGCCAGGTGCTGGCGGCCATGAGCCCCGGAAGCTCGGCGACGTCGTCCGCGCCCACCGCCGCCGCACCCGCACCACCAGTCGTCCTCGCAGGCAGCAGCGACGACGACGAGGCTGCCGCCATCGCCGACCTCCGGAGGGGCCCCTGGACGGTGGACGAGGACATCCTCCTCGTCAACTACATCGCCGCCCACGGCGAGGGTCGCTGGAACTCGCTCGCCCGCTCTGCAGGTACGTATTTCCATCGCCATAGCTACCGATGCCTTGCCATTATCTGTTAAGTTAGGTTAGAAGCCACTGATCCGCCAACTTGGCAACTTGCAAGTCAAGTCCCTGCGATTCGTGTGTTTTGC…
>Sspon.07G0014400-1A
ATGCCTCCGCCGCCGCCGGATCGAAGGGACTATCTGTACCGGGAGGGCCGCAGGCACGACGGCGGGGGCGACCCGCTCCTGCCGCCCGCCCCCACGCCGCCGCGCTGGCGGGACTCGCCGTACCACCCTCCGCCGCCACCGCCCCTGCGGGACCACTCGCGGCCCTCGCCGCGCCGGGCGCCGCCGTCGGCCTCCTCAGGTAGGCCTGCCCCTCGCGAATCCTCAGATCTGAGGCCGCCGCCGCCTCTGCGACCCCCTCCGGCGCCCCTAATTTCCTCCAACCGCTCTGCTATTTCAGAAGGCTACTACCGACAGGGCGGCGGCGCGTACGACCGCTCCTACCCTGATGACCCGCCGCCTGTTTACACGCCGTCGCGCTCGGACCGGTACTGGGCGGAG…
>Sspon.07G0015250-1A
GTCGTCGTCCTTGTTGTGTAGCCGCAGGAACCACAAGAAGGACAGAGATGGCGAGCAGGTCCAGGTCATCATGAGCACGGCGGCGGCGGTGATGAGGAAGGGCCCGTGGACGGATGAGGAGGACGAGCAGCTGGTACGGTTCGTGCGCCTGTTCGGCGAACGCCGATGGGATTTCTTAGCAAAGGTGTCAGGTTTGCGCGGTGGCGGGTGCGTCGATCGATCCCTCCTGCCATGCCTGCCATCTGCAATTCTGCATGCATGCATGAGGAGGATCGGTCGACCCAGTGAGATCTCCATCGAGCAGTGTCGTTAACCATTTGCTTCTTCGTCTTGTTCTTCTCCCTCTCTGCATCTGCATGCGGCTCGATCTTGTGGATGGACGTGCGTGGTGGTACGTGC…
>Sspon.05G0020540-1P
ATGGGCAGGCCGCCGTGGTGCGAATGCGACAAGACGGGGTTCAAGAAGGGGCCATGGACGCCGGAGGAGGACCTCACCCTCGTCTCCTACATCCACGAGCACGGCGCCGGCAGGTGGCGCCTCGTGTCCGTCAACACGGGCCTCATGCGCTGCAGCAAGAGTTGCCGCCTCCGCTGGACCAACTACCTCCGCCCCGGCATCCGGCGTGGCAACTTCACGCCCCGCGAGGAACGCGTCATCGTCCACCTCCAGTCCTTGCTAGGCAACAGGTGGGCGGCCATCGCTTCCCATCTCCCGCAGAGGACCGACAGCGACATCAAGAACTACTGGAACACTCACCTCAAGAAGAAGCTCGAGGAGGAAAAAGAAAAACAGCAAGCCATCTCCGTGCCACCTCCG…
>Sspon.07G0019180-1A
ATGGATTTCAGCTGCTTTCAGCCCCACACAGGGATTTGTAGTTACCTGCCATTTGATTCGTACATGCAGCAAAATGGACGCTATGAGCTCCATCCTGTTGATCGTCATCCATTTGAAGTTATTGGGGACTATACATCTGCAGCCTTCAACGACCTTGGACACCAGTTCTTTGTAGACAGAGAAATCAAGAAGCCCATATTCAACCATGCTTCACCAATCAGTCATAGAGTTGTATCTCAACTGCCTCTGCTGACTCCCAAAACTGAGGTTTCTCATCTCATGGACAGTGGCCTTGGATCATATAAGGCATATGAGATGAATGGCAGGTTTCTGCCAAGAAAGAAGACCTCTTTGAAGAAAACCAATGTTGTGAAAGGGCAGTGGACACCAGAGGAAGAT…
>Sspon.07G0019440-1A
CATAGCAACAACGCATGCATGTTTGACGCCAGAACAACAACTATGGATACCTACCACAAAATGAGCATCTAACAAGCCTATAGTAAAAAAATATTCAAGAAAGGAGTTTGAAGCCTTCGATACCACCAAATTCATCTCTAGGGTTGTGCGTGCGCGTTCTCTCCCTATCATATACCTACCCAGTCAAATGTCACGGGGCGATGATCCGGATCAGTGGGCCCTCTTTCTCTCTTCTCCTCATATAAACCTTCGTCCTCTCACTCTACTCTCACAACATAGTCACCACTCACCACCAGACACCTGCAGTGTTGCGATCGAACACGTAGGAAGAAGATTCAGAGCTTGAGACATGGGGAGGTCGCCGTGCTGCGAGAAGGCGCACACGAACAAGGGCGCCTG…
>Sspon.07G0019440-1P
ACATGGGTAGGTCGCCGTGCTGCGAGAAGGCGCACACGAACAAGGGCGCCTGGACCAAGGAGGAGGACCAGCGGCTCGTCGCCTACATCAAGGCCCACGGCGAAGGCTGCTGGCGGTCGCTCCCCAAGGCGGCAGGCCTGCTGCGCTGCGGCAAGAGCTGCCGCCTCCGGTGGATCAACTACCTCCGCCCCGACCTCAAGCGCGGCAACTTCACCCAGGAGGAGGACGAACTCATCATCAAGCTCCACCAGATCCTCGGAAACAAGTATGTTTACCTATGTTACTGATGTGACGATCACAGTAGATTATATATCAGAAAGATTAAATTGTTGTTGAAGCAATTATCTGCTCATTAATGACGTATATATATTCTGTTCTTTATTGTTCACTTCATTCTTA…
>Sspon.07G0019440-3P
CATGGGGAGGTCGCCGTGCTGCGAGAAGGCGCACACGAACAAGGGCGCCTGGACCAAGGAGGAGGACCAGCGGCTCGTCGCCTACATCAAGGCCCACGGCGAAGGCTGCTGGCGGTCGCTCCCCAAGGCGGCGGGCCTGCTGCGCTGCGGCAAGAGCTGCCGCCTCCGGTGGATCAACTACCTCCGCCCCGACCTCAAGCGCGGCAACTTCACCCAGGAGGAGGACGAACTCATCATCAAGCTCCACCAGATCCTCGGAAACAAGTACGTACAGTCCGTTTCACAAAGACTCACTCAACTGCATGAATAATCTGTTAATTTCACAAAGATTCTTATATTAGTGAAATGAAATGGACAGGTGGTCGCTGATCGCCGCCCAGCTGCCGGGTCGAACGGACA…
>Sspon.07G0019440-2P
ATGGGGAGGTCGCCGTGCTGCGAGAAGGCGCACACGAACAAGGGCGCCTGGACCAAGGAGGAGGACCAGCGGCTCGTCGCCTACATCAAGGCCCACGGCGAAGGCTGCTGGCGGTCGCTCCCCAAGGCGGCGGGCCTGCTGCGCTGCGGCAAGAGCTGCCGCCTCCGGTGGATCAACTACCTCCGCCCCGACCTCAAGCGCGGCAACTTCACCCAGGAGGAGGACGAACTCATCATCAAGCTCCACCAGATCCTCGGAAACAAgtacgtacagtccgtttcacaaagactcactcaactgcatgaataatctgttaatttcacaaagattcttatattagtgaaatgaaatgggcagGTGGTCGCTGATCGCCGCCCGGCTGCCGGGTCGAACGGACAA…
>Sspon.07G0019500-1A
ATGCCGCGCAAGGCCTCCTCCAACTCAGgtacgcgccccgccagacccgccttcgcgcctggcaatttccgcactcccaaaaccctaacgctctctccctcctcgactcccgctcccagATGCGCGGACCAAGTGGCGGAAGCGGAAGCGCGTCGCCGCCAGCGCCTCCCCGTCCAAGCAGCCGGCCGACCACTCAGACGACTCTGACACCGCCGCGGCCGCGAACGGCGACGACGAGGCGTCCCGCGCCGCCTCCGCCAACGGGGGCGGAGGAACCCTAGCCGGCGGCGGCGATGACGACCCCGTGCTCGACCTTCGTGCGGCGGAGGTGCTCTCCTCCTCCGCCTTCCCCGCCGCCGTCCGCCGTGCCGTGGGCCGGCCTCACCCCTCGGTGCTGGC…
>Sspon.07G0019860-1A
TCAGATCCCAACGCCCAGGAAGTCGAAGAATTGCACGTCCTTCCTCTTTGCAACCGCATCACCGCCATTGTCATCGCCACGGCCAAGAAGGTATTTGCTCATGTCATGACGATGGCCGTCCAATACGACGGCAGCAGCGGCGGGCACGTTGCTGTTGCTGACACCGTGCGTTCCTGCTCTGCTGAGACCGAGCGGCCCGGGACCGGGACCAGGCACCGCGAAGCACAGCGAGTGGGTGGTGGTCTTCGCTATCGTCGCCGGCGGGCAGCTTCCGAAACGGAAGTACTGAAACGACGGCTGACGAGGCGGTACAACAGAGCCGGTGGTGGGATCGCCAGTGAGGGTACCGCCGGAGCCGGAGCAGTGGTACTGGCGGCGGCGGCGGCGCGCCATGACGAC…
>Sspon.07G0000510-2B
ATGCATGCCGTGGCGAGTAGATGCTCCAACTGTGGTAGCTACGGCCATGGCTCGATAGCCTGCCGCATCGCCACCGCAGACCACCAGAGAGGGAGTGAGGCCGCCGCGGCAGGGCTGAGGCTGTTCGGGGTGCAGCTCCATGCCGCCTCAACAAGTGGCGGTGGCGCCGCCGCTCCGCCGGCGCCGGCGCCGGCGTCGCAGCTGCACAGGAGCTACAGCGTGGACTGCTGCCTGAGCCTGCAGGGCGGCTGGCCTCTGCCTGTCTCGCCGTCTCCGTCGGGTCTGCTCCTGTCCATCGACGAGTGCTCGGCCCAAAGAGGCGGCGATGGCGGTGGCTACCTCTCCGACGACGGCGGTCGCGGGTCGGCGGCGTTGCGGGAGAGGAAGAAAGGGGTCCCG…
>Sspon.07G0021300-1B
ATGGCTTCCGGCGGCGGGTCGTCGTCGTCGTCCCGGGCGTGGACGCAGCGGCAGAACAAGCAGTTCGAGTGCGCGCTGGCGGTGTACGACAGGGAGACCCCTGACCGGTGGCACAACATCGCCCGCTACATGGGCGGCACCAAGTCCGCCGACGAGGTGCGCCGCCACTTCGAACAGCTCGTCCACGACGTCACCCAGATCGAGGCCGGCCGCGTCCCCTTCCCCCGCTACGTCTACGGCAGCGCGCCGCCCGTCGCCGGCGGCGGCCTCGACGACATGGCCACCACCAGGTATACCTATATCTAG
>Sspon.07G0021590-1B
ATGTCTGCCTCGCGGAGCTCCTCTCCCAACTCCATGTCAAAGTGGAGCCCGAAAGAGAACAAGATGTTTGAACAGGCACTCGCCTACTATGGCGAGGGCACACCCAACCGGTGGGACAAGGTGTCCAGCGCCATGGGAGGCATCAAGTCTGCTGAGGAGGTGCGCTGCCACTATGAAGATCTTGACTGCGACGTCAAGATGATTGAGTCAGGCCACGTGCCGTACCCCCAGTACAAGACACAGGGATTCTGGACCCGAGGTAAAGTCCATGACACTTCGAAAGCAAACTGGAAACAAATAA
>Sspon.03G0009150-2B
CCCGTCTCGCACTTGCGCTCTGCGTCTGTGCGCCCCCGTACGGCTACAAGCCTACCACTGGTCAGAACGAGACTGTCAGAGGCCCCCAGTGCAGTGCAGAGCTGAACCGGCTGATCAGCTGCAGCAGCTTGTGCACGTAGCCGCGCGCGGCGGACATGGGGCGCGCGCCGTGCTGCGACAAGGCGAGCGTGAAGCGGGGGCCCTGGTCGCCCGAGGAGGACGAGCAGCTGCGGAGCTACGTCCATCGCAACGGCATCGGCGGCAACTGGATCGCCCTGCCGCAGAAAGCAGGTAGGAGCTGGTACACTCCAGCCTGATCCATCATCGTCACTCGTCATATTGTTCAGAATTCTGGTTTGCTGCCAACCAGGCTAGCTAGCATTACACGAGAGTATTTAT…
>Sspon.07G0007190-2B
GTCTTTGCAGCTCTAGGGCCAAGTTATCTACAAgtacagatctttcacataggaaataataacttaatctaatgataggatgctaaagtttataagattaagatcatataactgtttgcattttgtttagtcttcactcaattgtgctacatggttcctattggcaggaataacaatcatatattcctgtgacaagccatttatcagacaattcaaatgcatactacacgcaagatagactagtatttcctataatctatcaggtttagctttctttctttttttagAAAAGGAAAGCACCGAATTTCAGGGACCAGTTAACAGTCGTCTACGCTTCCTTTCTTCTGACCATGTACATGAGATATCTTGTGgtttaagaaaatagccattgaataagaa…
>Sspon.07G0005250-1T
GCCTGCGGCGGCATTCAATTCCCTGCCTGCCCCCACGAGCACGCCGCCCCCCCAGCCTCCGGGCCGGCGCTCCCGAGACCGCCGGTGAGTCCGTCCGCCTCCCTTCTCTCGCCGAGGTTTACCGCTGAATTCCCGTTGCCAAAAAAATAACAAAAGGGTTCACTGCTGAATTCGCTGCGTTGCCGGCCATACGCAGAGTTGCAAGCGGCGCCAGCCGGAGGGTCTTGTGCCTTGGTAGTATCTGGTTTTCTGAGCTTGGGTGGATTGTCTTTTAGCTAGAGCTTTGCTGATGTTTGTTTGTGGGGATGTAAGTTTTGGTCTGGATTAGTATGAGGCTCCGCGTGGACGCGCCTTCCCGCTTCGGAATCGCTTGGTTGCTCTGAGGTCCTCCGgtgagcc…
>Sspon.07G0005250-2B
GCCTGCGGCGGCATTCAATTCCCTGCCTGCCCCCACGAGCACGCCGCCCCCCCAGCCTCCGGGCCGGCGCTCCCGAGACCGCCGGTGAGTCCGTCCGCCTCCCTTCTCTCGCCGAGGTTTACCGCTGAATTCCCGTTGCCAAAAAAATAACAAAAGGGTTCACTGCTGAATTCGCTGCGTTGCCGGCCATACGCAGAGTTGCAAGCGGCGCCAGCCGGAGGGTCTTGTGCCTTGGTAGTATCTGGTTTTGAGCTTGGTGGATTGTCTTTTAGCTAGAGCTTTGCTGATGTTTGTGGGGATGTAAGTTTTGTCTGGATTAGTATGAGGCTCCGCGTGGACGCGCCTTCCCGCTTGGAATCGCTTGTTGCTCTGAGGTCCTCCGgtgagcctagtttcggt…
>Sspon.03G0002490-2B
TGACGGAGCTGTGGATGGAGGTGCTGCCGCCGCCCTACTTCGCGGGGGCAGGCGGCGGGCGGCGGGAGGTTCCTGCCGCCGGACCGGCGGGCCGGGCCCGGGGCGTGGACGGTGGAGGAGAACAAGATGTTCGAGCGCGCGCTGGCGCGGGTCGACTCGGACGCGCCGGACCGGTGGGAGCGGGTGGCCCAGATGCTGCCCGGGAGGACGGCGGCCGACGTCGCCGCCCACTACGACGACCTGGAGAGCGATGTCGGCTTCATCGAGGCCGGCTTCGTGCCCTTCCCCCACTACGGCGGTGGTGGCGGCGGCGGCGGCGCGTCGCAATCCGCCGGGTTCACGTTCGAGTGGGACGGCGGCGGCGTCGGTGACGCCGGCGCGCTGGCCTTTAAGCGCTCC…
>Sspon.07G0007150-2B
GGATGGTGTTGTTTTTCTATGTTAACATTGGTATTGCTATTGCCCTCATTCCTAAAATTATTTCTGGATCCACTACTATCAACCAGGAACTCTCCACCCTGGCTGCTGGCAGGACGCCATGGAAGGGACGGCTGCGCTCTCACCACACGACCCCTCAAAGTTTTCCCGTTCAGAGGCTCCCTTCACAGACCAATAACCTGGGGGAGGAAGAGGATCTCCGAACATTGAAGAAGCAGGCTGCCCCCAAGAAGAAGACAGTCAGAGGTTGTCATGCTAGAGCTGTACGGCAATCGCTGCGGCTCGATGGCAGAGGTTCTAAGCATCTAATCGTGATAGACAATGAAGTAAATGAGGTAGGAGCTTCTCTTGCTTGACTTCTATATTTTTTCCTTTCAATTC…
>Sspon.03G0005140-1P
ACCGGTGCCACGAGTGCTCTGGTTTCAGCTTAGGAGAGCTACTAGCCATGGGGAGGTCGCCGTGCTGCGAGAAGGCGCACACCAACAAGGGCGCGTGGACCAAGGAGGAGGACGAGCGGCTGGTGGCGTACATCCGGGCGCACGGGGAGGGGTGCTGGCGCTCGCTGCCCAAGGCCGCGGGGCTGCTGCGCTGCGGCAAGAGCTGCAGGCTGCGGTGGATGAACTACCTCCGCCCGGACCTCAAGCGCGGCAACTTCACCGACGACGAGGACGAGCTCATCATCCGCCTGCACAGCCTCCTCGGCAACAAGTGAGTACTCCGTAAGCCTGCGCGCGTGCCGGGCGCTTCGTCCTTCGATTGATGATGTCTGACATGCTGCTCGCTCTCCTCTCTTTGAC…
>Sspon.07G0007990-2B
GAGGGAGGAGGAGCCCAGCTGGTTCGCGCGCGGCGGCGGCGAGGAGCAGCAGCTCCCGCGCCCGGACGAGCTGATGCCGCTCACGCAGACGCTCATCACGCCCGATCTCGCCGTCGCCTTCGACATCGCCACGCACGGCGGCGGCGGGGCGGGTGGTGGTGGCGCGGTGGCGGGCGCGGGCGGCGGGCCCGACATCAACGGCGGTGGCGCGTCGTCGGCCGCGGGCTCCAGCGGCGGCGGGGGCGGCGGCGCCGGCGACGAGCCGGCGCGGACGCTCAAGCGGCCGCGCCTCGTGTGGACGCCGCAGCTGCACAAGCGCTTCGTCGACGCCGTGGCGCACCTCGGCATCAAGAACGCCGTGCCCAAGACCATAATGCAGCTGATGAGCGTCGACGGCCT…
>Sspon.07G0010070-2B
CGCGACCAGCGAGCTGCAGGACACGTCCATCCCCGGCATCTGCCGCTGGACCTCCTCGCAGATCATCTGCCGCATCACGGGCACGAACCACGGGTCCTGCTCCAGCTTCGCCCTCATGTCGGCACCCTCCTCCATGCTGGCCGCCGCGCTCTGCGGTGCGGGGGTCTCGTCGTGGACACCGACGCCGTTGCCGCCGCCGCCCGGCAGACTGAGGGTGAGCGACGTGAGCGGCTCGGCCGGCGCGGGCAGGGCGGGGGCGGCTTCGCGTTTTTGGGCTTCACGGCCAGAGAAGGATGCTGGTGGCCGGCGCATGGCCGCTTCTTGGGCGGTGGCATCAGCACCGAGTCCTCGCTGCTGCCGTCCTCGTCGTCTTCCTCGTCCATGTCCTCGTCGCCCTCC…
>Sspon.07G0010070-1T
TGGTGGTGCCGAGCGGTGGCGCGGGAGGGGTGGAGGGCGGTGCCGGCGGCGATGTCTCGGCGGCGGGGTCGGGTTCCGGCGGGAGGGTGAAGGGGTCGTGGACGCCGGAGGAGGACGACCTGCTGCGTCGCGCCGTCACGCGGCACGGGCCGAGGAACTGGACCGTGATCAGCGCCGAGATCCCCGGCCGGTCCGGCAAGTCGTGCCGCCTGCGGTGGTGCAACCAGCTCAGCCCCGGCGTGGAGCGCCGCGCCTTCACGCCCGAGGAGGACGCCGTGATCGTCGCGGCGCACGCGCAGTACGGCAACAAGTGGGCCACCATCGCGCGGATGCTCCACGGCCGCACCGACAACTCCGTCAAGAACCACTGGAACTCCACGCTGCGCCGGCAGCGCAGGG…
>Sspon.07G0025260-1B
GCGCCAGCAGAGCCTTATAGAGGGATTGATGTCCTGTGAGGATTGTGAGGTTGTGGGGGGATTTTGAAAGACTATTTGTTCTTCCTTTGTAGATGTTTATTATCTTGTTCTCGTCTGTGTTCTAGAATTCTCAAATCTAGCCAATTTTACTTGGATTTGTTAATTTCTCACTGCAAAAAGTTCATGTTTTGTGGTTAACTTTGAGTGTATGTCTATCTTGGCAAAATCATGATGCGCCACCATATCTTCATAGTCGTGTATTTCTGTAACTATTTGTTTAAATTATTCAATTTTGTTCCTTTTTTCCCTCTTGACAGACTGTGACCACTTCTCCCCCCCGGGAAAAAAACTCCTAGAAGACCTTAGAGGGGTTTAACATTGGGATGACTCTTTGGGCCC…
>Sspon.03G0036680-3P
CTCCATCTTGTCTAGTTGGACAGAAGTTCTCTCTTTCTTGGCTGACTCCAACTACTACACCGCAACTTCTTGTGCCCTTGTTCCAACCATCACAACTGAGCATGGCTAGGAAGTGCTCCAGTTGTGGAAACAATGGCCACAACTCCAGAACTTGCAGTGGTCACAGATGCCAAGGGACCAGCATTAGCATCAGCAGCTCCAGTACTAGCTGTGGTAGCTTGAGGCTGTTTGGGGTGCAGGTGCAGGTAGGCTCCTCTCCTCTCAAGAAGTGCCACAGCATGGAGTGCCTGTCACCAATTGCCTACTATGGAGCTGCTGCTGCTTCGTCAAGCTTGTCGCCTTCCGTGTCATCGTCTTCGTCTTCGCTTGCCTCAATAGAGGAGAGCTCCCAGAGGATCA…
>Sspon.07G0014190-2B
TGGATATGGTCGGCTTCGATGAGGACCTGGACCAGGTGCTGGCGGCCATGAGCCCCGGGAGCTCGGCGACGTCGTCCGCGCCTACCGCCGCCGCACCCGCACCACCAGTCGTCCTTGCAGGCAGCAGCGACGACGACGAGGACGCCGCCGTCACCGACCTCCGGAGGGGCTCCTGGACGGTGGACGAGGACATCCTCCTTGTCAACTACATCGCCGCCCACGGCTAGGGTCGCTGGAACTCGCTCGCCCGCTCTGCAGGTACGTATTTCCATCGCCATAGCTACCGATGCCTTGCCATTATCTGGTTGCAAGTTAGGTCAGGAGCCACTGACCTGCCTACTTATTGCTAGTCAGGTCCCTGCGGTTCGTGTGTTTTGCTCACCGGACCTACTACGTTCA…
>Sspon.07G0013390-2B
ATGGATCCCAACTTCAACAGTATGTGGAGCACCTCCGAGATCAATATGGTGAAGTCACTCATCACTAGTCACATCACCAACAACACCTACACAAGCAGTGCCCGTGTCAACAATAACTTTGGGATGCCAATGGAGGCTCCACCCATGGACAACATGGACATGTTGCAAGGTTATCTAATGGATGAGATCAGGGCCACGAGGCGTGTAGAGGGACAACAACATATGCCAAATGTTGTTCCTAAGCAAAGGAGACATGCAGTGAGGTTCTGGACTACAGACGAGCACAGGTATTTTATTTTTTGCACTGATTTGGAAACTTTTGTCACATATTGAGTGTTATTTTTAGTACAATTAATTAGCATGTGGTCTTTAGAATTTCATACCTTGAGATTTGATTTT…
>Sspon.07G0013450-2P
ATGGATCCCAACTTCAATGGTGTGTGGAGCACTGCTGAAATAGATATGGTGAAGTCATTCATAGCTAGTCACAACACCAACAACACCTACACAAATGACATAAACAAGATGCACAATGACATTGTTGATGAGCTCCAAGCAAGGTTCCCAAGCAAAGAGAGGAACCAGGTAATTCAATTGTATGTTCATCTAGTAGTTGAGATGAATACAATGCAGAGCAACAACCAACAGGTTTTGGTGAGCAATGCTCTTGTGAATGATAACTTTGGAGCACCAACGGAGGATACATACATGGACAACATGGACATGTTTCATGGTTATATACTGGATGATGTGGAGGCCATGAAGATGGTAGAGGAACCACCGCACAAGCTGAATATTGTTCCTAAGAAAAAGAGG…
>Sspon.07G0013450-1P
ATGGATCCCAACTTCAATGGTGTGTGGAGCGCCTCCGAAATAGATATGGTGAAGTCATTCATCACTAGTCACAACACCAACAACACCTACACAAATGACACAAACAAGAACCACAAGGACATTATTGATGAGCTCCAAGCAAGGCTCCTAGGCAAAGAGAAGCATCAGGTAATTCAATTGTATGTTCATCTAGTAGATGAGATGAATACAATGCAGAGCAACAACCAACAAGTTGTGGTGAGCAATGCTCTTGTGAATGATAACTTTGGAGCGCCAATGGAGGATACAGACATGGACAACATGGACATGTTTCATGGTTATATACTGGATGATGTGGAGGCCATGAAGATGGTAGAGGAACCACCACACAAGCTGAATACTATTCCTAAGAAAAAGAGG…
>Sspon.07G0026530-1B
ATGACAAACAAGATGCACAATGACATTGTTGATGAGCTCCAAGCAAGGTTCCCAAGCAAAGAGAGGAACCAGGTAATTCAATTGTATGTTCATCTAGTAGTTGAGATGAATACAATGCAGAGCAACAACCAACAAGTTTTGGTGAGCAATGCTCTTGTGAATGATAACTTTGGAGCACCAACGGAGGATACATACATGGACAACATGGACATGTTTCATGGTTATATACTGGATGATGTGGAGGCCATGAAGATGGTAGAGGAACCACCGCACAAGCTGAATATTGTTCCTAAGAAAAAGAGGCAACACCCAGTACCTTGGACTCATGAAGAGCACAAGTAATTCATTTCTGCTTTGTTTTTGAAATATTCATTACATATTTAATGTTAATTTTTTGTA…
>Sspon.07G0013450-2B
CCCATGGATCCCAACTTCAATGGTGTGTGGAGCGCCTCCGAAATAGATATGGTGAAGTCATTCATCGCTAGTCACAACACCAACAACACCTACACAAATGACACAAACAAGAACCACAAGGACATTGTTGATGAGCTCCAAGCAAGGCTCCCAGGCAAAGAGAAGCATCAGGTAATTCAATTGTATGTTCATCTAGTAGATGAGATGAATACAATGCAGAGCAACAACCAACAAGTTGTGGTGAGCAATGCTCTTGTGAATGATAACTTTGGAGCGCCAATGGAGGATACAGACATGGACAACATGGACATGTTTCATGGTTATATACTGGATGATGTGGAGGCCATGAAGATGGTAGAGGAACCACCACACAAGCTAAATACTATTCCTAAGAAAAAG…
>Sspon.07G0026550-1B
ATGGAGTCAGCTGATAGTGTGGAGCGCTTCTGAAATAGATATGGCAAGGTCATTCATCACTAGTCACAACACCAACAACACCTACACAAATGACACAAACGAGAAGCACAATGACATTGTTAATGAGCTCCAAGCAAGGTTCCCAGGCAAAGAGAAGCATCAGGTAGTTCAATTATATGTTCATCTAGTAGTTGAGATGAATACAATGCGGAGCAACAACCAACAAGTTGTGGTGAGCAATGCTCTTGTGAATGGTAACTTTGGGATGCCAATGGAGGATACAAACATGGACATGTTTCATGGTTATATACTGGATGATGTGGAGGCCATGAAGATGGTAGAGGAACCACCGCATAGGCTGAATGTTGTTCCTAAGAAAAAGAGGCAAACCCCAGTGAT…
>Sspon.07G0013480-2B
ATGGATCCCAACTTCAATGGTGTGTGGAGCGCTTCTGAAATAGATATGGTGAAGTCATTCATAGCTAGTCACAACACCAACAACACCTACACCAATGACAAAAACAAGATGCACAATGACATTGTTGATGAGCTCCAAGCAAGGTTCCCAAACAAAGAGAGGAATCAGGTAATTCAATTGTATGTTCATCTAGTAGTTGAGATGAATACAATGCAGAGCAACAACCAACAAGTTGCGGTGAGCAATGCTCTTGTGAATGATAACTTTGGAGCGCCAACAAAGGATATAGACATGGACAACATGGACATGTTTCATGGTTATATACTGGATGATGTGGAGGCCATGAAGATGGTAGAGGAACCACCACACAAGCTGAATATTGTTCCTAAGAAAAAGAGG…
>Sspon.07G0026560-1B
ATGGATCCCAAGTTCAACGGCAACTGGAGTGCCAACGAGATCGAGATGGTGAGATCTATCATCGCTAGTCACGACGCCAACAGCATTTGCACCAACAACAGGAATGCTAAGCACTATGGCATTGTAGATGAACTCCAAGCAAGGTTCCCAAGGAAGGATAAGCGTCAGGTAATTGACTTGTATGTTGATCTAGTGGTGGAGATGGTAAATGCAATAGCGATGAGCAGCAACCGGCTGCCTATGATGGTGAGCAACGACCTTGTGGTCGACAATTTTGGAGTGATGGTGGAGAACCCAGGCGTGCACGGCATGGATGTGTCGCATGGTTATTTAACAGATGAGATGAAGGCCAAGAGGATGGTGGAGGAACAACACCACATGAAAGTTGTTGTTCCTCAA…
>Sspon.07G0013680-2B
ATGGGGAGGCATTCTTGCTGCTACAAGCAAAAGTTGAGAAAGGGGCTCTGGTCCCCTGAGGAGGATGAGAAACTCATGAATCACATAACAAAGCATGGCCATGGCTGCTGGAGCTCTGTTCCCAAACTCGCTGgtatgtacaacgaatatttcttcccttggtcctcagttatcaactctcaattctccccttctccttcctctgcattttctggttccaattgccaactgaaatctctcttgtctctcaaatacctcttggtcagttcaattatctaaattcgagaagacaaatcgttgcagGGCTCCAAAGATGTGGAAAGAGTTGTAGGCTGAGGTGGATAAACTATCTGAGGCCAGACCTCAAGAGAGGGGCATTCTCCCAAGACGAAGAAGACC…
>Sspon.07G0014190-2P
ATGGACGACATGGACATGGCCATGGCCATGGCGGGCTTCGATGAGGACCTGGGCCAGGTGTTGGCGGCCATGAGCCCCGGAAGCTCGGCGACGTCGTCCGCGCTCACCGCCGCCGCACCCGCACCACCAGTCGTCCTCGCAGGCAGCAGCGACGACGACGAGGCCGCCGCCATCGCCGACCTCCGGAGGGGCCCCTGGACGGTGGACGAGGACATCCTCCTCGTCAACTACATCGCCGCCCACGGCGAGGGTCGCTGGAACTCGCTCGCCCGCTCTGCAGgtacgtatttccatcgccatagctaccgatgccttgccattatctgttaagttaggttagaagccactgatccgccaacttggcaacttgcaagtcaagtccctgcgattcgtgtgttt…
>Sspon.07G0014190-1P
CATGGACGACATGGACATGGCCATGGCCATGGCGGGTTTCGATGAGGACCTGGGCCAGGTGCTGGCGGCCATGAGCCCCGGAAGCTCGGCGACGTCGTCCGCGCCCACCGCCGCCGCACCCGCACCACCAGTCGTCCTCGCAGGCAGCAGCGACGACGACGAGGCCGCCGCCATCGCCGACCTCCGGAGGGGCCCCTGGACGGTGGACGAGGACATCCTCCTCGTCAACTACATCGCCGCCCACGGCGAGGGTCGCTGGAACTCGCTCGCCCGCTCTGCAGGTACGTATTTCCATCGCCATAGCTACCGATGCCTTCCATTATCTGTTAAGTTAGGTTAGAAGCCACTGATCTGCCAACTTGGCAACTTGCAAGTCAAGTCCCTGCGATTCGTGTGTTT…
>Sspon.07G0015250-1P
ATGGACGATCATCCTCATCATCAGTCGATGGCGACACCGGCAGCAGCAAGCATGTGCGGCAGCAAGAGCAAGACGAAGCTGCAGGGTGGTGGTGAGCGTAGTAGTAGGGGCAGCGGCGGCGGCAACAGTCCGCCGGCGGCGATGAGGAAGGGCCCGTGGACGGAGGAGGAAGACGCCCAGCTGGTATGGTTCGTCCGCTTGTTTGGTGAACGGCGGTGGGATTTCTTAGCAAAGGTCTCAGGTTTGCGCGGTGGCGGGTGCATCCCTAAGCATGCATATATACATATATACACATATGTATATAGATGCATGCTTGGGGATTGATGTAAAATGGGCTATGGCGATGGGTGTTAATTAACCAGTTCTTTCCTTGTTTCTCTCCTCCTTCTCTGTGCATGC…
>Sspon.07G0015250-2B
ATGGACGATCATCCTCATCATCAGTCAATGGCGACACCGGCAGCAGCAAGCATGTGCGGCAGCAAGAGCAAGACGAAGCTGCAGGGTGGTGGTGAGCGTAGTAGTAGGGGCAGCGGCGGCGGCAACAGTCCGCCGGCGGCGATGAGGAAGGGCCCGTGGACGGAGGAGGAAGACGCCCAGCTGGTATGGTTCGTCCGCTTGTTTGGTGAACGGCGGTGGGATTTCTTAGCAAAGGTCTCAGGTTTGCGCGGTGGCGGGTGCATCCCTAAGCATGCATATATACATATACACATATATGTATATAGATGCATGCTTGGGGATTGATGTAGAATGGGCTATGGCGATGGGTGTTAATTAACCAGTTCTTTCCTTGTTTCTCTCCTCCTTCTTCTCTGTGCA…
>Sspon.05G0020540-3P
ATGGGCAGACCGCCGTGCTGCGACAAGGTGGGGATCAAGAAGGGGCCATGGACGCCGGGGGAGGACATCGTCCTGGTGTCCTACATCGAGGAGCACGGCCCCGGCAACTGGCGCTCCGTGCCCATCAACACCGGTCTCATGCGCTGCAGCAAGAGCTGCCGCCTCCGCTGGACCAACTACCTCCGCCCCGGCATCCGTCGCGGCAACTTCACCCCCCATGAGGAAGGCATCATCGTCCACCTCCAGTCCTTGCTCGGCAACAGGTGGGCCGCCATTGCTTCTTACCTCCCGCAGAGAACCGACAACGACATCAAGAACTACTGGAACACCCACCTCAAGAAGAAGCTCCAGAAGCAGCAAGCCATCGGCGCCATCTTCACGCCACCTCCGCCCTCCGAA…
>Sspon.07G0019180-2B
GAAGGCCCGGGGGTCCGCGCTTGTCGCCGACTTCGAGGGCCTCTTCTTCTCCAACGGCCTTGACATCGGGTGGGCAGGCACCTACCGCGGGCACCTCAGGGAGTTCACCAACGGGCCGCCACAAGCCGTTGCATGCGAGGGGATGTCGGCTCCATGCGAGTCTGAGTAGTGCTCCTCTTGTGCTTTCATTTTGGCTGTAAAATTTTAGAGTCATCATGAGAGAGAGTGCATTATCAAGCCTCTTTTTCCCAACATTCAGACCATCGACAGTTTGTGGTACTTCCCCAGCACCATTTTCCAGTTGATTGTCAAATAGTCCATCTGAGTAGACAGTAGTAAGCTACAGTCATTGTCATTTTGCCAACTTTGCAGGTGCAAATCTATCATTGTCGGGATCAG…
>Sspon.07G0019500-2B
ATGCCGCGCAAGGCCTCCTCCAACTCAGGTACGCGCCCGCCAGACCCGCCTTCGCGCCTCGCAATTTCCGCACTCCCAAAACCCTAACGCTCTCTCCCTCCTCGACTCCCGCTCCCAGATGCGCGGACCAAGTGGCGGAAGCGGAAGCGCGTCGCCGCCAGCGCCTCCCCGTCCAAGCAGCCGGCCGACCACTCAGACGACTCTGACACCGCCGCGGCCGCGAACGGCGACGACGAGGCGTCCCGCGCCGCCTCCGCCAACGGGGGCGGAGGAACCCTAGCCGGCGGCGGCGATGACGACCCCGTGCTCGACCTTCGTGCGGCGGAGGTGCTCTCCTCCTCCGCCGAGCCCGTCTCCGCCTTCCCCGCCGCCGTCCGCCGTGCCGTGGGCCGGCCTCAC…
>Sspon.07G0019500-1P
ATGCCGCGCAAGGCCTCCTCCAACTCAGgtacgcgcctcgccagacccgccttcgcgcctcgcaatttccgcactcccaaaaccctaacgctctctccctcctcgactcccgctcccagATGCGCGGACCAAGTGGCGGAAGCGGAAGCGCGTCGCCGCCAGCGCCTCCCCGTCCAAGCAGCCGGCCGACCACTCAGACGACTCTGACACCGCCGCGGCCGCGAACGGCGACGACGAGGCGTCCCGCGCCGCCTCCGCCAACGGGGGCGGAGGAACCCTAGCCGGCGGCGGCGATGACGACCCCGTGCTCGACCTTCGTGCGGCGGAGGTGCTCTCCTCCTCCGCCGAGCCCGTCTCCGCCTTCCCCGCCGCCGTCCGCCGTGCCGTGGGCCGGCCTCA…
>Sspon.07G0019860-1T
AATGGAGAAGTCCAGGGCGAGGCCATCGAGAGGCCACTGGCGGCCCGGTGAGGACGACAAGCTCCGGCAGCTCGTGGATAAGTACGGCCCGCAGAATTGGAACTCCATTGCTGAGAATCTGGAGGGGAGATCAGGTGCGTTACGTAGCTAGGCTTCTGAATTAACTTCGTCAAACTCTGCCGATTGTTTAATTTCTCTCCGCCGTTTTAATTTCTGAAGCATATCCATGCACTGCATGCATGCACATGAAGCAAAAGCTTGCTCACCATGACTTGCTTTGTTCCTTCTCGTTCGTCTAGGCGGCTTTCTCAATTCTAGTTCTAGCGTGATCATCGTTTTGGATGGAGTGACAAGAAACATCGTCGATCTCACTTTTCTTGTCATTGATGGAGAATATTT…
>Sspon.07G0019860-1P
AGAAGTCCAGGGCGAGGCCATCGAGAGGCCACTGGCGGCCCGGTGAGGACGACAAGCTCCGGCAGCTCGTGGATAAGTACGGCCCGCAGAATTGGAACTCCATTGCTGAGAATCTGGAGGGGAGATCAGGTGCGTTACGTAGCTAGGCTTCTGAATTAACTTCGTCAAACTCTGCCGATTGTTTAATTTCTCTCCGCCGTTTTAATTTCTGAAGCATATCCATGCACTGCATGCATGCACATGAAGCAAAAGCTTGCTCACCATGACTTGCTTTGTTCCTTCTCGTTCGTCTAGGCGGCTTTCTCAATTCTAGTTCTAGCGTGATCATCGTTTTGGATGGAGTGACAAGAAACATCGTCGATCTCACTTTTCTTGTCATTGATGGAGAATATTTAGTTG…
>Sspon.07G0000510-3C
ATGCATGCCGTGCCGAGTAGATGCTCCAACTGTGGTAGCTACGGCCATGGCTCGATAGCCTGTCGCATCGCCACCGCAGACCACCAGAGAGGGAGTGAGGCCGCCGCGGCAGGGCTGAGGCTGTTCGGGGTGCAGCTCCATGCTTGCCTCAACAAGTGGCGGTGGCGCCGCCGCTCCGCCGGCGCCGGCGTCGCAGCTGCACAGGAGCTACAGCGTGGACTGCTGCCTGAGCCTGCAGGGCGGCTGGCCTCTGCCTGTCTCGCCGTCTCCGTCGGGTCTGCTCCTGTCCATCGACGAGTGCTCGGCCCAAAGAGGCGGCGATGGCGGTGGCTACCTCTCCGACGACGGCGGTCGAGGGTCGGCGGCGTTGCGGGAGAGGAAGAAAGGGGTCCCGTGGAG…
>Sspon.07G0000630-2C
ATGATCAAAGCCCTTGCCTTCTTCATCCTTTTTGAGgtaagacattactctcgattttttttttacaacactactcttgagctttgcttgcttcatcctgtgtacaacattttaagtttgcctttgtctgtgcattgctatggttggcaaaaaaattcatgcattgctatggttcccgtaataattggttcacatgtaccaagcaaaataacagttggcatcagcagattgttcgcatccatttgcacatgttgctgtctcaaaaaattgctcatttactgtgtactgttgccacaatttatgagtttccataatacggactttgtcttcatgctaatcacttagcgccaaataattacaattttgagaaaatagtgtaagtacagaaaaaaaataaag…
>Sspon.07G0002970-2C
GAATGGGACGGCTCTCCTGCGGCGGCGGCGGCGTGCAGCCCAAGCTCCGCAAGGGGCTCTGGTCGCCCGAGGAAGACGAGAAGCTGTACAATCACATCATCCGACACGGCGTCGGCTGCTGGAGCTCTGTCCCCAAGCTCGCAGGCAAGCAACACGAGCTTACACACTCTCACTGCTGTATCCATCAGTCTGTCGTCGCCGTCTTCCTTGTACACTGCCATCCATGGCGCGCCTTGCCTGAATTGCCTTCTCGTTGTGGTGCCGTGCAGGGCTGCAGCGCTGCGGCAAGAGCTGCCGCCTGCGGTGGATCAACTACCTCCGCCCGGACCTCAAGCGCGGCAGCTTCTCGCAGCAGGAGGAGGACCTCATCGTCGCGCTCCACGAGATCCTGGGCAACAG…
>Sspon.07G0005250-3C
ATGAGGCTCCGCGTCGACGCGCCTTGCCGTTTTGGAATCGGTTCGTTGCTCTCAAGTCCTGCGGCGAGCCTTGTTTCGGTGGGAACGGTCCCGGTTACAGGCCCCTTACATTTCTCTAGTTGCTATTGGATTACGAGTTTATCTGCGGATACGGAGACTTTCTTCAGTTCGATGCTGGGAAGTTCGGACTGGCGGTGCCTTTTCGCTTATTAGAGCCTGGGATCGCGTTCCGATCCAGTTTGGTTTCCACCTTGATTGTGCTCGGACGCTCGTCTTTGCTTTAGAACATTTCAGCGACAGCTTGGATGAGCTCCAGCCTTGGATAGGTGTTCAAGACTCCTTTGGGCATTTTGGACCACCAAAATTAGTTCTAATCCTTAGGCATCTGGCTGTTCTCTA…
>Sspon.07G0007170-2C
TGTTTGTTCCAAGATGCTAGATTCTATGTTTTCCCATATAAAACGCACCTCATAAGGCACTCCTTATCAACCTGAGAAGGCCAAAAGGGTATCAAAAGGCTTAAGGTTGGACAAGAGGGCATTTGAGTTTGTCAGCAGGAAACGCTCCAACACAAGTTCAGCATTTGGGAACAGAGAAAAGAGGACGCTGGAAAACACAGGCCCAGAAAGGTTAGGAAAATTCATACCCCCCCCCCCCCAACCCCCGCGCAGTCGCATTGACCTAACTTCTTAGAAACTGCATGTTATTTCTACAGCAAATGTATCACCAACATCAGGGCCCGAGTGAGCTCTTCACCACAAGAACATCCTTTCCAATGGAGCAGCATCTGTTTTTGCGTGGAGGAAATGCCCAAGGAG…
>Sspon.07G0006350-2C
CTATCTTCCCCTTCCCTGGCTCGTCCTCTCCCCCAACACACAACTGAAGCCGCCCGCGACGCGGTGCCCGGCAAAACGGTCGCGCTTTTATCCCGCCTAGGGTTTCGGGCCGCCCTCCCCGCCTTGCGTCCCTTCGCGCTCTCTTCGCGCCATCTCCTTCTCTGACTCGATCCTCCCTGATTCCCCGATCTAGGGGTTTTGCGGTTTGTAAAGCGTCGGCGCCCCTTTGATTCTGTCTTTTTCAAGCGTTTCTCGGGAATTTTAACTGAAGTTTTGTTTGTTCCCCATTTCTATGTGGTTTTAGGTGGCTACGGTGGTGATGAGGTAGTTGCGGCGGTAGATGGTCGCCATGGCGGCGGTGAAAGTGGAGGACGAGGGGAGCGCGTGGAACTGGTCCAA…
>Sspon.07G0006360-2C
CATGCGCCATTGGTATGCAAATGGCATGTATACCCATCTTTTTTCTGGCTGGAGAAAAGGCTGAATGTAGTATGATTTCTTTCTTAATCATTTTAATTGAAATATCTTTTCTTATTAAACATGATGAAATGGTTGGCAGTCTTTTATTTCTGAAGTTCTTTTGGTGGGGTTGATATTCCCCGACTGTGGGACTAATAAATATGAGATTTTAGTTAATATGAATACCTATAAACATTGTAAGATTCATGTATTTTCCATGTTTCTTAAGAAGTTTCAAGTTTGCCAGAATAAAGAACCTAAAGATATCTCATTTCATTTTTTATGGTACTCATATAATTTAGGTGGCACAATCATTTGGATCCTCAAATAAATAAGAAGCCATGGACTGTTGAGGAGGAG…
>Sspon.03G0002490-2P
CGGGGACGAACACGCACGCTCCTTGCAGTCGCGCACGGGGCAACGCCGAGCTTCCCGCTGCCTGCTCCGTGCGCGGCCGCTGAGCGGGACAAACACAGCGAGCTCGAGCAGAGTGGCGGCAGCAAGATTGATAGGGTGAGTGAGAACTGAGAAGAGGCCTCTCTTTCTTTTGTTTTTGGTTGGGAGGCCACGAACTCCACCACGGGCCAATCCGCATCGTCGAAGGCGCTCGCTCAGTCGCTCGCCGCTTTCTTTAAAGTTCAAGCGCTCCCGCGGTGGAGGCCGAATCACCTCTGGCCACTTTGGCATCAGCCTCTGCCTCCACTGGCCCCGGCTCCCGCTGCGTCACCATAAATACCCCCTCGCGCCGCCCGTTCCCACCTCCCCCTCCTCGCCGCT…
>Sspon.07G0006960-3C
ATGGCCTTCTACTACGGTGTGAGCGGGGACAGTCGTCGTCGTCGGGGGCGGCGTGGGCGGTGGCGCCGGCGGGCAGCAGGCCGTGGACCAAGGCGGAGGACAAGGTGTTCGAGGGCGCGCTGGTGATGTTCCCGGAGCACTTGCCGAACCGGTGGGTGCTGGTGGCGTCGCGGCTGCACGACCGCACGCCGCAGGAGGCCTGGGACCACTACCAGGCGCTGATCACCGACGTCGACCTCATCGAGCGCGGCATGGTCGACGCCCCTGACTCCTGGGACGACGACGACGCGGCCGCCGGAGGGGGCCGTGCCGGCCGCGGCCGCGGGGAGGAGCGCCGCCGCGGGTGCCGTGGACCGAGGACGAGCACAGGTACGCGCCACGCGCGCCGCAATCCCTCCG…
>Sspon.03G0005140-3C
CATGGGGAGGTCGCCGTGCTGCGAGAAGGCGCACACCAACAAGGGCGCGTGGACCAAGGAGGAGGACGAGCGGCTGGTGGCGTACATCCGGGCGCACGGGGAGGGGTGCTGGCGCTCGCTGCCCAAGGCCGCGGGGCTGCTGCGCTGCGGCAAGAGCTGCAGGCTGCGGTGGATGAACTACCTCCGCCCGGATCTCAAGCGCGGCAACTTCACCGACGACGAGGACGAGCTCATCATCCGCCTGCACAGCCTCCTCGGCAACAAGTGAGTACTCCGTAAGCCTGCGCGCGGCGCCATGTCCTTCTGTCTACCCTGCGGCCGGTCGCTTCGTCCTTCGATGGACGATGTCTGACATGCCGCTCGCTCTTCTCTTTGACCCGCCGCAGGTGGTCTCTGATC…
>Sspon.03G0036680-5P
GTAGGCTCCTCTCCTCTCAAGAAGTGCCACAGCATGGAGTGCCTGTCACCAATTGCCTACTATGGAGCTGCTGCTGCTTCGTCAAGCTTGTCGCCTTCCGTGTCATCGTCTTCGTCTTCGCTTGCCTCAATAGAGGAGAGCTCCCAGAGGATCACTGGAAGGTACATGTCGGATGGGCTCGTGGTCAGGGTTCAGGACCGGAAGAAAGGTGAGATTGTGAACAAAACTAATGTGCTTACTTCAGTTAATTTGTTATTTTGTAGTCCTGTTTCAGAGTTTCTTTATCTCTGCAGTTCGATTGAATTTATTTTGATCGTGAATTTTGTCCGGAAGCTGTGAATTCAGTTACTTGTCATAGTTTCTTGCAAGGATTGATTGATAAGTCTATGTTTGGGACTG…
>Sspon.07G0031960-1C
AGGACAGACAATGCAATTAAAAATCATTGGCACAGCTCGGTGAAGAAGAAAGTTGATTCATACAGATCATCTGGTTTACTGGCTCAATTCCAGGGTCTCACACCTGTTGAATGCACTCCTGGTGGTTTAAATGTTGATTCTTCATCTGCCATGACCAATCAAATTAGCGAAGACAATGGTTTTAATGTTTTTCGGGAGGCTGAAGATTCGATGGAGTTAAGTCAATCATCGTTTGCCAAGGGTTCTTGCTCTCAGGAGGAGCAAACTGATGTGACTTTGGGATCTCATTTGCATGTGCATGAATCTTTGTGTCAAGATGGTTTCACTAATGCTGAGAATGGTGCTTCTGCTTTACCTGACATGCATCACCACTTACCCACTTCTGACATGGATCAAGAT…
>Sspon.07G0025260-2C
ATGGGTTTGCCGTGGCGGATTTGTGGGTGGGTGTGGGGCTGCGCAATGGTGATAGCGCCGGCGGTGCGCCAGCAGAGCCTTATAGAGGGATTGATGTCCTGTGAGGACTGTGAGGTTGTGGGGGGATTTTGAAAGACTATTTGTTCTTCCTTTGTAGATGTTTATTATCTTGTTCTCGTCTGTGTTCTAGAATTCTCAAATCTAGCCAATTTTACTTGGATTTGTTAATTTCTCACTGCAAAAAGTTCATGTTTTGTGGTTAACTTTGAGTGTATGTCTATCTTGGCAAAATCATGATGCGCCACCATATCTTCATAGTCGTGTATTTCTGTAACTATTTGTTTAAATTATTCAATTTTGTTCCTTTTTTCCCTCTTGACAGACTGTGACCACTTCTCC…
>Sspon.07G0026560-2C
ATGGATCCCAAGTTCAACGGCAACTGGAGTGCCAACGAGATCGAGATGGTGAGATCTATCATCGCTAGTCACGACGCCAATAGCATCTACACCAACAACAGGAATGCTAAGCACTATGGCATTGTAGATGAACTCCAAGCAAGGTTCCCAAGGAAGGATAAGCGTCAGGTAATTGACTTGTATGTTGATCTTGTGGTGGAGATGGTAAATGCAATAGCGATGAGCAGCAACCAGCTGCCTATGATGGTGAGCAACGACCTTGTGGTCGACAATTTTGGAGTGATGGTGGAGAACCCAGGCATGCACGGCATGGATGTGTCGCATGGTTATTTAACAGATGAGATGAAGGCCAAGAGGATGGTGGAGGAACAACACCACATGAAAGTTGTTGTTCCTCAA…
>Sspon.07G0013450-3C
ATGAATACAATGCAGAGCAACAACCAACAAGTTGCGGTGAGCAATGCTCTTGTGAATGATAACTTTGGAGCGCCAACAAAGGATATAGACAAGGACAACATGGACATGTTTCATGGTTATATATTGGATGATGTGGAGGCCATGAAGATGGTAGAGGAACCACCGCACAAGCTGAATATTGTTCCTAAGAAAAATAGGCAACACCCAGTAGCTTGGACTCATGAAGAGCACAAGTAATGCATTTCTGCTCTCTTTTTGAAATGTTCATTACATATTTAATGTTAATTTTTTTGTACAAGTAATAAGCTAGTGGTGTATAGTATTTCATATACCATGAGGCATTGAGATTTTGTTTTCACCAATATTGAGTGTATGAACAAGAATGTTATCATCTGACTT…
>Sspon.07G0013480-3C
ATGGATCCCAACTTCAATGGTGTGTGGAGCGCTTCTGAAATAGATATGGTGAATTCATTCATAGCTAGTCACAACACCAACAACACCTACGCCAATGACACAAACAAGATGCACAATGACATTGTTGATGAGCTCCAAGCAAGGTTCCCAAACAAAGAGAGGAATCAAGTAATTCAATTGTATGTTCATCTAGTAGTTGAGATGAATACAATGCAGAGCAACAACCAACAAGTTGCGGTGAGCAATGCTCTTGTGAATGATAACTTTGGAGCGCCAACAAAGGATATAGACAAGGACAACATGGACATGTTTCATGGTTATATATTGGATGATGTGGAGGCCATGAAGATGGTAGAGGAACCACCGCACAAGCTGAATATTGTTCCTAAGAAAAATAGG…
>Sspon.07G0015250-3C
ATGTCGTCGTCCTTGTTGTGTAGCCGCAGGAACCACAAGAAGGACAGAGATGGCGAGCAGGTCCAGGTCATCATGAGCACGGCGGCGGCGGTGATGAGGAAGGGCCCGTGGACGGATGAGGAGGACGAGCAGCTGGTACGGTTCGTGCGCCTGTTCGGCGAACGCCGATGGGATTTCTTAGCAAAGGTGTCAGGTTTGCACGGTGGCGGGTGCGTCGATCGATCCCTCCATCCATGCCTGCCATCTGCAATTCTGCATGCATGCATGAGGAGGATCGGTCGACCCAGTGAGATCTCCATCGAGCAGTGTCGTTAACCATTTGCTTCTTCGTCTTGTTCTTCTCCCCCTCTGCATCTGCATGCGGCTCGATCTTGTGGATGGACGTGCGTGGTGGTACGT…
>Sspon.07G0033440-1C
ATGGACGATCATCCTCATCATCAGTCGATGGCGACACCGGCAGCAGCAAGCATGTGCGGCAGCAAGAGCAAGACGAAGCTGCAGGGTGGTGGTGAGCGTAGTAGTAGGGGCAGCGGCGGCGGCAACAGTCCGCCAGCGGCGATGAGGAAGGGCCCGTGGACGGAGGAGGAAGACGCCCAGCTGGTATGGTTCGTCCGCTTGTTTGGTGAACGGCGGTGGGATTTCTTAGCAAAGGTCTCAGGTTTGCGCGGTGGCGGGTGCATCCCTAAGCATGCATATATACATATATACATATATGTATATAGATGCATGCTTAGGGATTGATGTAGAATGGGCTATGGCGATGGGTGTTAATTAACCAGTTCTTTCCTTGTTTCTCTCCTCCTTCTCTGTGCATGC…
>Sspon.03G0036680-4P
ATGGCTAGGAAGTGCTCCAGTTGTGGAAACAATGGCCACAACTCCAGAACTTGCAGTGGTCACAGATGCCAAGGGACCAGCATTAGCATCAGCAGCTCCAGTACTAGCTGTGGTAGCTTGAGGCTGTTTGGGGTGCAGGTGCAGGTAGGCTCCTCTCCTCTCAAGAAGTGCCACAGCATGGAGTGCCTGTCACCAATTGCCTACTATGGAGCTGCTGCTGCTTCGTCAAGCTTGTCGCCTTCCGTGTCATCGTCTTCGTCTTCGCTTGCCTCAATAGAGGAGAGCTCCCAGAGGATCACTGGAAGGTACATGTCGGATGGGCTCGTGGTCAGGGTTCAGGACCGGAAGAAAGgtgagattgtgaacaaaactaatgtgcttacttcagttaatttgtta…
>Sspon.07G0013680-3C
ACCAGACATAGATTCTTAGGAGATGATGAGACAGACGCCCACACATAGCCAGAAGCAAACCAAAGGAAGGGCTAAACCTCCCTTGGCACAAGCCCACAACCACCTCCACCACCACCTTTAAAAGAAGGTGCTAAAGGGCTGTCCTGCAAAGAAAAGGAGAGGAGTGCCCCTAACCTTTCCTTGCTCTCCACTGAAATCTCCTATCTGCAACCATGCAGTTGCTCAATTCTAGCCTCAGCTGAAGCCCAATCATCCAGTGGTATATAAGTTGCTACAACCTTTGCAATTTCCCACTCCTTCAGCCATCATCGATCATTGAAGAAGCTTCGTGCTACTGGAGAAGGTGTTCGCCGTGCATAATTGTGGGCTATATACATTCCACAGGCCTGTAAGCTCTGT…
>Sspon.07G0019490-2C
TGTTCTTGCTGGGGTTGCAGCCGGCCGAGGCAGGTCAAGGATGTGGCTCACCAGGAGGAGGTGATTCGGGTGCTCACCAACACCCTCCAGACCGCCGACGTGAGCAAGCGCTAAACCCTAACCCCTCTTCCACCCCCACAAATTTCTTCTTTTTATTGGCGGACCCCCTTGGAGATTTTCTTATTTGTTCTTTGGTCACTTGCAGCTGCCGCACATGCTGTTCTACGGCCCGCCGGGGACGGGAAAGACCACCACCGCACTTGCCATCGCCTACCAGCTCTATGGGTATACCTTCGTTCTGGACCCTTTCTTTTAGTGTACGCTTTCTTAATTTGGTTGTGCTAGTATGAGTAGTGTGCTATGTAATCTTGGATTGCCTGAGACTTGCCAGTTGCTACT…
>Sspon.07G0019440-2C
ATGGGGAGGTCGCCGTGCTGCGAGAAGGCGCACACGAACAAGGGCGCCTGGACCAAGGAGGAGGACCAGCGGCTCGTCGCCTACATCAAGGCCCACGGCGAAGGCTGCTGGCGGTCGCTCCCCAAGGCGGCGGGCCTGCTGCGCTGCGGCAAGAGCTGCCGCCTCCGGTGGATCAACTACCTCCGCCCCGACCTCAAGCGCGGCAACTTCACCCAGGAGGAGGACGAACTCATCATCAAGCTCCACCAGATCCTCGGAAACAAgtacgtacagtccgtttcacaaagactcactcaactgcatgaataatctgttaatttcacaaagattcttatattagtgaaatgaaatggacagGTGGTCGGTGATCGCCGCCCGGCTGCCGGGTCGAACGGACAA…
>Sspon.07G0019440-1T
ATGGGGAGGTCGCCGTGCTGCGAGAAGGCGCACACGAACAAGGGCGCCTGGACCAAGGAGGAGGACCAGCGGCTCGTCGCCTACATCAAGGCCCACGGCGAAGGCTGCTGGAGGTCGCTCCCCAAGGCGGCGGGCCTGCTGCGCTGCGGCAAGAGCTGCCGCCTCCGGTGGATCAACTACCTCCGCCCCGACCTCAAGCGCGGCAACTTCACCCAGGAGGAGGACGAACTCATCATCAAGCTCCACCAGATCCTCGGAAACAAGTACGTACAGTCCGTTTCACAAAGACTCACTCAACTGCATGAATAATCTGTTAATTTCACAAAGATTCTTATATTAGTGAAATGAAATGGACAGGTGGTCGCTGATCGCCGCCCAGCTGCCGGGTCGAACGGACAA…
>Sspon.07G0028990-2C
CATTTCCCCGTTCCTTTTCCCCTCCGGCCCTCCCCTCCTCCCGCGCCGCGCCTCTCGTCTTCTACCTCTCCCACGGCCTGCACAACAATCAGTGCTGGGCAGAAATCAGCGCGCCGAGCTGCCGCTGCCTGGGCCTCGAGCAGTCTAGCACCGGCACGCCGCAGGACGGAGCATGGAGATGGACCCGCCGCCGCCCCTGCACGCCGACCGCCGCCGCCGCTGCCGCGAGTACCTGCTCGCGCTGGAGGAGGAGCGGTGCAAGATCCAGGTGTTCCAGCGCGAGCTGCCGCTCTGCCTCGACCTCGTCACGCAGAGTGAGTGCGCGCTCTCACTCGCCGTCTCGCCCTCAGCTTCGTCTGCTGTGTCGTCGTCCATTTCCCATTAACTTGTGCGTACGGT…
>Sspon.05G0020540-4P
ATGGGCAGGCCGCCGTGGTGCGAGTGCGACAAGGCGGGGATCAAGAAAGGGCCATGGACACCGGAGGAGGACCTCATCCTCGTCTCCTACATCCACGAGCACGGCGCCGGCAGGTGGCGCCTCGTGCCCGTCAACACGGGCCTCATGCGCTGCAGCAAGAGCTGCCGCCTCCGCTGGACCAACTACCTCCGCCCCGGCATCCGGCGCGGCAACTTCACGCCCCGCGAGGAACGCGTCATCGTCCACCTCCAGTCCTTGCTAGGCAACAGGTGGGCGGCCATCGCTTCCCATCTCCCGCAGAGGACCGACAACGACATCAAGAACTACTGGAACACTCACCTCAAGAAGAAGCTCGAGGAGGAAAAGGAAAAGCAGCAAGCCATCTTCGTGCCACCACCT…
>Sspon.07G0017530-3C
ATGGGCAGGCAGCCGTGCTGCGACAAGGTGGGGATCAAGAAGGGGCCATGGACGCTGGAGGAGGACATCGTCCTGGTGTCCTACATCCAGGAGCACGGCCCCGGCAACTGGCGCTCCGTGCCCATCAACACCGGCCTCATGCGCTGCAGCAAGAGCTGCCGCCTCCGCTGGACCAACTACCTCCGCCCCGGCATCCGTCGCGGCAACTTCACCCCCCATGAGGAAGGCATCATCGTCCACCTCCAGTCCTTGCTCGGCAACAGGTGGGCCGCCATTGCTTCTTACCTCCCGCATAGAACCGACAACGACATCAAGAACTACTGGAACACCCACCTCAAGAAGAAGCTCCAGAAGCAACAAGCCATCGGCGCCATCTTCGCGCCACCTCCGCCCTCCGAA…
>Sspon.07G0000510-1T
ATGCATGCCGTGCCGAGTAGATGCTCCAACTGTGGTAGCTACGGCCATGGCTCGATAGCCTGCCGCATCGCCACCGCAGACCACCAGAGAGGGAGTGAGGCCGCCGCGGCAGGGCTGAGGTTGTTCGGGGTGCAGCTCCATGCCGCCTCAACAAGTGGCGGTGGCGCCGCCGCTCCGCCGGCGCCGGCGTCGCAGCTGCACAGGAGCTACAGCGTGGACTGCTGCCTGAGCCTGCAGGGCGGCTGGCCTCTGCCTGTCTCGCCGTCTCCGTCGGGTCAGCTCCTGTCCATCGACGAGTGCTCGGCCCAAAGAGCTGGCGACGGCGGTTGCTACCTCTCCGACGACGGCGGTCGCGGGTCAGCGGCGTTGCGGGAGAGGAAGAAAGGGGTCCCATGGAGC…
>Sspon.07G0000510-4D
ATGCATGCCGTGCCGAGTAGATGCTCCAACTGTGGTAGCTACGGCCATGGCTCGATAGCCTGCCGCATCGCCACCGCAGACCACCAGAGAGGGAGTGAGGCCGCCGCGGCAGGGCTGAGGTTGTTCGGGGTGCAGCTCCATGCCGCCTCAACAAGTGGCGGTGGCGCCGCCGCTCCGCCGGCGCCGGCGTCGCAGCTGCACAGGAGCTACAGCGTGGACTGCTGCCTGAGCCTGCAGGGCGGCTGGCCTCTGCCTGTCTCGCCGTCTCCGTCGGGTCAGCTCCTGTCCATCGACGAGTGCTCGGCCCAAAGAGCTGGCGACGGCGGTTGCTACCTCTCCGACGACGGCGGTCGCGGGTCAGCGGCGTTGCGGGAGAGGAAGAAAGGGGTCCCATGGAGC…
>Sspon.03G0010520-3P
TATTCCTTTCCTCCTCTTGTCTTTTCCTCCTAGTCGTCCTAGCTCCTCCCCACCAGGCCACCACCCTGATCGATGATGCGCCATGGTCCACCTCCCTCTCCATGACTCCCATTCACTGAGGCCTCCCTCCCGCCACGGCTACTGCTTCGATCTATAAATAGCAGCACTTCCCACGCTTCCTCCTCTCATCAGCTCAGCACACAGCAGCATCTTCCCTAGCTATAGCTAGCTTCCTCTCGAGAGAGCGGGATGGCGTCGCTGTCGATGACGACCAGCGCAGCGGCGCGCGCGCAGTGGACGCCGAGGCAGAACAAGCTGTTCGAGCAGGCGCTGGCGGTGTACGACAAGGACACGCCGGACCGGTGGCACAACATCGCCCGCGCCGTCGGCGGCGGCAAG…
>Sspon.07G0021300-1T
ATGGCTTCCGTCGGCGGGTCGTCGTCGTCGTCCCGGGCGTGGACGCAGCGGCAGAACAAGCAGTTCGAGTGCGCGCTGGCGGTGTACGACAGGGAGACCCCTGACCGGTGGCACAACATCGCCCGCTACATGGGCGGCACCAAGTCCGCCGACGAGGTGCGCCGCCACTTCGAACAGCTCGTCCACGACGTCACCCAGATCGAGGCCGGCCGCGTCCCCTTCCCCCGCTACGGCTACGGCAGCGCGCCGCCCGTCGCCGGCGGCGGCCTCGACGACATGGCCGCCACCAGGTATACCTATCTAGTCATCATCAACCAGTTTTGCTCGTCGGAGTTAGTTAGGCAGTTTGGTACGTAG
>Sspon.03G0010520-2P
ATGGCGTCGCTGTCGATGACGACCAGCGCAGCGGCGCGCGCGCAGTGGACGCCGAGGCAGAACAAGCTGTTCGAGCAGGCGCTGGCGGTGTACGACAAGGACACGCCGGACCGGTGGCACAACATCGCCCGCGCCGTCGGCGGCGGCAAGTCCGCCGAGGACGTCAGGCGCTACTACGACCTGCTGGAGCAGGACGTCGGCCGCATTGAGTCCGGCAAGGTGCCCTTCCCCGCCTACCGTTGCTCCACCGGCTACGGGACCGCCTGA
>Sspon.07G0021590-1P
TGTCTGCCTCACGGAGCTCCTCTCCCAACTCCATGTCAAAGTGGAGCCCGAAAGAGAACAAGATGTTTGAACAGGCACTCGCCTACTATGGCGAGGGCACACCCAACCGGTGGGACAAGGTGTCCAGTGCCATGGGAGGCATCAAGTCTGCTGAGGAGGTGCGCTGCCACTATGAAGATCTTGACTACGACGTCAAGATGATTGAGTCAGGCCACGTGCCATACCCCCAGTACAAGACACAGGGATTCTGGACCCGAGGTAAAGTCCATGACACTTCGAAAGCAAACTGGAAACAAATAAC
>Sspon.07G0021590-2D
TACACCATAAGAGCTTCTGAAGAGCAAAATACTTTAGTCTAGACACTAGATACAGTAAGCCTTAGCACCAACAGAGGTTAGTATCTCAACAAGGATACTTCAAAAATGTCTGCCTCGCGGAGCTCCTCTCCCAACTCCATGTCAAAGTGGAGCCCGAAAGAGAACAAGATGTTTGAACAGGCACTCGCCTACTATGGCGAGGGCACACCCAACCGGTGGGACAAGGTGTCCAGTGCCATGGGAGGCATCAAGTCTGCTGAGGAGGTGCGCTGCCACTATGAAGATCTTGACTACGACGTCAAGATGATTGAGTCAGGCCACGTGCCATACCCCCAGTACAAGACACAGGGATTCTGGACCCGAGGTAAAGTCCATGACACTTCGAAAGCAAACTGGAAA…
>Sspon.03G0009150-2P
CGCTGCCCGTCTCGCACTTGCGCTCTGCGTCTGTGCGCCCCCGTACGGCTACAAGCCTACCACTGGTCAGAACGAGACTGTCAGAGGCCCCCAGTGAACCGGCTGATCAGCTGCAGCAGCTTGTGCACGTAGCCGCGCGCGGCGGACATGGGGCGCGCGCCGTGCTGCGACAAGGCGAGCGTGAAGCGGGGGCCCTGGTCGCCCGAGGAGGACGAGCAGCTGCGGAGCTACGTCCAGCGCAACGGCATCGGCGGCAACTGGATCGCCCTGCCGCAGAAAGCAGGTAGGAGCTGGTACACTCCAGCCTGATCCATCATCGTCCTTCAGATTGTTCAGAATTCTGGTTTGCTGCCAACCAAGCTAGCTAGCATTACACGAAAGTATTTATTTAATTTTCTC…
>Sspon.03G0008110-3D
GGCTCTCCTGCGGCGGCGGCGGCGTGCAGCCCAAGCTCCGCAAGGGGCTCTGGTCGCCCGAGGAAGACGAGAAGCTGTACAATCACATCATCCGACACGGCGTCGGCTGCTGGAGCTCTGTCCCCAAGCTCGCAGGCAAGCAACACGAGCTTACACACTCTCACTGCTGTATCCATCAGTCTGTCGTCGCCGTCTTCCTTGTACACTGCCATCCATGGCGCGCCTTGCCTGAATTGCCTTCTCGTTGTGGTGCCGTGCAGGGCTGCAGCGCTGCGGCAAGAGCTGCCGCCTGCGGTGGATCAACTACCTCCGCCCGGACCTCAAGCGCGGCAGCTTCTCGCAGCAGGAGGAGGACCTCATCGTCGCCCTCCACGAGATCCTGGGCAACAGGTCGGTAAC…
>Sspon.07G0005250-4D
TTTTGACCCCGATTGGGAATCCGCATCAGGGCCTGCCTGCGGCGGCATTCAATTCCCTGCCTGCCCCCACGAGCACGCCGCCTCCCCACGCCCCCCCAGCCTCCGGGCCGGCGCTCCCGAGACCGCCGgtgagtccgtccgcctcccttctctcgccgaggtttaccgctgaattcccgttgccaaaaaaaataacaaaagggttcactgctgaattcgctgcgttgccggccatacgcagagttgcaagcggcgccagccggagggtcttgtgccttggtagtagctggttttctgagcttgggtggattgtcttttagctagagctttgctgatgtttgtttgtggggatgtaagttttggtctggattagtatgaggctccgcgtggacgcgcctt…
>Sspon.07G0007170-3D
GAAACGCTCCAACACAAGTTCAGCATTTGGGGACAGAGAAAAGAGGACGCTGGAAAACACAGGCCCAGAAAGgttaggaaaattcataccccccccccccccccaacccccgcgcagtcgcattgacctaacttcttagaaactgcatgttatttctacagCAAATGTATCACCAACATCAGGGCCCGAGTGAGCTCTTCACCACAAGAACATCCTTTCCAATGGAGCAGCATCTGTTTTTGCGTGGAGGAAATGCCCAAGGAGATTCTGGGCTGGTTCTCTCAACTGACGCTAAACCAAGGCTGAAATGGACACCTGAGTTACATCAGCGATTTGTAGATGCAGTCAATCAATTAGGCGGAGCAGAGAgtaagtataatattcttatatcttctcaaa…
>Sspon.07G0007990-4D
TGAGGGAGGAGGAGCCCAGCTGGTTCGCGCGCGGCGGCGGCGGCGAGGAGCAGCAGCTCCCGCGCCCGGACGAGCTGATGCCGCTCACGCAGACGCTCATCACGCCCGATCTCGCCGTCGCCTTCGACATCGCCACGCACGGCGGCGGCGGCGGCGGCGGGGCGGGTGGTGGTGGCGCGGCGCCGGGCGCGGGCGGCGGGCCCGACATCAACGGCGGTGGCGCGTCGTCGGCCGCGGGCTCCAGCGGCGGCGGGGGCGGCGGCGCCGGCGACGAGCCGGCGCGGACGCTCAAGCGGCCGCGCCTCGTGTGGACGCCGCAGCTGCACAAGCGCTTCGTCGACGCCGTGGCGCACCTCGGCATCAAGAACGCCGTGCCCAAGACCATAATGCAGCTGATGA…
>Sspon.07G0010070-3D
GTGCCGAGCGGTGGCGCGGGAGGGGTGGAGGGCGGTTCCGGCGGCGGTGTCTCGGCGGCGGGGTCGGGTTCCGGCGGGAGGGTGAAGGGGTCGTGGACGCCGGAGGAGGACGACCTGCTGCGTCGCGCCGTCACGCGGCACGGGCCGAGGAACTGGACCGTCATCAGCGCCGAGATCCCCGGCCGGTCCGGCAAGTCGTGCCGCCTGCGGTGGTGCAACCAGCTCAGCCCCGGCGTGGAGCGCCGCGCCTTCACGCCCGAGGAGGACGCCGTGATCGTGGCCGCGCACGCGCAGTACGGCAACAAGTGGGCCACCATCGCGCGGATGCTCCACGGCCGCACCGACAACTCCGTCAAGAACCACTGGAACTCCACGCTGCGCCGGCAGCGCAGGGCGGCG…
>Sspon.07G0031960-2D
ATGGGTTTGCCGTGGCGGATTTGTGGGTGGGTGTGGGGCTGCGCAATGGTGATAGCGCCGGCGGTGCGCCAGCAGAGCCTTATAGAGGGATTGATGTCCTGTGAGGACTGTGAGGTTGTGGGGGCATTTTGAAAGACTATTTGTTCTTCCTTTGTAGATGTTTATTATCTTGTTCTCGTCTGTGTTCTAGAATTCTCAAATCTAGCCAATTTTACTTGGATTTGTTAATTTCTCACTGCAAAAAGTTCATGTTTTGTGGTTAACTTTGAGTGTATGTCTATCTTGGCAAAATCATGATGCGCCACCATATCTTCATAGTCGTGTATTTCTGTAACTATTTGTTTAAATTATTCAATTTTGTTCCTTTTTTCCCTCTTGACAGACTGTGACCACTTCTCC…
>Sspon.07G0015250-4D
ATGTCGTCGTCCTTGTTGTGTAGCCGCAGGAACCACAAGAAGGACAGAGATGGCGAGCAGGTCCAGGTCATCATGAGCACGGCGGCGGCGGTGATGAGGAAGGGCCCGTGGACGGATGAGGAGGACGAGCAGCTGGTACGGTTCGTGCGCCTGTTCGGCGAACGCCGATGGGATTTCTTAGCAAAGGTGTCAGGTTTGCGCGGTGGCGGGTGCGTCGATCGATCCCTCCATCCATGCCTGCCATCTGCAATTCTGCATGCATGCATGAGGAGGATCGGTCGACCCAGTGAGATCTCCATCGAGCAGTGTCGTTAACCATTTGCTTCTTCGTCTTGTTCTTCTCCCTCTCTGCATCTGCATGCGGCTCGATCTTGTGGATGGACGTGCGTGGTGGTACGT…
>Sspon.07G0015250-1T
ATGTCGTCGTCCTTGTTGTGTAGCCGCAGGAACCACAAGAAGGACAGAGATGGCGAGCAGGTCCAGGTCATCATGAGCACGGCGGCGGCGGTGATGAGGAAGGGCCCGTGGACGGATGAGGAGGACGAGCAGCTGGTACGGTTCGTGCGCCTGTTCGGCGAACGCCGATGGGATTTCTTAGCAAAGGTGTCAGGTTTGCGCACGGTGGCGGGTGCGTCGATCGATCCCTCCATCCATGCCTGCCATCTGCAATTCTGCATGCATGCATGAGGAGGATCGGTCGACCCAGTGAGATCTCCATCGAGCAGTGTCGTTAACCATTTGCTTCTTCGTCTTGTTCTTCTCCCTCTCTGCATCTGCATGCGGCTCGATCTTGTGGATGGACGTGCGTGGTGGTAC…
>Sspon.07G0014190-3D
CATGGACGACATGGACATGGCCATGGCCATGGCGGGCTTCGATGAGGACCTGGGCCAGGTGCTGGCGGCCATGAGCCCCGGAAGCTCGGCGACGTCGTCCGCGCCCACCGCCGCCGCACCCGCACCACCAGTCGTCCTCGCAGGCAGCAGCGACGACGACGAGGCTGCCGCCATCGCCGACCTCCGGAGGGGCCCCTGGACGGTGGACGAGGACATCCTCCTCGTCAACTACATCGCCGCCCACGGCGAGGGTCGCTGGAACTCGCTCGCCCGCTCTGCAGGTACGTATTTCCATCGCCATAGCTACCGATGCCTTGCCATTATCTGTTAAGTTAGGTTAGAAGCCACTGATCCGCCAACTTGGCAACTTGCAAGTCAAGTCCCTGCGATTCGTGTGTT…
>Sspon.07G0013390-4D
ATGGATCCCAACTTTAACAGTATGTGGAGCACCTCCGAGATCAATATGGTGAAGTCACTCATCACTAGTCACATCACCAACAACACCTACACAAGCAGTGCCCGTGTCAACAATAACTTTGGGATGCCAATGGAGGCTCCACCCATGGACAACATGGACATGTTGCAAGGTTATCTAATGGATGAGATTAGGGCCACGAGGCGTGTAGAGGGACAACAACATATGCCAAATGTTGTTCCTAAGCAAAGGAGACATGCAGTGAGGTTCTGGACTACAGACGAGCACAGGTATTTCATTTTTTTGCACTGATTTGGAAACTTTTGTCACATCTTGAGTGTTATTTTTAGTACAATTAATTAGCATGCGGTCTTTAGAATTTCATACCTTGAGATTTGATTT…
>Sspon.07G0037050-1D
TGTGCTTGCCATTTTCTCCATTCAAGCATCGTGTTTCATACATTAACTTGTTGTGTAGTACTCAACCCTCAATACCCATGGATCCCAACTTCAATGGTGTGTGGAGCGCTGCTGAAATAGATATGGTGAAGTCATTCATAGCTAGTCACAACACCAACAACACCTACACAAATGAGACAAACAAGATGCACAATGACATTGTTGATGAGCTCCAAGCAAGGTTCCCAAGCAAAGAGAGGAACCAGGTAATTCAATTGTATGTTCATCTAGTAGTTGAGATGAATACAATGCAGAGCAACAACCAACAAGTTTTGGTGAGCAATGCTCTTGTGAATGATAACTTTGGAGCACCAACGGGGGGATACATACATGGACAACATGGACATGTTTCATGGTTAT…
>Sspon.07G0014090-4D
ATGGACGACATGGACATGACCATGGCCATGATGGCGGGCTTGGAGGACCTGGACCAGGTGGTGCTGGCCATGAGCCCCGGCAGCAGCTCGGCGACGTCCTCCGCGCCAGCCGCCGCCGCACCACCAGCCGCCGCAGGCGGCGGCAGTAGCGAGGTCGACGAGGCCGCCGCCGGCGACCTCCGGAGGGGCCCCTGGACGGTGGACGAGGACATCCTGCTTGTGAACTACATCGCCGCCCACGGCGAGGGCCGCTGGAACTCACTCGCCCGCTCCGCGGGCCTGAAGCGCACGGGCAAGAGCTGCCGCCTCCGGTGGCTCAACTACCTCCGGCCCGACGTACGGCGGGGCAACATCACCGCGGAGGAGCAGCTGCTGATCCTGGACCTGCACTCGCGCTGG…
>Sspon.07G0014400-1P
ATGCCTCCGCCGCCGCCGGATCGAAGGGACTATCTGTACCGGGAGGGCCGCAGGCACGACGGCGGGGGCGACCCGCTCCTGCCGCCCGCCCCCACGCCGCCGCGCTGGCGGGACTCGCCGTACCACCCTCCGCCGCCACCGCCCCTGCGGGACCACTCGCGGCCCTCGCCGCGCCGGGCGCCGCCGTCGGCCTCCTCAGGTAGGCCTGCCCCTCGCGAATCCTCAGATCTGAGGCCGCCGCCGCCTCTGCGACCCCCTCCGGCGCCCCTAATTTCCTCCAACCGCTCTGCTATTTCAGAAGGCTACTACCGACAGGGCGGCGGCGCGTACGACCGCTCCTACCCTGATGACCCGCCGCCTGTCTACACGCCGTCGCGCTCGGACCGGTACTGGGCGGAG…
>Sspon.07G0014400-2D
CCCTCACGGCCTCACCCTCCAGCCTCCCTCTCGCCCACCTCTCCACCTCTCCACGCCCCCAGAGGGCCCCAGGCGCACCGCCGACGACCCTCGGCGCGGGCGCAGATCAGCGCGCGCCGTGCCCCGCCCGCCCAGCCTCCGCGACCTCCGACCCTGGGAGCGCCTGCCCGCGCCGCCGAAGCGCTTCGCATCGCCTATTCTCCTTTTGTTCCGCGGCTCCCTCGCCGACGGGTGGCGGGCGGCCGGCTGCTGCCCCGCCCACGCCGCGTCTGCGTGTCCTCAGGGTCTGGGCGCCCTTGCCCTGCCCAAACCCGGTGCCGCCTCCGCTTGGAAACCgtgagtcctgagctcctgaatccgtctcgccgccgccggcaggccgggcttccttaacctgac…
>Sspon.07G0015250-2P
ATGGACGATCATCCTCATCATCAGTCGATGGCGACACCGGCAGCAGCAAGCATGTGCGGCAGCAAGAGCAAGACGAAGCTGCAGGGCGGTGGTGAGCGTAGTAGTAGGGGCAGCGGCGGCGGCAACAGTCCGCCGGCGGCGATGAGGAAGGGCCCGTGGACGGAGGAGGAAGACGCCCAGCTGGTATGGTTCGTCCGCTTGTTTGGTGAACGGCGGTGGGATTTCTTAGCAAAGGTCTCAGGTTTGCGCGGTGGCGGGTGCATCCCTAAGCATGCATATATACATATATACATATATGTATATAGATGCATGCTTGGGGATTGATGTAGAATGGGCTATGGCGATGGGTGTTAATTAACCAGTTCTTTCCTTGTTTCTCTCCTCCTTCTTCTCTGTGCA…
>Sspon.07G0019490-3D
ATGCAGTCCAGAGCTGTATAAGTCAAGAGTTTTGGAGCTCAATGCTAGCGATGATCGTGGAATTAATGTGGTGAGGACGAAAATCAAGGACTTTGCTGCTGTTGCTGTTGGTACAGCACGGAAAGCGTAAGCTCATCAAAATTAGAAAGTTTTTCATTCTCATCCAATTTGTATTCCTTACTTGTTTTCTTGCTGTGATGGACTTCAGTGGTTATCCCTGCCCACCTTACAAGATTATTATACTTGATGAAGCAGATTCAATGACAGAAGATGCTCAGGTATATTGCCACACAACATTCTTCTATATATGTAATAAATGTTTCAGACCTAATACATATGGTAAGTTGGTGAGATTTTATATCCTTCTGTAGAATGCTTTGAGGCGTACCATGGAGACTT…
>Sspon.07G0019440-4P
ATGGGGAGGTCGCCGTGCTGCGAGAAGGCGCACACGAACAAGGGCGCCTGGACCAAGGAGGAGGACCAGCGGCTCGTCGCCTACATCAAGACCCACGGCGAAGGCTGCTGGCGGTCGCTCCCCAAGGCGGCGGGCCTGCTGCGCTGCGGCAAGAGCTGCCGCCTCCGGTGGATCAACTACCTCCGCCCCGACCTCAAGCGCGGCAACTTCACCCAGGAGGAGGACGAACTCATCATCAAGCTCCACCAGATCCTCGGAAACAAGTACGTTTACATATGTTACTGATGTGACGATCACAGTAGATTATATATCAGAAAGATTAAATTGTTGTTGAAGCAATTATCTGCTCATTGATGACGTATATATATTCTGTTGTTTATTGTTCACTTCATTCTTACG…
>Sspon.07G0019440-3D
ATGGGGAGGTCGCCGTGCTGCGAGAAGACGCACACGAACAAGGGCGCCTGGACCAAGGAGGAGGACCAAAGGCTCGTCGCCTACATCAAGGCCCACGGCGAAGGCTGCTGGCGGTCGCTCCCCAAGGCGGCGGGCCTGCTGTGGTGCGGCAAGAGCTGCCGGCTCCGGTGGATCAACTACCTGCGCCCCGACCTGAAGCGCGGCAACTTCACCAAGGAGGAAGACGAACTCATCATCAGGTTCCACGGGCTCCTCGGAAACAAGTACGTTTACATATATTACTGATGTGACGATCACAGTAGATTATATATCAGAAAGATTAAATTGTTGTTGAAGCAATTATCTGCTCATTGATGACGTATATATATTCTGTTGTTTATTGTTCACTTCATTCTTACG…
>Sspon.07G0019170-3D
CGAACCCTCCCCTGAATCCGTGGCTCCCTTTCCCTGGCGCGCGAGTGGCGAGCGTGCCCGGAAGCCAGCCAAGCGATGCCGCTCCTCTTCCCCGCCACGCCGCCGCTGCCGCTGTGCCGTGCCGCGCGCGCCTCTCGCCGCGCCACGGCTGCCGTGGCGTCCGCGGCCAGGAGCTCCTCCTCGTCCTCGGCCTCGTTCGACGCGGCCGCCTTCGAGGCCGAGCGGCTCCGCCTGGACGCCGCGGCGCGGGCCGGGATGGAGTCCGCCGCGGCGGCGGCGGAGGCGGACCCGCGGGCCTGGAAGTGGGCGATACGGAAGCGGGTGTGGGACGCGCTCGAGGCCGAGGGCGTCGCGCGGGACCCGCGCCCCGTCCACCACCGCATCCCCAACTTCGACGGT…
>Sspon.05G0020540-5P
ATGGGCAGGCCGCCGTGGTGTGAATGCGACAAGACGGGGTTCAAGAAGGGGCCATGGACGCCGGAGGAGGACCTCACCCTCGTCTCCTACATCCACGAGCACGGCGCCGGCAGGTGGCGCCTCGTGCCCGTCAACACGGGCCTCATGCGCTGCAGCAAGAGCTGCCGCCTCCGCTGGACCAACTACCTCCGCCCCGGCATCCGGCGCGGCAACTTCACGCCCCGCGAGGAACGCGTCATCGTCCACCTCCAGTCCTTGCTAGGCAACAGGTGGGCGGCCATCGCTTCCCATCTCCCGCAGAGGACCGACAACGACATCAAGAACTACTGGAACACTCACCTCAAGAAGAAGCTCGAGGAGGAAAAGGAAAAGCAGCAAGCCATCTTCGTGCCACCACCT…
>Sspon.05G0020540-4D
ATGGGCAGGCCGCCGTGCTGCGACAAGGTGGGGATCAAGAAGGGGCCATGGACGCCGGAGGAGGACATCGTCCTGGTGTCCTACATCCAGGAGCACGGCCCCGGCAACTGGCGCTCCGTGCCCATCAACACCGGTCTCATGCGCTGCAGCAAGAGCTGCCGCCTCCGCTGGACCAACTACCTCCGCCCCGGCATCCGTCGCGGCAACTTCACCCCCCACGAGGAAGGCATCATCGTCGACCTCCAGTCCTTGCTCGGCAACAGGTGGGCCGCCATTGCTTCTTACCTCCCGCAGAGAACCGACAACGACATCAAGAACTACTGGAACATCCACCTCAAGAAGAAGCTCCAGAAGCAGCAAGCCATCGGCGCCATCTTCGCGCCACCTCCGCCCTCCGAA…
>Sspon.08G0000090-1A
CCCCCTTCTCTCTCTTCAGCAGCTCAGCTCAGCGCCTCAGCCTCCAGCCAACCAACCAACTCGAGCCCTCGACGACTCACTCGCCCCCACACAGGCAGGCAAAACCCTAGCCCACTCCGGCGCGCCACCGGCTGATGGTTTCGATGAGCACCACGCCGAAGCCGCTCGACTCCGCCGCCGTCAGCGCCGCCGACGTCGCGGGCGGAGGCGGAGGCGGGGACGAGGGTGGTGGAGGAGGAGGAGGCGGCGGCGGGAAGAAGCAGGTGCGCGGGGCGGCTGCGGCGGCGGTGATGGCGCCGCCGCCGATGGCGGTCCCGGCCGCGGCGCCCGCGGCGGGGGAGGAGGTCCGGAAGGTCAGGAAGCCGTACACCATCACCAAGTCACGGGAGAGCTGGACGG…
>Sspon.08G0000100-1A
CTTTCTTCGCAGTGCTGCTGCTGCCCTTTTAGAGAGCTGAGTGAGCATGTTTGACTGGACTAGGTCAGAAAACTCAGCCTTCTCTTTTTCTTCCTTCGAGTGCTCTCTCATCTTCTTCTTCACATTCCATCAGCCTTATATAGTACAACATCCTGTCATCCTTGTGCACGGTAGGCAGCAAGCAAGTACTTAAATATATGCTGCAAGGTGTGTCCGTCGTCGTTCAGCCGAACTCTCAACAACATACTATATATATCTAGACTAGATATATAACTCCATATATATATATATGAGAAGCTATCTAGCTAGAGTCTGAAAGAATTGAGCAGCTAAGCTAGGGATAGAGCGAGGTGAAGGCTGCAAACCGGAGAGGCAGCAGGAAGAATGAGAGGGTTTGAG…
>Sspon.08G0000130-1A
CTTTCTTCGCAGTGCTGCTGCTGCCCTTTTAGAGAGCTGAGTGAGCATGTTTGACTGGACTAGGTCAGAAAACTCAGCCTTCTCTTTTTCTTCCTTCGAGTGCTCTCTCATCTTCTTCTTCACATTCCATCAGCCTTATATAGTACAACATCCTGTCATCCTTGTGCACGGTAGGCAGCAAGCAAGTACTTAAATATATGCTGCAAGGTGTGTCCGTCGTCGTTCAGCCGAACTCTCAACAACATACTATATATATCTAGACTAGATATATAACTCCATATATATATATATGAGAAGCTATCTAGCTAGAGTCTGAAAGAATTGAGCAGCTAAGCTAGGGATAGAGCGAGGTGAAGGCTGCAAACCGGAGAGGCAGCAGGAAGAATGAGAGGGTTTGAG…
>Sspon.08G0000550-1A
CCGCGTCTTCCTCCCGTCCCTGCCTCCCGGCTCTCCGGATTCTCCCCGCGGCTGGCCGATTTTTTTCCATTTCTTCCGTTTCCCTGCTGTGTTTGTTTTCTTGCTGGCCAAGAGGCGATTTTTAGTGCCTCCTAGGCGATCCCGGCCGCGAAGGCAGCGGATTTTCCACGACCTCGTCCTCCGGTTTCTGTTGCTGCCGCCGGCGCCGCCTGCGTTGGGCTCTCCTCCGTGCGCACGAGCCTGCCAAGGGGAAGCAAGGGGAACCGGAGATTTGAGCCCGGGCCCGCCTCATGGCGTCCATGGCGCAGGTCGAGGTGAACATCTCTCTCCTTTTCCCCTCACTTCGCTTGATTCTTTCCTGTCGGTCTTGGCAACTTCGCTTCTGTGTAAATGTCCCCC…
>Sspon.08G0000550-2P
TTCCTTCCACTTTCCTTGCCTTGCCAGCCGGGGTGAGGCTCCACCGGTTCCTCTCCGCCGCGTCTTCCTCCCGTCCCTGCCTCCCGGCTCTCCGGATTCTCCCCGCGGCTGGCCGATTTTTTTCCATTTCTTCCGTTTCCCTGCTGTGTTTGTTTTCTTGCTGGCCAAGAGGCGATTTTTAGTGCCTCCTAGGCGATCCCGGCCGCGAAGGCAGCGGATTTTCCACGACCTCGTCCTCCGGTTTCTGTTGCTGCCGCCGGCGCCGCCTGCGTTGGGCTCTCCTCCGTGCGCACGAGCCTGCCAAGGGGAAGCAAGGGGAACCGGAGATTTGAGCCCCGGGCCCGCCTCATGGCGTCCATGGCGCAGGTCGAGGTGAACATCTCTCTCCTTTTCCCCTCA…
>Sspon.08G0000550-1P
CTCGCCATTTCCATTCCCATTTCCTTCCCTTCCGCTTTCCTTGCCTTGCCTTGCCACCCAGGGTGAGGCTCCACCGGTTCCTCTCCGCCGCGTCTTCCTCCCTCTCTCCCGGCTCTCCGGATTCTACCCGCGGCTGGCCGATTTTTTCCATTTCTTCCGTTTCCCTGCTGAGTTTGTTTTCTTGCTGGCCAAGAGGCGATTTTTAGTGCCTCCTTGGCGATCCCGGCCGCGAAGGCAGCGGATTTTCCACGACCTCGACCTTCGGTTTCTGTTGCTGCCACCGGCGCCGCCTGCTCACGCGCTGGGCTTTCCTCCGTGGGCACGAGCCTGCCAAGGGGAAGCAAGGGGAACCGGAGATTTGAGCTCCGGGCCCGCCTCATGGCGTCCATGGCGCAGGTC…
>Sspon.08G0003650-1A
ATGGCGAGGAGCGGCAGCGGCGGCGGGGTGGAAGGCGGCGGCACCGGTGGAGGCGGGCTGAGGAAGGGGCCGTGGACGCAGGCGGAGGACAAGCTGCTGGTGGACCACGTGCGGCGGCACGGCGAGGGCAACTGGAACACCGTGCGCTGGGAGACGGGGCTGCTGCGCTGCGGCAAGAGCTGCCGCCTCCGGTGGGCCAACCACCTCCGCCCCAACCTCCGCAAGGGCCCCTTCTCCCCCGAGGAGGAGCGCCACATCCTCCTCCTCCACGGCCTCTACGGCAACAAGTGGGCGCGCATCGCCTCGTTCGTGAGTCCCTGCCTgtcccagcgtcttcttcagtttctttcggagaattccgatccgccatgcacgccgccgtgaagaactcatcgtcgt…
>Sspon.04G0017240-1P
TGTTCCCTTCCTCCAAGAAGCAGGCCAGCACTGGCGCTGCGAGCTCAAATGATCGGCCTACTATGTGCGGGCAAGGCGGCGACTCCGGCGGCCTCGTCCTCACCACCGACCCCAAGCCCCGCCTCCGGTGGACGCCCGAGCTCCATGACCGCTTCGTCGATGCCGTCGCCCAGCTCGGAGGCCCCGACAGTACGTAACATAGATGCTTCAGTTTACGTGTTGTTACTTGCTAGGGAATTTTTGATGGGTTAATTTTGATTGCTTTGCATCTATCCTTTCTTCGCCGTACATAGAGGCAACGCCAAAGACCATCATGAGGGTTATGGGAGTCAAGGGCCTCACCCTCTACCATCTCAAGAGTCACCTTCAGGTACGTATACCTGCATGATGATCCGGTAT…
>Sspon.04G0016420-1P
ATGGGCGCCGAGGCGGAGTGCGACAGGATCAGGGGGCCCTGGAGCCCCGAGGAGGACGACGCGCTGCGGCGGCTGGTGGAGCGGTACGGCGCGCGCAACTGGACGGCGATCGGGCGCGAGATCCCAGGGCGGTCGGGCAAGTCGTGCCGCCTGCGGTGGTGCAACCAGCTGTCGCCGCAGGTGGAGCGCCGCCCCTTCACGCCCGAGGAGGACGCCGCCATCGTCCGCGCGCACGCGCGGCTCGGCAACCGCTGGGCCGCCATCGCGCGCCTCCTCCCCGGCCGCACCGACAACGCCGTCAAGAACCACTGGAACTGCTCCCTCAAGCGCAAGCTCGCCGCCGCCGTGTCCGGTCCGGGAGTGGTCTCCGCTGATGCCGCCGCCGACGAGATCGAGGCG…
>Sspon.08G0005770-1A
ATGAAAGGGATAAAGCATGGAGCCTGTGATTATATGGTAAAGCCAGCGCATGTCGAACAGCTTAGGGGCATATGGACACATGTGGTGAAGAACAGTAAGACTGATCCACGGAACAACATCAGATCTGGGGATGGTGATAAAGTTGAGAACGTTAGAGCAAACCACACCAAGAAGTATTCAAGGAAAAACAAAAAGGCTGTGGATGTTGCTGATGAGGACAACGAGAACACATCAACCCAAAAGAAGCAAAGGGTCCAGTGGTGTGGTCAACTACACCAGAAATTTCTACAAGCTGTCCAACAGATTGGCATAGACAGTAAGTTCTCACATTTCATGGCTTTATCTATCAATAATTGTTTTGTTAAATCTATTTCACTTAACAAATATTTTATTGTTGTA…
>Sspon.08G0006350-1A
ACGGTGGTGAAGGTGGAGGAGGTGGCGAAGGCGGACGAGAACCCTGCGCTGGTTGGAGAGAACCCTGGGCTGGACGATGAGGCCGAGGCGGGTTACGTCTCGCCCGACGATGAGGACGGCGACGACGAAGACGACGAGACCGACAGCGACGGGGACTACGAGATCCCCAGCGGCGGCGGCGTGCCCGAGCTGAAGAAGGGCCCCTGGACGCCCGACGAGGACAAGCGTCTCAAGAGCTACGTCGAGGCGCACGGCGAGGGGAACTGGAACAAGGTGCAGTGTAACGCCGGGCTCAACCGCTGCGGCAAGAGCTGCCGCCTCCGCTGGGCCAACCACCTCAGGCCCGATCTCAAGAAGGGGCCCTTCGACGCGGAGGAGGTCGACAAGATCATCAGGTTC…
>Sspon.08G0010240-1A
CTCAACCACATGGATCCCAAATTCAAGGGAGAGTGGAGTGCCTCTGAAATCGAGATGGTGAAATCTCTCATTGCAAAGGACAACGCCAACAACAATGGTGCTAGTGATATGAACAAGAAGCACAATCAAATTGTGGATGAGCTCCAGGCAATGTTCCCTAGCAAGGAGAAGCATCAGGTAACCAACTTGTACGTTGATGTCTTTTTTTGCGAATCGACTTGTATGTTGATGTCATGGTGGAGATGATGCAAACATTGCAGAGTGGCAACCAACATGTGGAAGCAAGTAGCAACCTCATGAATCAACCCTTTGGGGTGTTTGTGGGGGATCCATCCATGGGCAACAAGGAAGCATTTAATGGTTATCAACAAGTGGAGATGTTCGGAGTGAAGAATGTGA…
>Sspon.08G0010250-1A
ATGGATCCCAAATTCAAGGGAGAGTGGAGTGCCTCTGAAATCGAGATGGTGAAATCTCTCATTGCAAAGGACAACGCCAACAACAATGGTGCTAGTGATATGAACAAGAAGCACAATCAAATTGTGGATGAGCTCCAGGCAATGTTCCCTAGCAAGGAGAAGCATCAGGTAACCAACTTGTACGTTGATGTCTTTTTTTGCGAATCGACTTGTATGTTGATGTCATGGTGGAGATGATGCAAACATTGCAGAGTGGCAACCAACATGTGGAAGCAAGTAGCAACCTCATGAATCAACCCTTTGGGGTGTTTGTGGGGGATCCATCCATGGGCAACAAGGAAGCATTTAATGGTTATCAACAAGTGGAGATGTTCGGAGTGAAGAATGTGAAGGATACAC…
>Sspon.08G0010930-1A
GATGTGTGCCGATGTGGAGGAGTGCGGTGGAGGCGCCAGCAGCAAGAGCAAGGAGATGGAGGAGATCGTCGTCGGGCCTGTGTCCGACCTTGATTTCGACTTCACAGTCGACGACATAGACTTCGGGGACTTCTTCCTCAGGCTAGAAGACGACGACGCAGACGCGCTGCCGGACCTCGAGGTCGACCCTGCCGAGATCTTCATCACCGACTTTGAGGCAATCGCCACCGCCGGCGGCGATGGCGTCGTCATGGACCAGGAGGTGCCCAGTGTCCTGCCCTTAGCAGATGCGGTGCACATAGGCGCTGTGGATCCATGCTGTACTCCCGGTGTCCTTGGCGAGGACAACGGCATAACGACGTGCGAAGATGTGGAAGAAGGGAAAGGAGAGTGCAACCA…
>Sspon.04G0001550-1P
CTCCCGCGCTCGCCGTGCTACCTCCGGCCGCGGCATCCTCTCCTCTCCCACGAGCCAACCGTCACCGTCATCGCTGCCCGCCTGCCGATTGCCGCCGCGCGAGCTTGGGCCGCCAGCCAGTGCTGTTCCCGCGGCCTGGGCAGCTTGCGTTGCCGTTGCGTGCGTTCTTGGCCACCACCTGGACGGTCGCTGTCGCCTCCCCACCCCATCCTCTTTCGGTGTCGCTGTCTTTTGGGCTCTTCCCCGGCCCGTCGCTCTTCCTTCCTTTTGCTTTCCCACCTCCTGCCTGCCTGCCCCTGCCTCGGCGCTCAGCAGCAAAGCAATCATGGAGGCGCGGTGGGTTCGTTCCTGACCTCCGTCCCGTCGTCCGCCGCTGTCCCCCCCGGTCGACAAATCACG…
>Sspon.08G0012170-1A
CCCTGCTGTTGCCTGCTGCACACCCTACACCGAGAGAGGCAGAAAAGAGAGATGGGGAGGAGGGCGTGCTGCGCGAAGGAAGGCGTGAAGAGAGGGGCGTGGACGGCCGAGGAGGACGACATCTTGGCCGCCTACGTCAAGGCCCATGGCGAAGGCAAATGGAGGGAGGTGCCCCAGAAAGCCGgtaaagcaagcccagaattttcattttgttggaatcatatacgtactatataccaagacaagatcgatcggctgatggagggaaaaagtgcatgcagGTTTGCGTCGGTGCGGCAAGAGCTGCCGGCTGCGGTGGCTGAACTACCTCCGGCCCAACATCAAGCGCGGCAACATCTCCTACGACGAGGAGGATCTCATCATCCGCCTCCACAAGCT…
>Sspon.08G0013170-1A
ACAACTGTTCCTCCTCTGTCCTCTCTTGCCCTCACGTCTCACGCCAGCAGCAGCGGACCACCACGCCGCCAACCCTAGGATCTACGCTACGAGGAAATAGGAAGAGCAGCGCAGCGGCAGCCGATGGTGTCCATGAGCACGACGCCGCACCCGCTGGATCCGTCGGTCCCGGCCGTCGCCGGCGGCGGCAAGGAGGAGGCGCGGGAGGCCGCCGCCGCTGCCGCGCCCACGGCCGTGCCCGTGCCCGTGCCGCCGGTTGGGAACGACGACGACGAGGGGCCCCGGAGGGTGCGCAAGCCCTACACCATCACCAAGTCGCGCGAGAGCTGGACCGACCCCGAGCACGACAAGTTCCTCGAGGCGCTGCAGCTGTGAGTCGTCCCATCCCGCATCCTCTTC…
>Sspon.08G0013550-1A
ATGGTGGAGAAGATGCATATGATGTTGAGCGGCGACCAGCATGCAACGACTGGTAGCAAGCTTGTTAATGACAAGTTTGGGATGCCGGTGGAGCACATGGACGTCTTGGGTGGTAATTTTGTGGAGGAGAGGAAGGCAAGGGAGGATCCGCATAGCCAACCAGATCCTCAGAAGAAGAGGCAGCGTCGGAGGTTTTGGACCACATACGAACACAGGTTAATGATATCTTTATCTCACATACTGATGAGTTTTGACCCATTTATTTCTTTCTTCTTGTTGTGGGAATGCTTGTCACATATTTCATGCAAACTATTACATATATTAAAATGACGAGTGGGGTATTGATTATGATGAGGAGTTTGAGAATTTGTCACTGATAATGAGTGTGTATATTATGCA…
>Sspon.08G0000550-2B
CCATTTCCTTCCACTTTCCTTGCCTTGCCAGCCGGGGTGAGGCTCCACCGGTTCCTCTCCGCCGCGTCTTCCTCCCGTCCCTGCCTCCCGGCTTTCCGGATTCTCCCCGCGGCTGGCCGATTTTTTTCCATTTCTTCCGTTTCCCTGCTGTGTTTGTTTTCTGGCTTGCCAAGAGGCGATTTTTAGTGCCTCCTTGGCGATCCCGGCCGCGAAGGCAGCGGATTTCCACGACCTCGACCTCCGGTTTCTGTTGCTGCCGCCGGCGCCGCCTGCGTTGGGCTCTCCTCCGTGCGCACGAGCCTGCCAAGGGGAAGCAAGGGGAACCGGAGATTTGAGCTCCGGGCCCGTCTCATGGCGTCCATGGCGCAGGTCGAGGTGAACATCTCTCTCCTTTTCCCC…
>Sspon.08G0017770-1B
TGCCAGGTTTCCTCGACTTGACTTCTGAAGCTGTGAGTGCAGCACCTGAGCAGAGTATGGGCGTGTACAGCATGCCTCACTGACGGACAGCACAGCATGTACTCACCTCATAAAATGGATTAATTTTCTGGAATGCTCATGGAACCTCGAATCTAGTCTTTTGCAAACCACAGTATTTTATTTTCCTTTCTTTCGTTTTATTTGCGAAAAGAAACAAAACATTTGGTTACTTGGTTAGTAAGTGAGAATTTAACTGCAGCGAAAACATCAGGAAACTCGTGAATAGCATTTGGAGGTTTCTTCTTTCAGAGAATTGTTTTCTGGATTTTTAGAGTTCTTCCTCCTTTTCCTTTTTCTCTCATTGAGCAGCCGTGTGGAAACTTTACTGTATTTTTCCTG…
>Sspon.08G0003650-2B
TGGCGAGGAGCGGCAGCGGCGGCGGGGTGGAAGGCGGCGGCACCGGTGGAGGCGGGCTGAGGAAGGGGCCGTGGACGCAGGCGGAGGACAAGCTGCTGGTGGACCACGTGCGGCGGCACGGCGAGGGCAACTGGAACACCGTGCGCTGGGAGACGGGGCTGCTGCGCTGCGGCAAGAGCTGCCGCCTCCGGTGGGCCAACCACCTCCGCCCCAACCTCCGCAAGGGCCCCTTCTCCCCCGAGGAGGAGCGCCACATCCTCCTCCTCCACGGCCTCTACGGCAACAAGTGGGCGCGCATCGCCTCGTTCGTGAGTCCCTGCCTGTCCCAGCGTCTTCTTCAGTTTCTTTCGGAGAATTCCGATCCGCCATGCACGCCGCCGTGAAGAACTCATCGTCGTC…
>Sspon.08G0000100-2B
TCGAGTGCTCTCTCATCTTCTTCTTCACATTCCATCAGCCTTATACTAGTACAACATCCTGTCATCCTTGTGCACGGTAGGCAGCAAGCAAGTACTTAAATATATGCTGCAAGGTGTTCGTCGTCGTTCAGCCGAACTCTCAACAACATACTATATATATCTAGACTAGATATATAACTCTGGTACTACCATATATATATATGAGAAGCTATCTAGCTAGAGTCTGAAAGAATTGAGCAGCTAAGCTAGGGATAGAGCGAGGTGAAGGCTGCATACCGGAGAGGCAGCAGGAAGAATGAGAGGGTTTGAGAGAAAAGGGGTCCGGCAGTACAACCGGTCAGAGGTGCCGCGGATGCGGTGGACGGACGAGCTGCACCGGCAGTTCGTCGAGGCCGTCGA…
>Sspon.08G0000090-2B
CTTCAGCAGCTCAGCTCAGCGCCTCAGCCTCCAGCCAACCAACGACGACTCACTCGCCCCCGAGACCGAGAGAAGCCAGAGAAAGCGCCCCCACACAGGCAGGCAAAACCCTAGCCCACTCCGGCGCGCCACCGGCTGATGGTTTCGATGAGCACCACGCCGAAGCCGCTCGACTCCGCCGCCGCCGTCGCCGGCGGAGGCGGAGGCGGGGACGAGGGTGGAGGAGGAGGAGGAGGAGGCGGCGGCGGGAAGAAGCAGGTGCGCGGGGCGGCTGCGGCGGCGGTGATGGCGCCGCCGCCGATGGCGGTCCCGGTCCCGGCCGCGGCGCCCGCGGCGGGGGAGGAGGTCCGGAAGGTCAGGAAGCCGTACACCATCACCAAGTCACGGGAGAGCTGGACG…
>Sspon.04G0016420-2B
ATGGGCGCCGAGGCGGAGTGCGACAGGATCAGGGGCCCGTGGAGCCCCGAGGAGGACGACGCGCTGCGGCGGCTCGTGGAGCGGCACGGCGCGCGCAACTGGACGGCGATCGGGCGCGAGATCCCGGGGCGGTCGGGCAAGTCGTGCCGCCTGCGGTGGTGCAACCAGCTGTCGCCGCAGGTGGAGCGCCGCCCCTTCACGCCCGAGGAGGACGCCGCCATCGTCCGCGCCCACGCGCGGCTCGGCAACCGCTGGGCCGCCATCGCGCGCCTCCTCCCAGGCCGCACCGACAACGCCGTCAAGAACCACTGGAACTGCTCCCTCAAGCGCAAGCTCGCCGCCGCCGTGTCCGGTCCGGGAGTGGTTTCCGCTGACGCCGCCGCCGACGAGATCGAGGCG…
>Sspon.08G0007760-2B
ATGGGAGAGGTGAAACAGAAGGTGGCAACAGAGGATATCCTTGAAGAAGATGATGAGAAAAGATCTTCGGAGAACTCTGTACCACCTGTGATTCTGGACCTCAACGAGGGTTTCGGTGAGGGGAGCGATGAAGGGGACGCCGGCGACGATGATGACGGCAACGAGGAGGATGGTGACGACGGCGGTAGCACAAGTGAAGTTGAAGGATGCAGGAGTTCATCAAGCAACAACAGCAGCACCAACCACACTTCCATGAGCAACAAGGATTGTGACATGGATAGCAGCAGTAAGGGTGAGGGCAGCGGAGAGAGGACGCTGACCGTGAGGCAGTACAACAGATCCAAGCTTCCCCGGCTCCGGTGGACTCCAGACCTGCATATGGCATTTGTCCACTCCGTG…
>Sspon.08G0010230-2B
TACTCAACCACATGGATCCCAAATTCAAGGGAGAGTGGAGTGCCTCTGAAATCGAGATGGTGAAATCTCTCATTGCAAAGGACAACGCCAACAACAATGGTGCTAGTGATATGAACAAGAAGCACAATCAAATTGTGGATGAGCTCCAGGCAATGTTCCCTAGCAAGGAGAAGCATCAGGTAACCAACTTGTACGTTGATGTCTTTTTTTTGCGAATCGACTTGTACGTTGATGTCATGGTGGAGATGATGCAAACATTGCAGAGTGGCAACCAACATGTGGAAGCAAGTAGCAACCTCATGAATCAACCCTTTGGGGTGTTTGTGGGGGATCCATCCATGGGCAACAAGGAAGCATTTAATGGTTATCAACAAGTGGAGATGTTCGGAGTGAAGAATG…
>Sspon.08G0010230-1T
ATGGATCCCAAATTCAAGGGAGAGTGGAGTGCCTCTGAAATCGAGATGGTGAAATCTCTCATTGCAAAGGACAACGCCAACAACAATGGTGCTAGTGATATGAACAAGAAGCACAATCAAATTGTGGATGAGCTCCAGGCAATGTTCCCTAGCAAGGAGAAGCATCAGGTAACCAACTTGTACGTTGATGTCTTTTTTTTGCGAATCGACTTGTACGTTGATGTCATGGTGGAGATGATGCAAACATTGCAGAGTGGCAACCAACATGTGGAAGCAAGTAGCAACCTCATGAATCAACCCTTTGGGGTGTTTGTGGGGGATCCATCCATGGGCAACAAGGAAGCATTTAATGGTTATCAACAAGTGGAGATGTTCGGAGTGAAGAATGTGAAGGATACA…
>Sspon.08G0010250-1T
ATGATAAGTGTGCTTCCTTTTGATGAACCAAGACTAGTATACCTTGAGTCTAAAGTAGTTTTATTTTTTTGTTAAGCTGAGGAAACTTTTATGAATAAGTAGTTTTATGTGTAACATGAACACTAACTAAGTATATTCACATTTCAGTCTATATAGGCTATATTTAAGAATATCATTGCATGGACATATTCCTTTCGAAGATGAACATAACTATTCCACTTATTGTATTTCTACTATTGGTTTGTGAGCTCGTTGAACCCAAGGTGAAATGAAAGTGGAAATATATGAGGATAAAATGGTTTTTGAATATTTAAGATACTAAGTTACTCAGGTCAACTCTAATTCTTGCTCTTTTGTGTCAACTAATTATTATGAGCACTTATAGCCTTTGATAGAAAG…
>Sspon.08G0010250-2B
ATGGATCCCAAATTCAAGGGAGAGTGGAGTGCCTCTGAAATCGAGATGGTGAAATCTCTCATTGCAAAGGACAACGCCAACAACAATGGTGCTAGTGATATGAACAAGAAGCACAATCAAATTGTGGATGAGCTCCAGGAAATGTTCCCTAGCAAGGAGAAGCATCAGGTAACCAACTTGTACGTTGATGTCTTTTTTTTGTGAATCGACTTGTACGTTGATGTCATGGTGGAGATGATGCAAACATTGCAGAGTGGCAACCAACATGTGGAAGCAAGTAGCAACCTCATGAATCAACCCTTTGGGGTGTTTGTGGGGGATCCATCCATGGGCAACAAGGAAGTATTTAATGGTTATCAACAAGTGGAGATGTTCGGAGTGAAGAATGTGAAGGATACA…
>Sspon.08G0010930-1P
GTGATGTGTGCCGATGTGGAGGAGTGCGGTGGAGGCGCCGCCGGCAGCAAGGAGATGGAGGAGATTGTCGTCGGGCCTGTGTCGGATCTGGATTTCGACTTCACGGTCGACGACATAGACTTCGGCGACTTCTTCCTCAGGCTAGACGATGACGACGGAGACGCGCTGCCGGACCTCGAGGTCGACCCTGCCGAGATCTTCATCACCGACTTTGAGGCAATCGCCACCACCGGCGGCGATGGCGTCGTCATGGACCAGGAGGTGCCCAGTGTCCTGCCCTTAGCAGACGCGGTGCACATAGGCGCCGTGGATCCGTGCTGTCCCGGTGTCCTTGGCGAGGACAACGTCTTAACGTGCGAAGATGTGGAAGAAGGGAAAGGAGAGTGCAACGACCATGCC…
>Sspon.08G0010930-2B
ATGTGTGCCGATGTGGAGGAGTGCGGTGGAGGCGCCGGCAGCAAGAGCAAGGAGATGGAGGAGATCGTCGTCGGGCCTGTGTCGGACCTGGATTTCGACTTCACGGTCGACGACATAGACTTCGGCGACTTCTTCCTCAGGCTAGACGATGACGACGGAGACGCGCTGCCGGACCTCGAGGTCGACCCTGCCGAGATCTTCATCACCGACTTTGAGGCAATCGCCACCGCCGGCAGCGATGGCGTCATGGACCAGGAGGTGCCCAGTGTCCTGCCCTTAGCAGATGCGGTGCACATAGGCGCCGTGGATCCGTGCTGTCCCGGTGTCCTTGGCGAGGACAACGTCACAACGTGCGAAGAAGATGTGGAAGAAGGGAAAGGAGAGTGCAACAACCATGCC…
>Sspon.08G0012170-2B
GAGAGCGAGACCCTGCTGCACACCCTATACCGAGAGAGGCAGAAAAGAGAGATGGGGAGGAGGGCGTGCTGCGCGAAGGAAGGCGTGAAGAGAGGGGCGTGGACGGCCAAGGAGGACGACATCTTGGCCGCCTACGTCAAGGCCCATGGCCAAGGCAAATGGAGGGAGGTGCCCCAGAAAGCCGgtaaagcaagcccagaattttcattttgttggaatcatatacgtactactccgtatataccaagacaagatctatcggctgatggagggaaaaagtgcgtgcagGTTTGCGTCGGTGCGGCAAGAGCTGCCGGCTGCGGTGGCTGAACTACCTCCGGCCCAACATCAAGCGCGGCAACATCTCCTACGACGAGGAGGATCTCATCATCCGCCTCC…
>Sspon.08G0012910-2B
CAAAATGCCGCGGGTGACGCCGGCGGGCGCGAGGCTCATCCTGGACCACGTCCTGGGCGACCCCTCGGTCCCCGCCGCCGCCGTCCACAAGCTCCTCGCCGCGCTCCCCTTCCCCTCCGACCCGACCCCGCGCCTCCGCCGCGCGGTCCTCCTCCGCCGCCTCGCCGCCGACCCGGTCTCCGAATCCTCTCTCGACACGCTCCAGCTCCTGGCCTCGCTCCCCGCCCCCGCCTCCCCAATCGCCGCCGCCCACATCGCCGTTGCGGCCTTCATCGCGGCCTCCGCGTCCGACTTCGACGCCGCCGCGAGGGAGCTCTTCGCGCGCCCCAACGGCCGCGCGCGCCTCGCGGTCGACGAGGGAGGGTCCCCCGCGCTCGCCTCCGATGAGGTCATCGCTAC…
>Sspon.08G0013550-1P
ATGGATCCTAATTATGGAGAGTGGAATGCCACCGAGATCAAAATAGTGAAAGCTCTCATTGCTAGCCACAGTGCCAAAAGTACCCATGCCAATGACATAAACATTAAGCAAATTGACATTGTGGATGTGCTCCAAGCAAGGTTTCCCACAAAGGAGAAGCATAAGGTAACCAACTTGTATGCTGATCTTATGGTGGAGAAGATGCATATGATGTTGAACGGCGACCAGCATGCAATGACTGGTAGCAAGCTTGTTAATGACAAGTTTGGGATGCCAGTGGAGCACATGGACGTCTTGGGCGGTGATTTGGTGGAGGAGAGGAAGGCCAAGAGGAAGGCAAGGGAGGATCCGCATAGGCAACCAGATCCTCAGAAGGAGAGGCAGTGCCGGAGGTTTTGG…
>Sspon.08G0024260-1B
ATGGGGAGGTCACCGTGCTGCGACCAGGACGCGGGGGGTGAAGAAGGGTCCGTGGACGCCAGAGGAGGACAAACTCCTCGTCGACTACATAAATGAGCACGGGCACGGGAGCTGGCGCCGCCTGCCCAAGCTCGCCGGGCTCAACCGCTGCGGCAAGAGCTGCCGCCTGCGCTGGACCAACTACCTCCGCCCGGACATCAAGCGCGGGCGGTTCACCGACGACGAGGAGAAGCTCATCATCCACCTCCACTCCCTCCTCGGCAACAAGTGGTCCTCCATCGCCACCAAGCTCCCCGGCCGCACCGACAACGAGATCAAGAACTACTGGAACACGCACCTCCGCAAGAAGCTGCTGGGCATGGGGATCGACCCCGTCACGCACCAGCGGCGCACCGACCT…
>Sspon.08G0013170-2B
CTCACGTCTCGCAGCAGCCGACCACCACGCCGCCAACCCTAGGGTCTAGGGTCTACGCTACGAGGAAATAGGAAGGGCAGCGCAGCGGCAGATGAGCACGACGCCGCACCCGCTGGATCCGTCGGTCCCGGTCGTCGTCGGGGGCGGCAAGGAGGAGGCGCGGGAGGCCGCCGCCGCCGCCGCCGCTGCCGCGCCCACGGCCGTGCCCGTGCCCGTGCCGCCGGTTGGGAACGACGACGACGAGGGGCCCCGGAGGGTGCGCAAGCCCTACACCATCACCAAGTCGCGCGAGAGCTGGACCGACCCCGAGCACGACAAGTTCCTCGAGGCGCTGCAGCTgtgagtcgtcccgtcccgcatcctcctccggcgccgcttccctctgctccgtctcactgg…
>Sspon.08G0000550-3C
ATTTCCTTGCCTTGCCAGCCGGGGTGAGGCTCCACCGGTTCCTCTCCGCCGCGTCTTCCTCCCGTCCCTGCCTCCCGGCTCTCCGGATTCTCCCCGCGGCTGGCCCATTTTTTTCCATTTCTTCCGTTTCCCTGCTGTGTTTGTTTTCTGGCTTGCCAAGAGGCGATTTTTAGTGCCTCTTTGGCGATCCCGGCCGCGAAGGCAGTGGATTTCCACGACCTCGACCTCCGGTTTCTGTTGCTGCCGCCGGCGCCGCCTGCGTTGGGCTCTCCTCCGTGCGCACGAGCCTGCCAAGGGGAAGCAAGGGGAACCGGAGATTTGAGCTCCGGGCCCGCCTCATGGCGTCCATGGCGCAGGTCGAGgtgaacatctctctccttatcccctcacttcgcttga…
>Sspon.08G0024970-1C
AGAACAGCCAGCCAACCAACCAGACCAGGATGGCGCACACCAAGAAAGGGGGGGCACCGAGCCAATGACTCGCGAGGAGAGAGATAGGATTTAGGCACTTGGATAGGAGTGGAAACTGGTGGAGTGAGAGACGATTGGCACTTGGCAGCCTCCAGATTCTGAATCTCCTGCAATCCGTCTCGTCGCTGGAGTTTCAGGTGAGCCGAGGTTACAAAGATCCTTGTATCTGCACGCCGATGTTTCCCCTTTGGCCCTTTGGGTCGTTGGCTTCAGTTAACCCCGATTTCTCGCAAGATTTAGCGATTCCTTCTGTTCTGAACTTGTGGTCGCATCAATCTCCAAAGGCAAACAAGCCTCATTCTTGATTTGCCTTTAATTTCTCCCATTTTTCTGGTTGGT…
>Sspon.08G0003650-3C
GATGGCGAGGAGCGGCAGCGGCGGCGGGGTGGAAGGCGGCGGCACCGGTGGAGGCGGGCTGAGGGAAGGGCCGTGGACGCAGGCGGAGGACAAGCTGCTGGTGGACCACGTGCGGCGGCACGGCGAGGGCAACTGGAACACCGTGCGCTGGGAGACGGGGCTGCTGCGCTGCGGCAAGAGCTGCCGCCTCCGGTGGGCCAACCACCTCCGCCCCAACCTCCGCAAGGGCCCCTTCTCCCCCGAGGAGGAGCGCCACATCCTCCTCCTCCACGGCCTCTACGGCAACAAGTGGGCGCGCATCGCCTCGTTCGTGAGTCCCTGCCTGTCCCAGCGTCTTCTTCAGTTTCTTTCGGAGAATTCCGATCCGCCATGCACGCCGCCGTGAAGAACTCATCGTCG…
>Sspon.08G0000090-3C
CATCCCCCAGCCAACCAACCAGCTCGAGCCCTCGACGACTCACTCGCCCCCCGAGACCGAGAGAAGCCAGAGAAAGCGCCCCCACGCAGGCAGGCAAAACCCTAGCCCACTCCGGCGCGCCACCGGCTGATGGTTTCGATGAGCACCACGCCGAAGCCGCTCGACTCCGCCGCCGTCAGCGCCGCCGCCGTCGCCGGCGGGGGCGGAGGCGGAGGCGGGGACGAGGGTGGAGGAGGAGGAGGCGGCGGCGGCGGGAAGAAGCAGGTGCGCGGGGCGGCTGCGGCGGCGGTGATGGCGCCGCCGCCGATGGCGGTCCCGGTCCCGGCCGCGGCGCCCGCGGCGGGGGAGGAGGTCAGGAAGGTCAGGAAGCCGTACACCATCACCAAGTCACGGGAGAGC…
>Sspon.04G0017240-2P
ATGTTCCCTTCCTCCAAGAAGCAGGCCAGCACTGGCGCTGCGAGCTCAAATGATCGGCCTACTATGTGCGGGCAAGGCGGCGACTCCGGCGGCCTCGTCCTCACCACCGACCCCAAGCCCCGCCTCCGGTGGACGCCCGAGCTCCATGACCGCTTCGTCGATGCCGTCGCCCAGCTCGGAGGCCCCGACAgtacgtaacatagatgcttcagtttacgtgttgttacttgctagggaacttttgatgggttaattttgattgctttgcatctatcctttcttcgccgtacatagAGGCAACGCCAAAGACCATCATGAGGGTTATGGGAGTCAAGGGCCTCACCCTCTACCATCTCAAGAGTCACCTTCAGgtacgtatacctgcatgatgatccggta…
>Sspon.04G0016420-1T
CCGGAGATGGGCGCCGAGGTGGAGTGCGACAGGATCAGGGGCCCGTGGAGCCCCGAGGAGGACGACGCGCTGCGGCGGCTGGTGGAGCGGCACGGCGCGCGCAACTGGACGGCGATCGGGCGCGAGATCCCGGGGCGGTCGGGCAAGTCGTGCCGCCTGCGGTGGTGCAACCAGCTCTCGCCGCAGGTGGAGCGCCGCCCCTTCACGCCCGAGGAGGACGCCGCCATCGTCCGCGCCCACGCGCGGCTCGGCAATCGCTGGGCCGCCATCGCGCGCCTCCTCCCCGGCCGCACCGACAACGCCGTCAAGAACCACTGGAACTGCTCCCTCAAGCGCAAGCTCGCCGCCGCCGTGTCCGGTCCGGGAGTGGTCTCCGGTGACGCCGCCGCCGACGAGATC…
>Sspon.04G0016420-3C
GATGGGCGCCGAGGTGGAGTGCGACAGGATCAGGGGCCCGTGGAGCCCCGAGGAGGACGACGCGCTGCGGCGGCTCGTGGAGCGGCACGGCGCGCGCAACTGGACGGCGATCGGGCGCGAGATCCCGGGGCGGTCGGGCAAGTCGTGCCGCCTGCGGTGGTGCAACCAGCTCTCGCCGCAGGTGGAGCGCCGCCCCTTCACGCCCGAGGAGGACGCCGCCATCGTCCGCGCCCACGCGCGGCTCGGCAACCGCTGGGCCGCCATCGCGCGCCTCCTCCCCGGCCGCACCGACAACGCCGTCAAGAACCACTGGAACTGCTCCCTCAAGCGCAAGCTCGCCGCCGCCGTGTCCGGTCCGGGAGTGGTCTCCGCTGACGCCGCCGCCGACGAGATCGAGGC…
>Sspon.08G0006350-2C
ATGACGGTGGTGAAGGTGGAGGAGGTGGCGAAGGTGGACGAGAACCCTGCGCTGGTTGGAGAGAACCCTGGGCTGGACGACGAGGCCGAGGCAGGGTACGTCTCGCCCGACGATGAGGACGGCGACGACGAAGACGACGAGACCGACAGCGACGGGGACTACGAGATCCCCAGCGGCGGCGGCGTGCCCGAGCTGAAGAAGGGCCCCTGGACGCCCGACGAGGACAAGCGTCTCAAGAGCTACGTCGAGGCGCACGGCGAGGGGAACTGGAACAAGGTGCAGCGTAACGCCGGGCTCAACCGTTGCGGCAAGAGCTGCCGCCTCCGCTGGGCCAACCACCTCCGGCCCGATCTCAAGAAGGGGCCCTTCGACGCGGAGGAGGTCGACAAGATCATCAGG…
>Sspon.08G0007760-3C
ATGCGAGAGGTGAAACAGAAGGTGGCAACAGAGGATATCCTTGAAGAAGATGATGAGAAAAGATCTTCGGAGAACTCTGTACCACCTGTGATTCTGGACCTCAACGAGGGTTTCGGTGAGGGGAGAGATGAAGGGGACGCCGGCGACGATGATGACGGCAACGAGGAGGATGGTGACGACGGCGGTAGCACAAGTGAAGTTGAAGGATGCAGGAGTTCATCAAGCAACAACAGCAGCACCAACCACACTTCCATGAGCAACAAGGATTGTGACATGGATAGCAGCAGTAAGGGTGAGGGCAGCGGAGAGAGGACGCTGACCGTGAGGCACTACAACAGATCCAAGCTTCCCCGGCTCCGGTGGACTCCAGACCTGCATATGGCATTTGTCCACGCCGTG…
>Sspon.08G0010230-1P
ACACATCCTACTTCCATGAACAATGCCCAGGCTTGGTCACCATTCCTAGGCCACACTGGCCATAGAAGTAGCAGCAATAGCCAGATGGCCACTTGGCTATTGGCCAGTAACAAGAGCAGATGGGAGCTAGTAGTTCTTTTGTGGCTCCAACCATGGAGGCAGATGAGTTTCTAAGTGTTGTTATCTTTAATATAACCTAGCAAGCTAGACTACAAAAGTAAATAGCACACAAACAAGGAATGCAAGAATGTAAGTATGGAATTTAAAAGGTTAGAGAACGCAAAACTCCCACTCGATGATGTTTTTCTTGAGGTATCGAAAACTCATGCTTTCCACTAGTCCTCATTGGAGACCATTGCAAGGATGCCCTAGCAAGGGCTGAGCTCTTGGTCACATAAC…
>Sspon.08G0010930-3C
GATGTGTGCCGATGTGGAGGAGTGCGGTGGAGGCGCCGGCAGCAAGAGCAAGGAGATGGAGGAGATCGTCGTCGGGCCTGTGTCGGACCTGGATTTCGACTTCACCGTCGACGACATAGACTTCGGGGACTTCTTCCTCAGGCTAGAAGACGACGACGGAGACGCGCTGCCGGACCTCGAGGTCGACCCTGCCGAGATCTTCATCACCGACTTTGAGGCAATCGCCACGGCCGGCGGCGATGGCGTCATGGACCAGGAGGTGCCCAGTGTCCTGCCCTTAGCAGATGCGGTGCACATAAGCGCCGTGGATCCATGCTGTCCCGGTGTCCTTGGCGAGGACAACGTCACAACGTGCGAAGAAGATGTGGAAGAAGGGAAAGGAGAGTGCAACAACCATGC…
>Sspon.08G0012170-3C
ACTCGAGAGCGAGACCCTGCTGTTGCCTGCTGCACACCCTACACCGAGAGAGGCAGAAAAGAGAGATGGGGAGGAGGGCGTGCTGCGCGAAGGAAGGCGTGAAGAGAGGGGCGTGGACGGCCGAGGAGGACGACATCTTGGCCGCCTACGTCAAGGCCCATGGCGAAGGCAAATGGCGGGAGGTGCCCCAGAAAGCCGGTAAAGCAAGCCTGAACTATATAACAGAATTTTCATTTCGTTGGAATCATATACGTACTATATACCAAGACAAGATCGATCGGCTGATGGAGGGAAAAAGTGCATGCAGGTTTGCGTCGGTGCGGCAAGAGCTGCCGGCTGCGGTGGCTGAACTACCTCCGGCCCAACATCAAGCGCGGCAACATCTCCTACGACGAGGAG…
>Sspon.08G0012170-1P
AGGAGGGCGTGCTGCGCGAAGGAAGGCGTGAAGAGAGGGGCGTGGACGGCCAAGGAGGACGACATCTTGGCCGCCTACGTCAAGGCCCATGGCGAAGGCAAATGGAGGGAGGTGCCCCAGAAAGCCGGTAAAGCAAGCCCAGAATTTTCATTTTGTTGGAATCATATACGTACTATACCAAGACAAGATCTATCGGCTGATGGAGGGAAAAAGTGCATGCAGGGTTGCGGCGGTGCGGCAAGAGCTGCCGGCTGCGGTGGCTGAACTACCTCCGGCCCAACATCAAGCGCGGCAACATCTCCTACGACGAGGAGGATCTCATCATCCGCCTCCACAAGCTCCTCGGCAACAGGTCGGCTGGCCGTGCGAGTGGTTTGATTCCCGTATTTCTCTCTCTGA…
>Sspon.08G0012170-2P
AGCGAGACCCTGCTGTTGCCTGCTGCACACAGCACACCCTATACCGAGAGAGGCAGAAAAGAGAGATGGGGAGGAGGGCGTGCTGCGCGAAGGAAGGCGTGAAGAGAGGGGCGTGGACGGCCAAGGAGGACGACATCTTGGCCGCCTACGTCAAGGCCCATGGCGAAGGCAAATGGAGGGAGGTGCCCCAGAAAGCCGgtaaagcaagcccagaattttcattttgttggaatcatatacgtactatataccaagacaagatctatcggctgatggagggaaaaagtgcatgcagGTTTGCGTCGGTGCGGAAAGAGCTGCCGGCTGCGGTGGCTGAACTACCTCCGGCCCAACATCAAGCGCGGCAACATCTCCTACGACGAGGAGGATCTCATCATC…
>Sspon.08G0012910-1T
CAAAACCTCACAAAGCAGCAGCCGCCCACCTTGCTCGAATCCCCGCCGCGGCGTCTCCAATCCGCACGAAGCGCCCCAAAATGCCGCGGGTGACGCCGGCGGGCGCGAGGCTCATCCTGGACCACGTCCTGGGCGACCCCTCGGTCCCCGCCGCCGCCGTCCACAAGCTCCTCGCCGCGCTCCCCTTCCCCTCCGACCCGACCCCGCGCCTCCGCCGCGCGGTCCTCCTCCGCCGCCTCGCCGCCGACCCGGTCTCCGAATCCTCTCTCGACACGCTCCAGCTCCTGGCCTCGCTCCCCGCCCCCGCCTCCCCAATCGCCGCCGCCCACATCGCCGTCGCGGCCTTCATCGCGGCCTCCGCGTCCGACTTCGACGCCGCCGCGAGGGAGCTCTTCGCGC…
>Sspon.08G0024970-2D
AACCAACCAGACCAGGATGGCGCACACCAAGAAAGGGGGGGGCACCGAGCCAATGGTTCGCGAGGAGAGAGATAGGATTTAGGCACTTGGATAGGAGTGGAAACTGGTGGAGTGAGAGACGATTGGCACTTGGCAGCCTCCAGATTCTGAATCTCCTGCAATCCGTCTCGTCGCTGGAGTTTCAGgtgagccgaggttacaaagatccttgtatctgcacgccgatgtttcccctttggccctttgggtcgttggcttcagttaaccccgatttctcgcaagatttagcgattccttctgttctgaacttgtggtcacatcaatctccaaaggcaaacaagcctcattcttgatttgcctttaacttctcccatttttctggttggtagcgctagcgct…
>Sspon.04G0017240-3P
GAGAAAGAAACAAAGCAACGAACTAAAGTCTAAAGCACAGAGAGAGAGCGAGCGAGCGAGAGAAGAGCACATCAAGGAGGAAGAAGAGACCAACACTAGTACCACTTCTACTGTACACTCCTCGTTCTGTGTGCGAAGCGAACCCTGTTCCATGTTCTTGAATCTCTGCATCCAGTCCTTGTAGCAGATCAGATCGCTGCTCAGCCGGAAAGAAAAGATTGCCCCAGCAGGATCGATCGAGATCTAGAGAGAGAGAGAGAGGTTTAAGAGGGAAAGCCGCAGCAAGGAGGCGAGAGAATAGAATGTTCCCTTCCTCCAAGAAGCAGGCCAGCACTGGCGCTGCGAGCTCAAATGATCGGCCTACTATGTGCGGGCAAGGCGGCGACTCCGGCGGCCTCG…
>Sspon.08G0000100-4D
CAGATGTACAGAAGCTCCAGCTCCAGTAGCAGCAGTACCCATCATCAGTCCAGCCTCCAGAAGTTGACGTCAACCGCGGCGAGCAACAGCAAGCGCGTGTTCTTGAGCCGTGAAGATCACTGCGCTTATTATGCGTCACAGGATGGCAACATTCCAGCTTCATCAGACAAGAACATTTATACCACCATGCTCCGTGGTTGCAGCCACTCATCACCATACCAAATGTAAGCGCGTTAATTAGCACAAACCAATAACCACTTCCTCGCAATCTGCTTCAAATTAATGATCGAACAGGAATTTACCTGAATTTCAGATTTGAAATTAAATTCGACTACTTTTACTTGCAGACCGTCGCTAGAGGAAGTGTTCAGAAGCTGCTGGGAACAAAGAAGAGGGCGT…
>Sspon.08G0000090-4D
AGACGAGACGTCCCCCTTCTCTCTCTTCAGCAGCTCAGCTCAGCGCCTCAGCCTCCAGCCAACCAACCAACTCGAGCCCTCGACGACTCACTCGCCCCCACACAGGCAGGCAAAACCCTAGCCCACTCCGGCGCGCCACCGGCTGATGGTTTCGATGAGCACCACGCCGAAGCCGCTCGACTCCGCCGCCGTCAGCGCCGCCGCCGTCGCCGGCGGAGGCGGAGGCGGGGACGAGGGTGGAGGAGGAGGAGGAGGAGGCGGCGGCGGAAAGAAGCAGGTGCGCGGGGCGGCTGCGGCGGCGGTGATGGCGCCGCCGCCGATGGCGGTCCCGGCCGCGGCGCCCGCGGCGGGGGAGGAGGTCCGGAAGGTCAGGAAGCCGTACACCATCACCAAGTCACG…
>Sspon.08G0026210-2P
CAGAAGTACAGAATCTACCTCAGAAAGCTCAACGAGGGCACACTGAGGAATTCTAATCCATTTGCCGATGAAACTGGAGCACTGTGGAGAAACATGAATGTCCCATCCTTCATTGGCTCTCCAAGCTTAAGCAACCATTTTGCAAAGATGAATTCCTTATCTGCAATTGGAACGCAAGCTTCGCTGCCCACAGAGTCAGTTCAGGTCATGAGCTCCCAGAAAAACCTGGGCATTCCTCAGTCAAACATGGAACCAGTTGGCCACAGTGTCAACTTACCCAAAGATGCTGTGCCTATGCCAGTGCAGGATATCAGCAGATTCATCTCTTCTGGCAAGTCCTACGCTCCTGTATCGAGTGGTGGGCTGCCAGGTACAAGCCAGTGCTTCCCTTCTAGCCCT…
>Sspon.08G0006350-3D
ATGACGGTGGTGAAGGTGGAGGAGGTGGCGAAGGCGGACGAGAACCCTGCGCTGGTTGGAGAGAACCCTGGGCTGGACGACGAGGCCGAGGCAGGGTACGTCTCGCCCGACGATGAGGACGGCGACGACGAAGACTACGAGACCGACAGCGACGGGGACTACGAGATCCCCAGCGGCGGCGGCGTGCCCGAGCTGAAGAAGGGCCCCTGGACGCCCGACGAGGACAAGCGTCTCAAGAGCTACGTCGAGGCGCACGGCGAGGGGAACTGGAACAAGGTGCAGTGTAACGCCGGGCTCAACCGCTGCGGCAAGAGCTGCCGCCTCCGCTGGGCCAACCACCTCCGGCCCGATCTCAAGAAGGGGCCCTTCGACGCGGAGGAGGTCGACAAGATCATCAGG…
>Sspon.08G0007760-1P
ATGCGAGAGGTGAAACAGAAGGTGGCAACAGAGGATATCCTTGAAGAAGATGATGAGAAAAGATCTTTGGAGAACTCTGTACCACCTGTGATTCTGGACCTCAACGAGGGTTTCGGTGAGGGGAGCGATGAAGGGGACACCGGCGACGATGATGACGGCAACGAGGAGGATGGTGACGACGGCGGTAGCACAAGTGAAGTTGAAGGATGCAGGAGTTCATCAAGCAACAACAGCAGCACCAACCACACTTCCATGAGCAACAAGGATTGTGACATGGATAGCAGCAGTAAGGGTGAGGGCAGCGGAGAGAGGACGCTGACCGTGAGGCAGTACAACAGATCCAAGCTTCCCCGGCTCCGGTGGACTCCAGACCTGCATATGGCATTTGTCCACGCCGTG…
>Sspon.08G0007760-4D
CTGGAGCCGGGAGCCTAGGGCTTCACTTGTCACCACGGGATCGGAAGATGCCACGTTACCGGAGCCTCTTCCCCTAGACAAGAGTTGGTGACTGCCCAACTCAAGACCCGTGGAGGCAGCTGCCGACATTGTCCTAGACAGGGGCGGCCCAGAGCTGGTGCCGTCCCAATCCGTGCTTCTGACGACCCTTCCGCCGTGGTTGGCAGCACCAGCAGCATCCGACGATGTCCGGTTGGAGGCGATGGCATCCCGCACGTCGAACAAATGGGACGTCACCCTGCCGTTCTTTCTCAAGAACATATCGTGGATGAGCCCTTTCGTTGGGCCGTGGTCATTGATGGCCCCAGCTCTCGCCGCCGCCGCTGCATGCTGGCTGAAACTCCACTCTTGATCCCTATA…
>Sspon.08G0007760-2T
ATGCGAGAGGTGAAACAGAAGGTGGCAACAGAGGATATCCTTGAAGAAGATGATGAGAAAAGATCTTTGGAGAACTCTGTACCACCTGTGATTCTGGACCTCAACGAGGGTTTCGGTGAGGGGAGCGATGAAGGGGACACCGGCGACGATGATGACGGCAACGAGGAGGATGGTGACGACGGCGGTAGCACAAGTGAAGTTGAAGGATGCAGGAGTTCATCAAGCAACAACAGCAGCACCAACCACACTTCCATGAGCAACAAGGATTGTGACATGGATAGCAGCAGTAAGGGTGAGGGCAGCGGAGAGAGGACGCTGACCGTGAGGCAGTACAACAGATCCAAGCTTCCCCGGCTCCGGTGGACTCCAGACCTGCATATGGCATTTGTCCACGCCGTG…
>Sspon.08G0007760-1T
CTGGAGCCGGGAGCCTAGGGCTTCACTTGTCACCACGGGATCGGAAGATGCCACGTTAGCGGAGCCTCTTCCCCTAGACAAGAGTTGGTGACTGCCCAACTCAAGACCCGTGGAGGCAGCTGCCGACATTGTCCTAGACAGGGGCAGCCCAGAGCTGGTGCCGTCCCAATCCGTGCTTCTGACGACCCTTCCGCCGTGGTTGGCAGCACCGGCAGCATCCGCCGATGTCCGGTTGGAGGCGATCGCATCCCGCACGTCGAACAAATGGGACGTCACCCTGCCGTTCTTTCTCAAGAACATATCGTGGATGAGCCCTTTCGTTGGGCCGTGGTCATTGATGGCCCCAGCTCTCGCCGCCGCCGCTGCATGCTGGCTGAAACTCCACTCTTGATCCCTATA…
>Sspon.08G0021340-2D
ACCACATGGATCCCAAGTTCAAGGGAGAGTGGAGTGCCTCTGAGATCAAGATGGTGAAATCTCTCATTGCAAGGGACAACGCCAATAACAATTATGCTAGTGATATGAACAAGAAGCACAATCAAATTGTGGATGAGCTCCAGGCAATGTTCCCTAGCAAGGAGAAGCATCAGGTAACCAACTTGTACATTGATGTCATGGTGGAGATGGTGCAAACATTGCAGAGTGGCAACCAACATGTGGAAGCAAGTAGCAACCTCATGAAACAACGCTTTGGGGTGTTTGTGGGGGATCCATCCATGGGCAACATCGAAGCATTTGATGGTTATAAAAAAGTGGAGATGTTCGGCACGAGGAGTGTGAAGGAGACTCCATGGAGGAAGCAAACTCCTCGGAAGG…
>Sspon.08G0010250-3D
GTACTCAACCACATGGATCCCAAATTCAAGGGAGAGTGGAGTGCCTCTGAAATCGAGATGGTGAAATCTCTCATTGCAAAGGACAACGCCAACAACAATGGTGCTAGTGATATGAACAAGAAGCACAATCAAATTGTGGATGAGCTCCAGGCAATGTTCCCTAGCAAGGAGAAGCATCAGGTAACCAACTTGTACGTTGATGTCTTTTTTTGCGAATCGACTTGTACGTTGATGTCATGGTGGAGATGATGCAAACATTGCAGAGTGGCAACCAACATGTGGAAGCAAGTAGCAACCTCATGAATCAACCCTTTGGGGTGTTTGTGGGGGATCCATCCATGGGCAACAAGGAAGCATTTAATGGTTATCAACAAGTGGAGATGTTCGGAGTGAAGAATG…
>Sspon.08G0010230-4D
CCCAAATTCAAGGGAGAGTGGAGTGCCTCTGAAATCGAGATGGTGAAATCTCTCATTGCAAAGGACAACGCCAACAACAATGGTGCTAGTGATATGAACAAGAAGCACAATCAAATTGTGGATGAGCTCCAGGCAATGTTCCCTAGCAAGGAGAAGCATCAGGTAACCAACTTGTACGTTGATGTCTTTTTTTTGCGAATCGACTTGTACGTTGATGTCATGGTGGAGATGATGCAAACATTGCAGAGTGGCAACCAACATGTGGAAGCAAGTAGCAACCTCATGAATCAACCCTTTGGGGTGTTTGTGGGGGATCCATCCATGGGCAACAAGGAAGCATTTAATGTTATCAACAAGTGGAGATGTTCGGAGTGAAGAATGTGAAGGATACACCACGGA…
>Sspon.08G0024260-1P
ATGGGGAGGTCACCGTGCTGCGACCAGGACGCGGGGGTGAAGAAGGGTCCGTGGACGCCAGAGGAGGACAAACTCCTCGTCGACTACATAAATGAGCACGGGCACGGGAGCTGGCGCCGCCTGCCCAAGCTCGCCGGGCTCAACCGCTGCGGCAAGAGCTGCCGCCTGCGCTGGACCAACTACCTCCGCCCGGACATCAAGCGCGGGCGGTTCACCGACGACGAGGAGAAGCTCATCATCCACCTCCACTCCCTCCTCGGCAACAAGTGGTCCTCCATCGCCACCAAGCTCCCCGGCCGCACCGACAACGAGATCAAGAACTACTGGAACACGCACCTCCGCAAGAAGCTGCTGGGCATGGGGATCGACCCCGTCACGCACCAGCGGCGCACCGACCTC…
>Sspon.08G0024260-2D
AATGGGGAGGTCACCGTGCTGCGACCAGGACGCGGGGGTGAAGAAGGGTCCGTGGACGCCAGAGGAGGACAAACTCCTCGTCGACTACATAAATGAGCACGGGCACGGGAGCTGGCGCCGCCTGCCCAAGCTCGCCGGGCTCAACCGCTGCGGCAAGAGCTGCCGCCTGCGCTGGACCAACTACCTCCGCCCGGACATCAAGCGCGGGCGGTTCACCGACGACGAGGAGAAGCTCATCATCCACCTCCACTCCCTCCTCGGCAACAAGTGGTCCTCCATCGCCACCAAGCTCCCCGGCCGCACCGACAACGAGATCAAGAACTACTGGAACACGCACCTCCGCAAGAAGCTGCTGGGCATGGGGATCGACCCCGTCACGCACCAGCGGCGCACCGACCT…
>Sspon.08G0013170-3D
GTTCGTCCTCTGTCCTCTCCTGCCCTCACGTCTCGCAGCAGCGGACCACCACGCCGCCAACCCTAGGTCTACGCTACGAGGAAATAGGAAGGGCAGCCCAGCGACAGCCGATGGTGTCCATGAGCACAACGCCGCACCCGCTGGATCCGTCGGTCCCGGCCGTCGCCGGGGGCGGCAAGGAGGAGGAGGAGGCGCGGCGGGCGCGGGAGTCGGCCGCCGCCGCCGCCGCGCCCGCGGCCGTGCCCGTGCCCGTGCCTCCGGTTGGGAACGACGACGACGAGGGGCCCCGGAGGGTGCGCAAGCCCTACACCATCACCAAGTCGCGCGAGAGCTGGACCGACCCCGAGCACGACAAGTTCCTCGAGGCGCTGCAGCTgtgagtcgtcccgtcccgcatcc…

## Sheet: SsMYB.cds
>Sspon.01G0001810-1A
ATGACCATGGTGAGGACGACGGTGGTCGGCAGGGAGAGGAGCGGGGGCGTGAGGCAGTACAACAGGTCCAAGGTGCCTCGCCTGAGATGGACGCCCGATCTGCACCACTGCTTCGTCCACGCCATTCACAAGCTCGGCGGCCAGGACAAGGCTACGCCGAAGCGAGTTCTGCAGCTGATGGGAGTGGGAGGACTCACCATATCTCATGTCAAAAGCCACCTGCAGGTTGGTTCACTTGCTGGAGTTCTCTCAGGGTCTTGGATTCTGTTCTTCATTTCCTTCTCCTATCTACTACTGACTGAATATATGTACAGGAACATGAGAAATGATCTTGGAATGCAAGGAGGCATGCATATGGAACTCTGCACCAATATGCAGCCGCAGCCGCAGTGCGATCAT…
>Sspon.01G0002140-1A
ATGGCAGCAAGTACAGCGAAAAAGCAGACTCGACAATGGGCTGCGTGGACACACCAAGAGGAGGAGAATTTCTTCAATGCACTGCGGCAAGTAGGAAAAAACTTCGACAAGATTACACACCGTGTTCAGAGTAAAAACAAGGATCAGGTCAGACATTACTATTACCGTCTTGTTCGACGCATGAAGAAGCTATTGGGTCCTAGGTTCTCACTTGATGCAAAAAACTCCAAGGATACCATTGCTGCTATGCTTCGCTGGTGGTCTCTGCTTGAGAAATTTAGCTGCAGTGCATCAAAGCTGCATCTGAAGCCTCGGAGGTTCAAAACATTTGTAGAAGCATTGGGAAAACAACTGCTAAAGGACAGAAATAAGTCCAGGAGAAAGCGTTCACGAGTGGAT…
>Sspon.01G0002470-1A
ATGGAAGCGATCAGCAGCCTGATGCTGCAGGAGGGCTGGAGGAAGGGCCCGTGGACGGCGCTGGAGGACAGGCTGCTCACCGAGTACGTGCAGCAGCACGGCGAGGGCTGCTGGAACTCCGTCGCCAAGCTCACAGGGCTGCGGCGGAGCGGGAAGAGCTGCCGGCTGCGGTGGGTGAACTACCTCCGGCCGGACCTCAAGCGGGGGAAGATCACCCCGGACGAGGAGACCGTCATCCTCCAGCTGCACGCCATGCTCGGCAACAGGTGGTCGGCGATCGCGCGGTGCCTGCCGGGGAGGACGGACAACGAGATCAAGAACTACTGGCGGACGCACTTCAAGAAGGCCCGGCCGTCGCGGCGCGCCCGGGCGCAGCTGCTGCACCAGTACCAGCTGCAG…
>Sspon.01G0006440-1A
ATGTTCATAGCGAAAAAGCAGACTCGACAATGGGCTGCGTGGACACACCAAGAGGAGGAGAATTTCTTCAATGCACTGCGGCAAGTAGGAAAAAACTTCGACAAGATTACGCACCGTGTTCAGAGTAAAAACAAGGATCAGGTCAGGCATTACTATTATCGTCTTGTTCGACGCATGAAGAAGCTATTGGGTCCTAGGTTCTCACTTGATGCAAAAAACTCCAAGGATACCATTGCTGCTATGCTTCGCTGGTGGTCTCTGCTTGAGAAATTTAGTTGCAGTGCATCAAAGCTGCACCTGAAGCCTCGGAGGTTCAAAACATTTGTAGAAGCATTGGGAAAACAACTGCTAAAGGACAGTAAGTCCAGGAGAAAGCGTTCAAGAGTGGATATGTGCCTA…
>Sspon.01G0008110-1A
ATGGGGAGGGCGCCGTGCTGCGAGAAGGTGGGGCTCAAGCGGGGGAGGTGGACGACGGAGGAGGACCAGATACTCGCCAACTACATTGCAGAGCACGGCGAGGGATCCTGGAGGTCGCTGCCCAAGAATGCAGGGCTGCTCCGGTGCGGCAAGAGCTGCCGGCTGCGGTGGATCAACTATCTTCGGGCGGACGTCAAGAGGGGCAACATCTCCAAGGAGGAAGAGGACATCATCATCCAGCTCCACGCTACGCTTGGGAACAGGTGGTCCCTGATCGCCGGCCACCTCCCCGGCCGAACAGACAACGAGGTCAAGAACTACTGGAACTCGCACCTCAGCCGGCAGATCCACACGTACCGCCGGAAATACACCGCCGGGCCGGACACCACCGTCACCATC…
>Sspon.01G0008780-1A
ATGCAGTCTCAAAAGAGCAGAGTTTTGGGAGCAATGTCATCCTCTTTGCCTATTCTGCCAAATCCTTTCAAAGGGAGCTTCCCAAGGCCTTGTAACCCCCAGCATATTCCTATGTTGAGGCAGCTGCCTGATGACTCTATGCCCTTGCGTAATGACATACATCAGTCTGCTAGTTTGCACCCAAGAGCTGGTGTTATTGGGGCACCATATTCAGGCTACTCTGCTAGTCCACTTGATTCTGTGTCTAACCATGATAGCCAGTCAATGGTTGCACCCTATATTTCTCAGTCATCCAGTTTTGAAGCTTTCCCGTCTCTATCTGATAATACCCCAGGAACACACACTGAGGCAGCCTGGTTCACATCTTCTATGGATGTTTCACCACTCTACACAGATAAT…
>Sspon.01G0008790-1A
ATGTCTTCATGCCAGATGTATCATCATCAACAACAGCTTCAGAGCCACAGCCATTTCCTGTCTTCTAGGCAGACATTCCCTCCAGAAAGGCACATGCTTCTGCAAGGAGGGAGCATTCCAGCAGAGCCAGGGCTTGTGCTTTCGACTGATGCTAAACCTAGGTTAAAATGGACACCTGAACTACATGAGCGTTTTGTGGAGGCGGTAAATCAACTTGGTGGGCCTGATAAAGCTACACCAAAGACAATCATGAGACTCATGGGTGTCCCTGGACTAACACTATACCATCTTAAGAGTCATCTTCAGAAATACAGGCTAAGCAAAAACATTCATGCCCAAGGTAACGGTGGAAATGCAAAAAATGGTAATTATAGCATTCTCTCATTACCTAGCAGTTAT…
>Sspon.01G0009150-1A
ATGGGGAGGGCGCCGTGCTGCGACAAGGTGGGGCTCAAGCGTGGGAGGTGGACGGCGGAGGAGGACCAGATACTCTCCAACTACATTGCAGAGCACGGCGATGGATCCTGGAAGTCGCTGCCCAACAATGCAGGGCTGCTCCGGTGCGGCAAGAGCTGCCGGCTGCGGTGGATCAACTACCTTCGGGCGGACGTCAAGAGGGGGAACATCTCCAAGGAGGAAGAGGACATCATCATCAAGCTCCATGCCACCATTGGAAACAGGTGGTCCCAGATCGCCAGCCACCTCCCCGGCCGAACAGACAACGAGATCAAGAACCACTGGAACTCGCACCTCAGCCGGCAGATCCACACGTACCACCGGAAATACACCGCCGGGCCGGACAACACCATCACCATC…
>Sspon.01G0010650-1A
ATGGCGAAGCAGTCGTGCTGCCACAAGAAGAAGCTGAGGAGAGGGCTCTGGTCCCCTGAGGAGGACGAGAAGCTCATGAACCACATTGCCCAGTACGGCCACGGCTGCTGGAGCTCCGTGCCAAAGCTTGCAGGCCTCGAGAGGTGTGGCAAGAGCTGCAGGCTGAGGTGGATAAACTACCTGAGGCCAGACCTCAAGAGGGGAACGTTCTCACAAGAGGAGGAGGACCTCATCATACACCTCCACTCCTTGCTGGGAAACAAGTGGTCTCAGATTGCGGCGCAGCTGCCTGGCCGGACGGACAACGAGGTCAAGAACTTCTGGAACTCGTACATCAAGAAGAGACTCAGGGAGCGCGGCATCGACCCCGCCACCCACCAACCGCTCACCGAGCCTGCC…
>Sspon.01G0010890-1A
ATGGGGCGGCCGCCGTGCTGCGAAAAGGAGGGCGTGAAGAAGGGGCCGTGGACGACCGAGGAGGACCTCGTCCTCGTCTCCTACGTCCAGGAGCACGGCCCCGGCAACTGGCGCGCAGTCCCCGCCAACACAGGGCTGCTGCGGTGCAGCAAGAGCTGCCGCCTCCGGTGGACCAACTACCTCCGCCCGGGCATCCGCCGGGGCGGCTTCTCCGAGCAGGAGGACAGGCTCATCGTCCACCTCCAGGCGCTCCTCGGCAACCGCTGGGCCGCCATCGCCTCCTACCTCCCCGACCGCACCGACAACGACGTCAAGAACTACTGGAACACGCACCTCAAGAAGAAGCTCCTCCTCCAGCAGCAGCGCGCCTCCACCGCCGCCGCCGCCTCGTCGCCGACG…
>Sspon.01G0014260-1A
ATGACGCCGGTGGTCCTCAGGCTGTTCGGTGTGGATGTCTGCCGGGGCGACGGCGGGGAACCGGAGGAGTTGCCGATGGACCTCAAAAAGAGCTCCAGCATGCCCAACCTCATCATCCACAAGCCGCTGCTGTCGCCGGGGGATGCCGGAGACGGCAAGGGGTACGCCTCCGACGACGCGGAGCTGGCGTCCGGCCAGCAGAAGCGCCGCCGCCGCAAGGCCCAGGAGAGGAAGAAAGGAATTCCATGGACCGAGGAGGAGCACAGGAAATTCCTGGACGGCCTAAGGAATCTGGGCAAGGGGGACTGGAGGGGCATCTCCAAGGGCTTCGTTACCACCAGGACGGCGACGCAGGTGGCCAGCCACGCCCAGAAGTACTTCCTCCGGCAGACCAACCCC…
>Sspon.01G0014260-1T
ATGGAGGAGGAGCAGGTGAGGGAGACGACGATGACGCCGGTGGTCCTCAGGCTGTTCGGTGTGGATGTCCGCCGGGGCGACGGCGGGGAACCGGAGGAGTTGCCGATGGACCTCAAAAAGAGCTCCAGCATGCCTAACCTCATCATCCACAAGCCGCTGCTGTCGCCGGGGGATGCCGGAGACGGCAAGGGGTACGCCTCCGACGACGCGGAGCTGGCTTCCGGCCAGCAGAAGCGCCGCCGCCGCAAGGCCCAGGAGAGGAAGAAAGGAATTCCATGGACCGAAGAGGAGCACAGGAAATTCCTGGACGGCCTAAGGAATCTGGGCAAGGAGGACTGGAGGGGCATCTCCAAGGGCTTCGTCACCACCAGGACGGCGACGCAGGTGGCCAGCCACGCC…
>Sspon.01G0019490-1A
ATGGGGAGGGCGCCGTGCTGCGAGAAGGAGGGCCTGCGGCGGGGCGCGTGGAGCCCCGAGGAGGACCAGCGCCTGGTGGCCTACATCCAGCAGAACGGCCACCCCAACTGGCGCGCGCTGCCCCGGCAGGCGGGCCTGCTCCGCTGCGGGAAGAGCTGCCGCCTCCGCTGGATCAACTACCTCCGCCCGGACATCAAGCGCGGCAACTTCTCCGCCGACGAGGAGGCCCTCATCGTCCGCCTCCACCGCGAGCTCGGCAACAGGTGGTCAGCGATCGCGGCGCAGCTGCCGGGGCGCACCGACAACGAGATCAAGAACGTGTGGCACACCCACATCAAGAAGCGCCTGGAGGACGGCGACGACGGGGAGGACAAGAAGAAGCCGCGCAAAAGCAAGACC…
>Sspon.01G0020710-1A
ATGATCAAGAAGGGGAAGTGGTCAAAGGAGGAGGATGACTTGATCATCAACTACATTCAGAGGCATGGCAGCATCGGTCGGAGTTGGCAGGCCTTGTCCGACAGTTTAGGGCTGAGGCGGTGCGGGCGGAGCTGCCGTTCCCGGTGGCTGAACTACCTCCGCCCGGGGCTGAAGCACGGCAATTTCACGCTGGCCGAGGAGAGGATCATCTGCGAGATGTACAGCAAGAGGGGAAGCTGCTGGTCTGTCATCGCCGCTCAGCTTCCCGGGAGGACCGACCTCGCCATCAAGAACTACTGGAACAGCACGCTCAAGAAGAAGTACCTGCTCCCAGCGGCGAGAACTGCCGCCACCTGGCGCCGCCGGACCTGCCCGGCCGGCAGCACGTCGTCCGACGCC…
>Sspon.01G0021770-1A
ATGCCGCCGCTGGCCGCCGGCGACGATTTCCTCATTCTCGAGTTCATCGCAGGCAACCGCCGCATCCCCCACGCCGTGTTCGACTCCCTCCTCGCCTGCCTATCCTCACCCTCCGCCTCCCCCCGCACCTCACAGCGCCTCCGACAAGCCCTAGTGCTCCGCGCCCTCGACGCCGCCCTCCACACCGAGGGCGCCTCCTGCTCCTCCAGCCTCCTCCTCTGCAAGGCGCGAAAGGTCCTCGCCGACCCCGACGCAGCCGCCTGCTTCCCCCACCAGATCTCTGTTACAGACAATGAAGAAAACGACGAGGCTAGGGCCGCCGCCGCGGTGGCCGATCTCAAGCGCCTCCTCGACCTTGAGTGGGCCAACCTCCCGCCCTCCACGCTCGAGCGCGCCGCC…
>Sspon.01G0021920-1A
ATGCCGCCGCTGGCCGCCGGCGACGATTTCCTCATTCTCGAGTTCATCGCAGGCAACCGCCGCATCCCCCACGCCGTGTTCGACTCCCTCCTCGCCTGCCTATCCTCACCCTCCGCCTCCCCCCGCACCTCACAGCGCCTCCGACAAGCCCTAGTGCTCCGCGCCCTCGACGCCGCCCTCCACACCGAGGGCGCCTCCTGCTCCTCCAGCCTCCTCCTCTGCAAGGCGCGAAAGGTCCTCGCCGACCCCGACGCAGCCGCCTGCTTCCCCCACCAGATCTCTGGCCGCGCCGCGGTGGCCGATCTCAAGCGCCTCCTCGACCTTGAGTGGGCCAACCTCCCGCCCTCCACGCTCGAGCGCGCCGCCGACAGGATCGCCGGCGACGGGGCCCACCAGACG…
>Sspon.01G0024150-1A
ATGGTCCACTCTAAGCCTTGCCCTGGATCTGAGAGATGGGTGTTACAGCATGGTGTTTTTGACATAGCAATGGAATATCTCATGTATCAAAGGAGATTTGGCCTAAGAATGGGGGCTCCAAAACAAAGGTGGACTTCTGAGGAAGAGGCTGCTCTTAGAGCTGGAATAGCAAGGCATGGAGTTGGAAAATGGCGCACAATATTGAAAGATCCAGAATTTAGTTCCACTTTGTGCTACCGCTCAAATGTTGACCTCAAGGACAAATGGCGAAACATGAATGTAATTGTCAGTACATCGAGTTCTCGTGACAAGGCGAAGACTGCAGTGAAGAGAGCCCGAACTACTCCCAAGAATAACGAGCACACCATGGCAATCAGCAGAGTTACTTCTGATATTGAT…
>Sspon.01G0024880-1A
ATGGCAGCGGCAGTTAAGTCGTCGGCCGGGATGGCGGGGAAGAAGTCCCGGAAGCCGTACGTGATGACCAGGCCGCGGGAGAGGTGGACCGCCGACGAGCACGACCGCTTCCTCCACGCCCTGCTGCTGTTCGGCCGCGACTGGAAGAGGGTCCAGGCGTTCGTCGCCACCAAGACGGGCACGCAGATACGCAGCCACGCCCAGAAGCACTTCCTCAGAACACAGAAGAAGCCGGGCCTCGCAGCGGCGCCGCACGCTCGCAGCTCTGCCGGTGCCGGCCCCGGCCATCGGCAGCAGCCGCCGCTCACCGGCTGCCCGGCCAGCTGGTGCGCTGATGATGGTGTCTCGGCGCCGGACGTCGAGACGGTTCAGCTCCCGTTGTCTCCGGACGACCCGCGC…
>Sspon.01G0026380-1A
ATGTTGTTCACGCATGAGGCAAATGCTGACCAGTTCGATCTTCTTTCTTATGGTAATCTAAGGGGAGTAGACACTAGTAGAAATTCTGAGGAATCCAGTTTTGGAAATGACTTAAAGGATGGTTCTTCAGTTTCTTCTGAGAACTTCAGCTCCTCTTGTCTGCCTGGCGAGAACTATCAATCTGCCACAATAGATCATGAAAAACGACCTCTTTCTGATGTCAAGCCATGCCAAGTTGCTTGCAAGCGTCCAAAGCAAACAGATCACCATACCTGGTTATATTCCTTTGAGGAAGACCCTTTGACCAGGGAAGTGGGGATATCTTCTCCAGCTTTAGCTGATGGATTGGTTGAGACCAAACAACCGAATGACATTCCTGCAATTAATGGTGGCACAACC…
>Sspon.02G0015020-1A
ATGGGGAGGCAACCATGCTGCGACAAAGTGGGGCTGAAGAAGGGCCCGTGGACTGCGGAGGAGGACCAGAAGCTCGTCAGCTTCCTCCTCAACAACGGCCACTGCTGCTGGCGCGCCGTGCCCAAGCTTGCCGGACTACTGCGGTGCGGGAAGAGCTGCAGGCTGCGGTGGACCAACTACCTGCGTCCGGACCTCAAGCGCGGCCTGCTGTCGGAGGAGGAGGAGAGGACGGTGATCGACCTGCACGCGCAGCTGGGCAACCGGTGGTCCAAGATCGCGTCGCAGCTGCCGGGGAGGACGGACAACGAGATCAAGAACCACTGGAACACCCACATCAAGAAGAAGCTCAGGAAGATGGGCATCGATCCCGTCACCCACAAGCCCCTCCAGCTAGCTCCT…
>Sspon.01G0027410-1A
ATGTGCACGAGGGGCCACTGGAGACCATCGGAGGACGAGAAGCTGAAAGAGCTCGTTGCGCTGTACGGGCCGCACAACTGGAACGCCATCGCCGAGAAGCTTCAAGGGAGATCAGGGAAAAGCTGCAGGCTGAGGTGGTTCAATCAGCTGGACCCGAGGATCAACCGGAGCGCCTTCTCGGAGGAAGAGGAGGAACTGCTCCTCGCCTCCCACCGCGTCCACGGCAACCGGTGGGCCGTCATCGCCAGGCTCTTCCCGGGGCGCACCGACAACGCCGTCAAGAACCACTGGCATGTGATCATGGCGCGGCGGTGCAGGGAGCGGATGAGGCTGTCGAACAGGCGCGGCGGCGCTGCCGGTGCTGTGGAAGATGACAATAACCCTAGGAACACCAAGAAG…
>Sspon.01G0027470-1A
ATGGAGCCCAAGCCGTCTTCGGCGGCGCATGGTGACGCGCCCGCAGTCGAGGCCCCCCGCCGCCGTGGCGGCGGCGGCAAGCGCAAGTCGGCCGGGTCCTCGTTCACGCCGTCGAAGCGGCAGGCCAAGGAGCGGAACGCTTCCTTCCACGTGCCGCCGCATCTTCTGCACAGCGGGCCGCTCACCCGCGCCGCGCGCCAGTCGCCGCACAAGCTCGCGGGCACGCCGCCGGAGTCGGGGCCAGCGTCGTCGGCGGCCGCAACTGGGGACGGGGTGAGCGGCGGGAAGGCGGAGGTGGATGCGATCCGGCCCGAGACGGTGGTGACGCCGGCCCCGGAGCTGCCGCTGGTGGACGAGATGTTTGAGGCCGTCCGATCCCGTGGCTCCGGCGTCCATGTG…
>Sspon.01G0028930-1P
ATGGGGAGAGCTCCGTGCTGCGACAAGGCTACTGTGAAGAAGGGCCCGTGGTCGCCGGAGGAGGACGCCAAGCTCAAGTCCTACATCGAGCAGAACGGCACCGGCGGTAACTGGATAGCCCTGCCACAGAAGATAGGTCTGAAGAGGTGCGGCAAGAGCTGCCGCCTCCGGTGGCTCAACTACCTCCGGCCAAACATCAAGCACGGCGGGTTCTCGGAGGAGGAGGACAGGATAATCCTTAGCCTCTACATCAGCATAGGCAGCAGGTGGTCGATAATAGCGGCGCAGCTGCCGGGGAGGACGGACAATGACATAAAGAACTACTGGAACACGAGGCTCAAGAAGAAGCTCTTCGGCAAGCAGTCCCGCAAGGATCAGCGGCAGCATCAGTTCATGCGC…
>Sspon.01G0028930-1A
ATGGGGAGAGCTCCGTGCTGCGACAAGGCTACTGTGAAGAAGGGGCCGTGGTCGCCGGAGGAGGACGCCAAGCTCAAGTCCTACATCGAGCAGAACGGCACCGGCGGTAACTGGATAGCCCTGCCACAGAAGATAGGTCTGAAGAGGTGCGGCAAGAGCTGCCGCCTCCGGTGGCTCAACTACCTCCGGCCAAACATCAAGCACGGCGGGTTCTCGGAGGAGGAGGACAGGATAATCCTTAGCCTCTACATCAGCATAGGCAGCAGGTGGTCGATAATAGCGGCGCAGCTGCCGGGGAGGACGGACAATGACATAAAGAACTACTGGAACACGAGGCTCAAGAAGAAGCTCTTCGGCAAGCAGTCCCGCAAGGATCAGCGGCAGCATCAGTTCATGCGC…
>Sspon.01G0035940-1B
ATGCTGCACCAGGAGAACAGTGAGGCTTTCGTGAGGCACCACTCTGAGCAGCTTGCATGTGGCAACATGAGGGGAGCAGATAATGGTCGTCCAAATTTCCTTCCTGAGAAATGCCAGATTGCAGGTTTAGTTTGTCCTGAAGTTTGCCAAAGGGGTGAAAAGGTTGGCCTATTTGATGAAGAACTGGTACATGGTGTTCATCTAACCAATCCTACTGTTCAGTCACCATTGGTGCCAAGTGGTGTCAAAGAAACACCTATAGTTGATCATAACAAGAGACCTGCATCCAGTGACCTGCTGGACATAGTTGAATGCAAACGGCTGAAGCAGGAAGATCAAATCGTAACTAAGGAAGACAACCATACATCTGCTGAGGAGGATTTTCATGAGTTCCCCACA…
>Sspon.01G0036210-1B
ATGGCGGCGGCAGAGGCGCGGGGAGGGGAGTTCCCCGTGGGGATGAAGGTGCTGGTCGTGGACGACGACCCGACGTGCCTCCTCGTGCTCAAGAGGATGCTCCTTGACTGCAGATACGACGTGACAACATGTCCTCAGGCTACAAGAGCACTAACTATGTTGCGAGAGAATAGGCGTGGGTTTGATGTTATAATAAGTGATGTTCACATGCCGGATATGGATGGATTCAGGCTACTTGAACTTGTAGGCCTGGAGATGGACCTTCCAGTTATCATGATGTCTGCTGATTCAAGAACGGATATTGTAATGAAGGGAATTAAGCATGGAGCATGTGACTATTTAATAAAACCTGTCAGAATGGAGGAGTTGAAAAACATCTGGCAACATGTTGTTAGGAAA…
>Sspon.01G0036210-1T
ATGGCGGCGGCAGAGGCGCGGGGAGGGGAGTTCCCCGTGGGGATGAAGGTGCTGGTCGTGGACGACGACCCGACGTGCCTCCTCGTGCTCAAGAGGATGCTCCTTGACTGCAGATACGACGTGACAACATGTCCTCAGGCTACAAGAGCACTAACTATGTTGCGAGAGAATAGGCGTGGGTTTGATGTTATAATAAGTGATGTTCACATGCCGGATATGGATGGATTCAGGCTACTTGAACTTGTAGGCCTGGAGATGGACCTTCCAGTTATCATGATGTCTGCTGATTCAAGAACGGATATTGTAATGAAGGGAATTAAGCATGGAGCATGTGACTATTTAATAAAACCTGTCAGAATGGAGGAGTTGAAAAACATCTGGCAACATGTTGTTAGGAAA…
>Sspon.01G0006440-2B
ATGTGTACACCCATGTCCTTCACTGGGTCAGCCCCTGAGCCTTCCGATTCCAATAAGAAACCTGCGAAAAAGCAGACTCGACAATGGGCTGCGTGGACACACCAAGAGGAGGAGAATTTCTTCAATGCACTGCGGCAAGTAGGAAAAAACTTCGACAAGATTACGCACCGTGTTCAGAGTAAAAACAAGGATCAGGTCAGGCATTACTATTATCGTCTTGTTCGACGCATGAAGAAGCTATTGGGTCCTAGGTTCTCACTTGATGCAAAAAACTCCAAGGATACCATTGCTGCTATGCTTCGCTGGTGGTCTCTGCTTGAGAAATTTAGTTGCAGTGCATCAAAGCTGCACCTGAAGCCTCGGAGGTTCAAAACATTTGTAGAAGCATTGGGAAAACAA…
>Sspon.01G0037750-1B
ATGGAGTCCGGGAGCTCGGTGCGTTTCGGCCACCAGGAGGTGGTGGCTGGCGGCGTGCACCCAGGTAACGGCGCTCATCAGGTGATCCCGGGCGCGGGCATGACGATGCCCGCCGGCATGGCCTCTCTCCTGGTCGGCCGCCTCGGCATGCAGGCGCCGCGTGGCATGGTGCTGCCCGGGGGAGCCCTGACGTCCGCCGATTACGGCGGCATCATGTCCAGCGCTCTGCGCGCCGCCTGGAGCGAGGCTCAGCAGCAGAAGCCGCCGCCGCAGCAGCCCCAGCAAGCGGGCGGCGGCTATAGGGCGCACCAGCACAAGGGCCCCTGGACTGAGGCGGAGGACGTAATCCTCAGGGAGATGGTGATGAGGCACGGCGACAGGAAGTGGGCGGTGATATCG…
>Sspon.01G0037750-1T
ATGTCCAGCGCTCTGCGCGCCGCCTGGAGCGAGGCTCAGCAGCAGAAGCCGCCGCCGCAGCAGCCCCAGCAAGCGGGCGGCGGCTATAGGGCGCACCAGCACAAGGGCCCCTGGACTGAGGCGGAGGACGTAATCCTCAGGGAGATGGTGATGAGGCACGGCGACAGGAAGTGGGCGGTGATATCGCAGTCGCTTCCCGGACGGGTGGGCAAGCAGTGCCGCGAGAGATGGACCAACCACCTGCGCCCCGACCTCAAGAAGAGCGTATGGACTGAAGAGGACGACATGGCGCTGATCAAGGCGCACAAGCGCTGCGGCAACCACTGGTCGACCATCGCCACGTTCCTCCCCGGGCGCTCGGAGAACGCCGTGAAGAACCACTGGAACGCCACCAAGCGA…
>Sspon.01G0008780-2P
ATGCAGTCTCAAAAGAGCAGAGTTTTGGGAGCAATGTCATCCTCTTTGCCTATTCTGCCAAATCCTTTCAAAGGGAGCTTCCCAAGGCCTTGTAACCCCCAGCATATTCCTATGTTGAGGCAGCTGCCTGATGACTCTATGCCCTTGCGTAATGACATACATCAGTCTGCTAGTTTGCACCCAAGAGCTGGTGTTATCGGGGCACCATATTCAGGCTACTCTGCTAGTCCACTTGATTCTGTGTCTAACCATGATAGCCAGTCAATGGTTGCACCCTATATTTCTCAGTCATCCAGTTTTGAAGCTTTCCCGTCTCTATCTGATAATACCCCAGGAACACACACTGAGGCAGCCTGGTTCACATCTTCTATGGATGTTTCACCACTCTACACAGATAAT…
>Sspon.01G0008780-2B
ATGCAGTCTCAAAAGAGCAGAGTTTTGGGAGCAATGTCATCCTCTTTGCCTATTCTGCCAAATCCTTTCAAAGGGAGCTTCCCAAGGCCTTGTAACCCCCAGCATATTCCTATGTTGAGGCAGCTGCCTGATGACTCTATGCCCTTGCGTAATGACATACATCAGTCTGCTAGTTTGCACCCAAGAGCTGGTGTTATCGGGGCACCATATTCAGGCTACTCTGCTAGTCCACTTGATTCTGTGTCTAACCATGATAGCCAGTCAATGGTTGCACCCTATATTTCTCAGTCATCCAGTTTTGAAGCTTTCCCGTCTCTATCTGATAATACCCCAGGAACACACACTGAGGCAGCCTGGTTCACATCTTCTATGGATGTTTCACCACTCTACACAGATAAT…
>Sspon.01G0008780-1P
ATGCAGTCTCAAAAGAGCAGAGTTTTGGGAGCAATGTCATCCTCTTTGCCTATTCTGCCAAATCCTTTCAAAGGGAGCTTCCCAAGGCCTTGTAACCCCCAGCATATTCCTATGTTGAGGCAGCTGCCTGATGACTCTATGCCCTTGCGTAATGACATACATCAGTCTGCTAGTTTGCACCCAAGAGCTGGTGTTATCGGGGCACCATATTCAGGCTACTCTGCTAGTCCACTTGATTCTGTGTCTAACCATGATAGCCAGTCAATGGTTGCACCCTATATTTCTCAGTCATCCAGTTTTGAAGCTTTCCCGTCTCTATCTGATAATACCCCAGGAACACACACTGAGGCAGCCTGGTTCACATCTTCTATGGATGTTTCACCACTCTACACAGATAAT…
>Sspon.01G0038440-1B
ATGGACATGGCGCACGAGAGAGACGCGAGCAGCGAGGAGGAGGTGATGGCCGGCGAGCTGCGGCGCGGGCCGTGGACGGTGGAGGAGGACCTCCTGCTGGTCAACTACGTCGCCGCGCACGGCGAGGGCCGCTGGAACTCGCTCGCCCGATCAGCAGGGCTGAAGCGCACTGGCAAGAGCTGCCGCCTCCGGTGGCTCAACTACCTCCGCCCGGACCTCCGGCGCGGCAACATCACGCCGCAGGAGCAGCTGCTCATCCTGGAGCTGCACTCGCGCTGGGGCAACCGCTGGTCCAAGATCGCGCAGCACCTCCCCGGGCGCACCGACAACGAGATCAAGAACTACTGGCGCACGCGCGTGCAGAAGCACGCCAAACAGCTCAAATGCGACGTCAACAGC…
>Sspon.01G0038470-1B
ATGATTACAACGGCCTACGTCATGAGCGGCGCGATCAACGAGTGGTCCCTGATCGCGAGCCACCTCCCCGGCCGAACAGACAACGAGATCAAGAACTACTGGAACTCGCACCTCAGCCGGCAGATCCACACGTACCGCCGGAAATACACTGCCGGGCCGGACACCACCGTCACCATCGACATCAGCAAGCTGCAAAGCGCCGACAAGCGGCGCGGCGGCAGGACCCCGGGCCGGTCGCCGAAGAGCGCCACCAACACCACCACCAGCAGCACCAAGACCAACAGGAGCAAGCAGCCGGACCCTGAGCCTGAACCGGAGTCCGGCGACGCGAAAGGCGCGTCGTCTAGCCCGGGCACCGCGGCGACGTCGGCGGCGTCGAGCCCGCGGCACAGCGACGGG…
>Sspon.01G0008110-2B
CTGCTCCGGTGCGGCAAGAGCTGCCGGCTGCGGTGGATCAACTATCTTCGGGCGGACGTCAAGAGGGGCAACATCTCCAAGGAGGAAGAGGACATCATCATCCAGCTCCACGCTACGCTTGGGAACAGGTGGTCCCTGATCGCCGGCCACCTCCCCGGCCGAACAGACAACGAGGTCAAGAACTACTGGAACTCGCACCTCAGCCGGCAGATCCACACGTACCGCCGGAAATACACCGCCGGGCCGGACACCACCGTCACCATCGACATGAGCAAGCTGCACAGCGCCGACAAGCGGCGCAGCGGCAGATCCCCGGGCCGGTCGCCGAGGAGCAGCGTCAGCGGCAGCAAGAGCAAGAAGAGTAAGCAGCCGGACCCTGAGCCTGAAGCGGAGTCCGGC…
>Sspon.01G0039760-1B
ATGGCGAAGCAGTCGTGCTGCCACAAGAAGAAGCTGAGGAGAGGGCTCTGGTCCCCTGAGGAGGACGAGAAGCTCATGAACCACATTGCCCAGTACGGCCACGGCTGCTGGAGCTCCGTGCCAAAGCTTGCAGGCCTCGAGAGGTGTGGCAAGAGCTGCAGGCTGAGGTGGATAAACTACCTGAGGCCAGACCTCAAGAGGGGAACGTTCTCACAAGAGGAGGAGGACCTCATCATACACCTCCACTCCTTGCTGGGAAACAAGTGGTCTCAGATTGCGGCGCAGCTGCCTGGCCGGACGGACAACGAGGTCAAGAACTTCTGGAACTCGTACATCAAGAAGAGGCTCAGGGAGCGCGGCATCGACCCCGCCACCCACCAACCGCTCACCGAGCCTGCC…
>Sspon.01G0010890-2B
ATGGGGCGGCCGCCGTGCTGCGAAAAGGAGGGCGTGAAGAAGGGGCCGTGGACGACCGAGGAGGACCTCGTCCTCGTCTCCTACGTCCAGGAGCACGGCCCCGGCAACTGGCGCGCAGTCCCCGCCAACACAGGGCTGCTGCGGTGCAGCAAGAGCTGCCGCCTCCGGTGGACCAACTACCTCCGCCCGGGCATCCGCCGGGGCGGCTTCTCCGAGCAGGAGGACAGGCTCATCGTCCACCTCCAGGCGCTCCTCGGCAACCGCTGGGCCGCCATCGCCTCCTACCTCCCCGACCGCACCGACAACGACGTCAAGAACTACTGGAACACGCACCTCAAGAAGAAGCTCCTCCTCCAGCAGCAGCGCGCCTCCACCGCCGCCGCCGCCTCGTCGCCGACG…
>Sspon.01G0039930-1B
ATGGATGATTGGGTTGGGTCGGGACACAAATTTGTGGAAGTTATGGATCTGAAGGCTATCCAAGAGTGGACACCATGCGAAGCAGCAGAGTTCAAGTCGCTTTTTGCCGAGTTAAGGAATGAAAAATCATGTTACAGGATGGAAGTGCTTGAAAAGAGGTTCCCTGCGAAGACTATTCACCAGTTGAGAGAGAAATATGCTGAAGTCTTTGCAGATATGCTCTATGGTGAGATAGATGATGAACCGAGCAGAGATGACATAACTAGTGATTTGCGTGATTGGTACAAACTTTTAGAAGGAGACACCCATGACTCAGTTCTGGGACCATCAGTGGAAACATCTTTGTTCCATCCTTCCAAACAATTGGTATTAGAAGCAGCTGGAGATCAGGAGGAAATT…
>Sspon.01G0041460-1B
ATGGGTTCAGAAAATGTTTCTCTAAAAATTAAGAAGCTCAGAATAGTAGGATATGAGGATAAACAGCACCATGTGGATGCACATAGTTCAAGTAAGAAGAGGAAAACCACAGATTTAGGTCCCACATGGACCGAGGATGAACTTATGTGGTTCTATAAAGCCTACCATACACATGGAGAAGACTGGAAAAAGATCAGTGCAGTGGTAGGTCATAAAACACCAGACATGGTAAAAGCCCTCTACTCTATGCATCAGACTTTCTTGTCTCTTCCAAAACATCAAGCTACTGCCACAGGATTTATTACATTGGTAACTGGTCATCGAAATGTTCTGGATTTATCCCCAAGTCATAGAGCAAACAAACAGACACTCAGAGCATCTGGGAAGGCAAAGAAATAT…
>Sspon.01G0019490-1P
ATGGGGAGGGCGCCGTGCTGCGAGAAGGAGGGCCTGCGGCGGGGCGCGTGGAGCCCCGAGGAGGACCAGCGCCTGGTGGCCTACATCCAGCAGAACGGCCACCCCAACTGGCGCGCGCTGCCCCGGCAGGCGGGCCTGCTCCGCTGCGGGAAGAGCTGCCGCCTCCGCTGGATCAACTACCTCCGCCCGGACATCAAGCGCGGCAACTTCTCCGCCGACGAGGAGGCCCTCATCGTCCGCCTCCACCGCGAGCTCGGCAACAGGTGGTCAGCGATCGCGGCGCAGCTGCCGGGGCGCACCGACAACGAGATCAAGAACGTGTGGCACACCCACATCAAGAAGCGCCTGGAGGACGGCGACGACGGGGAGGACAAGAAGAAGCCGCGCAAAAGCAAGCCC…
>Sspon.01G0019490-2B
ATGGGGAGGGCGCCGTGCTGCGAGAAGGAGGGCCTGCGGCGGGGCGCGTGGAGCCCCGAGGAGGACCAGCGCCTGGTGGCCTACATCCAGCAGAACGGCCACCCCAACTGGCGCGCGCTGCCCCGGCGGGCGGGCCTGCTCCGCTGCGGGAAGAGCTGCCGCCTCCGCTGGATCAACTACCTCCGCCCGGACATCAAGCGCGGCAACTTCTCCGCCGACGAGGAGGCCCTCATCGTCCGCCTCCACCGCGAGCTCGGCAACAGGTGGTCAGCGATCGCGGCGCAGCTGCCGGGGCGCACCGACAACGAGATCAAGAACGTGTGGCACACCCACATCAAGAAGCGCCTGGAGGACGGCGACGACGGGGAGGACAAGAAGAAGCCGCGCAAAAGCAAGCCC…
>Sspon.01G0020710-2B
ATGATCAAGAAGGGGAAGTGGTCAAAGGAGGAGGATGACTTGATCATCAACTACATTCAGAGGCATGGCAGCATCGGTCGGAGTTGGCAGGCCTTGTCCGACAGTTTAGGGCTGAGGCGGTGCGGGCGGAGCTGCCGTTCCCGGTGGCTGAACTACCTCCGCCCGGGGCTGAAGCACGGCAATTTCACGCTGGCCGAGGAGAGGATCATCTGCGAGATGTACAGCAAGATGGGAAGCTGCTGGTCTGTCATCGCCGCTCGGCTTCCCGGGAGGACCGACCTCGCCATCAAGAACTACTGGAACAGCACGCTCAAGAGGAAGTACCTGCTCCCAGCGGCGAGAACCGCCGCCGGACCTGCCCGGCCGGCAGCACGTCGTCCGACGCCGCCGGGGTTCCGG…
>Sspon.01G0021920-2B
ATGGCTCTCGTCGACGCCAAGGCCGCCGGCGCTTCCACCTCCACCTCCACCGTCGCCGCTGCGCCCGCGGCGGCGGCGGACCACCTGTTCGTCGTCGTCCTCGACGGCGTCGAGACGCCCATCCACGAGGGGACGACGCTGCACGGCAGCGCCGGGGGCACGGTCACCGTGACCGGCCCGGGCCAGCTCTCCGCCGACGGCCTCCGGAGCAGCGTCCTGGTCCGCGGTAGCGGCGGCGGGGAAGGCGGGACCGGCACCGTGCGGTTCACGCTCTGCGCCGACGCGGCCGCCGAGGGCGTGGGCGCGGCGAGCTTCGACCGGTGCGGGGCCGCGCGCGAGGAGGACGCGCGGGAGGTGTCCGTGTCCCGGTGCCGTGCGGCCGAGGTGGAGCGCGCAGGG…
>Sspon.01G0021770-2B
ATGACCAACTGCCCAAGCTCTCACCCATTTATGGTGACCCCCAAAATCGCGTGTATCCACCTCCAAAACGCTGGACAGCTGACCTACCCAAACCACCAAAAGCAGATCGCTGTCCTGCACACATCTGCTCGCGGCTCGCCGCCCAGCGAACCCAATGGCTCTCGTCGACGCCAAGGCCGCCGGCGCTTCCACCTCCACCTCCACCGTCGCCGCTGCGCCGCGGCGGCGGCGGACCACCTGTTCGTCGTCGTCCTCGACGGCGTCGAGACGCCCATCCACGAGGGGACGACGCTGCACGGCAGCGCCGGGGGCACGGTCACCGTGACCGGCCCGGGCCAGCTCTCCGCCGACGGCCTCCGGAGCAGCGTCCTGGTCCGCGGTAGCGGCGGCGGGGAAGGC…
>Sspon.01G0024150-1P
[truncated: 1,299 more rows]

## Sheet: SsMYB.protein
>Sspon.01G0001810-1A
[truncated: 1,389 more rows]

## Sheet: SbR2R3-MYB.gene
>SbMYB91
[truncated: 249 more rows]

## Sheet: SbMYB.gene
>Sobic.009G154200
[truncated: 503 more rows]

## Sheet: SbMYB.cds
>Sobic.010G096300.1
ATGTGTGCCGATGTGGAGGAGTGCGGTGGAGCCGCCGCCGGCATCAAGGAGATGGAGGAGATCGCCGTCGGGCCTGTGTC
[truncated: 4,088 more rows]

## Sheet: SbMYB.protein
>Sobic.010G096300.1.p
[truncated: 1,612 more rows]
