# Supplementary material for: Genome-wide analysis of R2R3-MYB transcription factors family in the autopolyploid Saccharum spontaneum: an exploration of dominance expression and stress response
Source: BMC Genomics. 2021 Aug 18;22:622. doi: 10.1186/s12864-021-07689-w (PMC8371785; doi:10.1186/s12864-021-07689-w)
Supplement: Supplementary file 9 — Additional file 9: Table S9. Gene primers of expression quantified by qPCR. [file 12864_2021_7689_MOESM9_ESM.xlsx]

## Sheet: Sheet2
Gene	Primer F(5'-3')	Primer R(5'-3')
SsMYB43	GTCTAGAGAGGTGTGGGAAGA	CATGGAGTGGAGATGGATGATG
SsMYB5	GGCAACAAGTGGTCTCAGATT	CGGAGCTTCTTCTTGATGTACG
SsMYB65	CATCATCAGCCTCCACAAGAT	TGATGCACGAGTTCCAGAAG
SsMYB78	CATCATCAGCCTCCACAAGAT	TGATGCACGAGTTCCAGAAG
SsMYB99	CAACCGGTGGTCCAAGAT	CCCATCTTCTTGAGCTTCTTCT
MYB3	GAAGCTCATGAACCACATTGC	GTCTGGCCTCAGGTAGTTTATC
MYB15	GGGAAACAAGTGGTCTCAGATT	TCCCTGAGCCTCTTCTTGAT
MYB157	CTACCTCCACACTGACGTTTAC	TTTCTTCACCCTCCAACTCATC
